# Supplementary material for: Exogenous NAD+ Stimulates MUC2 Expression in LS 174T Goblet Cells via the PLC-Delta/PTGES/PKC-Delta/ERK/CREB Signaling Pathway
Source: Biomolecules. 2020 Apr 9;10(4):580. doi: 10.3390/biom10040580 (PMC7226023; doi:10.3390/biom10040580)
Supplement: Supplementary file 1 [file biomolecules-10-00580-s001.zip › Supplementary Table S1.xlsx]

## Sheet: RNA seq total data (raw)
Filter: 25737		Fold change	p-value	Average of normalized RC (log2)		Normalized RC (log2)						Raw data (RC)						KEGG input		Annotation											Gene information
ID	Gene symbol	test /con	test /con	con	test	1	2	3	4	5	6	1	2	3	4	5	6	Entrez ID	test /con	Gene ID	chromosome	start	end	width	strand	transcript_id	Biotype	Aliases	p_id	Description	NCBI search
482	SNORA44	40.3106	0.00133463	0.741304	6.07439	0.257421	6.38171	1.49555	5.81177	0	5.96818	0	82	1	57	0	68	677825	#FF0000,black	SNORA44	chr1	28906893	28907024	132	-	NR_002976	snoRNA	ACA44		small nucleolar RNA, H/ACA box 44	SNORA44
15809	SNORA7A	16.1683	0.00784277	2.35724	6.37234	2.91295	6.73477	2.02699	5.73153	1.9125	6.47406	6	105	2	54	3	97	619563	#FF0000,black	SNORA7A	chr3	12881811	12881949	139	-	NR_002582	snoRNA	ACA7		small nucleolar RNA, H/ACA box 7A	SNORA7A
9467	SNORA67	14.9765	0.00222036	4.42359	8.32822	4.17908	8.61506	4.99419	8.35507	3.84749	7.93468	16	389	26	338	14	272	26781	#FF0000,black	SNORA67	chr17	7481273	7481409	137	+	NR_002912	snoRNA	RNU67|U67		small nucleolar RNA, H/ACA box 67	SNORA67
1598	SNORA80E	14.5348	0.00208334	2.73926	6.6007	2.91704	6.88967	3.12515	6.61176	1.9084	6.22461	6	117	6	100	3	82	677823	#FF0000,black	SNORA80E	chr1	155889700	155889833	134	-	NR_002974	snoRNA			small nucleolar RNA, H/ACA box 80E	SNORA80E
7391	SNORA28	11.7726	0.111464	0.581952	4.13932	0.103824	5.04952	1.27262	3.65671	0	2.83536	0	32	1	12	0	7	677811	#FF0000,black	SNORA28	chr14	103804186	103804311	126	+	NR_002964	snoRNA	ACA28		small nucleolar RNA, H/ACA box 28	SNORA28
9465	SNORA48	11.4781	0.0181386	1.16742	4.68823	1.68501	5.21527	1.33506	4.04029	0	4.56926	2	36	1	16	0	25	652965	#FF0000,black	SNORA48	chr17	7478031	7478165	135	+	NR_002918	snoRNA	ACA48		small nucleolar RNA, H/ACA box 48	SNORA48
5313	SNORA2B	11.4661	0.00114905	3.47976	6.99906	3.89625	7.27404	3.31902	6.91776	3.1041	6.75576	13	153	7	124	8	119	677794	#FF0000,black	SNORA2B	chr12	49061240	49061376	137	-	NR_002951	snoRNA	ACA2b		small nucleolar RNA, H/ACA box 2B	SNORA2B
4739	TREH	10.9011	0.0010361	0.0934279	3.53984	0.0709622	3.70606	0.201997	3.66399	0	3.19613	0	12	0	12	0	9	11181	#FF0000,black	TREH	chr11	118528942	118550381	1853	-	NM_007180	protein_coding	MGC129621|TRE|TREA	P4947	trehalase	TREH
3000	SNCG	10.3127	6.37114e-05	0.0884926	3.45485	0.0672053	3.59058	0.191677	3.42194	0	3.34066	0	11	0	10	0	10	6623	#FF0000,black	SNCG	chr10	88718288	88723017	826	+	NM_003087	protein_coding	BCSG1|SR	P31038	synuclein gamma	SNCG
16736	GPR87	9.80744	0.0197065	0.0836285	3.3775	0.0635035	3.70578	0.181471	3.66579	0	2.44322	0	12	0	12	0	5	53836	#FF0000,black	GPR87	chr3	151011876	151034636	1519	-	NM_023915	protein_coding	GPR95|KPG_002|MGC131898	P2286	G protein-coupled receptor 87	GPR87
18844	C5orf46	9.17214	0.00029352	0.0784553	3.27571	0.0595674	3.32756	0.170576	3.42396	0	3.05003	0	9	0	10	0	8	389336	#FF0000,black	C5orf46	chr5	147272271	147286101	542	-	NM_206966	protein_coding	MGC23985	P12898	chromosome 5 open reading frame 46	C5orf46
15951	SNORA6	8.87025	0.011785	2.6931	5.84207	2.688	6.32848	2.64301	5.59727	2.74642	5.43685	5	79	4	49	6	47	574040	#FF0000,black	SNORA6	chr3	39449882	39450030	149	+	NR_002325	snoRNA	ACA6		small nucleolar RNA, H/ACA box 6	SNORA6
459	IFI6	8.7407	0.000527497	5.79079	8.91854	5.82628	9.11906	5.83184	8.92334	5.71105	8.67992	53	552	48	502	53	457	2537	#FF0000,black	IFI6	chr1	27992572	27998724	1076	-	NM_022872	protein_coding	6-16|FAM14C|G1P3|IFI-6-16|IFI616	P26974	interferon alpha inducible protein 6	IFI6
9250	SNORD68	8.25666	0.00983501	1.47758	4.52313	1.68141	4.52999	0.372929	3.95334	1.94561	4.92534	2	22	0	15	3	32	606500	#FF0000,black	SNORD68	chr16	89627838	89627909	72	+	NR_002450	snoRNA	HBII-202		small nucleolar RNA, C/D box 68	SNORD68
25453	SPANXB1	8.24841	0.00742879	1.09231	4.13642	0.107952	4.09376	1.27935	3.65585	1.53179	4.52867	0	16	1	12	2	24	728695	#FF0000,black	SPANXB1	chrX	140084756	140097876	938	+	NM_032461	protein_coding	B1|CT11.2|SPANX-B|SPANXB|SPANXB2|SPANXF1	P34418	SPANX family member B1	SPANXB1
17440	ODAM	8.22063	0.00291515	1.16054	4.19979	1.099	4.5294	1.83357	4.04595	0	3.95591	1	22	2	16	0	16	54959	#FF0000,black	ODAM	chr4	71062244	71070293	1288	+	NM_017855	protein_coding	APIN|FLJ20513	P10549	odontogenic, ameloblast asssociated	ODAM
14225	SNORA51	6.88773	0.00200657	2.72812	5.51215	2.68153	5.76154	3.41047	5.51019	1.50054	5.21288	5	53	8	46	2	40	677831	#FF4500,black	SNORA51	chr20	2635713	2635844	132	+	NR_002981	snoRNA	ACA51		small nucleolar RNA, H/ACA box 51	SNORA51
24639	XG	6.88529	5.83783e-05	0.864892	3.64841	1.08	3.70638	1.2324	3.54541	0	3.68812	1	12	1	11	0	13	7499	#FF4500,black	XG	chrX	2670093	2734541	2931	+	NM_175569	protein_coding	MGC118758|MGC118759|MGC118760|MGC118761|PBDX	P21022	Xg blood group	XG
13778	SDPR	6.64317	0.0108872	0.793918	3.52579	1.07652	3.32818	0.211657	3.12788	0.951859	3.97896	1	9	0	8	1	16	8436	#FF4500,black	SDPR	chr2	192699032	192712006	3250	-	NM_004657	protein_coding	PS-p68|SDR|cavin-2	P31008	serum deprivation response	SDPR
16976	P3H2	6.57901	0.000526261	0.452727	3.1706	0.0575753	3.17566	0.165045	2.96131	0.958998	3.34886	0	8	0	7	1	10	55214	#FF4500,black	P3H2	chr3	189674517	189840226	3934	-	NM_001134418	protein_coding		P35123	prolyl 3-hydroxylase 2	P3H2
15464	APOL3	6.33659	0.0547188	1.36261	4.02631	1.66708	2.81566	1.82325	4.60817	0	4.12548	2	6	2	24	0	18	80833	#FF4500,black	APOL3	chr22	36536371	36562225	5573	-	NM_145641	protein_coding	APOLIII|CG121	P2427	apolipoprotein L3	APOL3
18517	SNORA13	6.11178	0.0505911	0.76762	3.37921	0.0673332	4.00515	0.192029	3.28323	1.5446	2.43898	0	15	0	9	2	5	654322	#FF4500,black	SNORA13	chr5	111497182	111497314	133	+	NR_002922	snoRNA	ACA13		small nucleolar RNA, H/ACA box 13	SNORA13
16953	SNORA4	6.04339	0.0259303	3.00137	5.59673	2.90031	6.15618	3.55908	5.27469	2.25409	5.13547	6	70	9	39	4	38	619568	#FF4500,black	SNORA4	chr3	186505402	186505538	137	+	NR_002588	snoRNA	ACA4		small nucleolar RNA, H/ACA box 4	SNORA4
4175	PLA2G16	6.02186	6.72942e-05	8.24522	10.8354	8.38467	10.792	8.20771	10.7404	8.13147	10.9643	319	1762	258	1773	287	2234	11145	#FF4500,black	PLA2G16	chr11	63341944	63381941	1101	-	NM_001128203	protein_coding	AdPLA|H-REV107-1|HRASLS3|HREV107|HREV107-3|MGC118754	P4730	phospholipase A2 group XVI	PLA2G16
1865	SNORD78	5.9362	0.00613444	1.2762	3.84574	1.66246	3.46619	0.263288	3.76679	1.53618	4.20704	2	10	0	13	2	19	692198	#FF4500,black	SNORD78	chr1	173834771	173834824	54	-	NR_003944	snoRNA	U78		small nucleolar RNA, C/D box 78	SNORD78
22609	MGAM2	5.88992	0.000759715	0.447926	3.00617	0.0516079	2.81327	0.148409	2.96321	0.961598	3.21344	0	6	0	7	1	9	93432	#FF4500,black	MGAM2	chr7	141811549	141922124	7733	+	NM_001293626	protein_coding		P30223	maltase-glucoamylase 2 (putative)	MGAM2
16128	SEMA3B-AS1	5.81627	0.0159392	0.787448	3.32754	1.07068	3.81265	0.186716	3.13041	0.955657	2.8696	1	13	0	8	1	7	101928931	#FF4500,black	SEMA3B-AS1	chr3	50304073	50304803	338	-	NR_110702	lncRNA			SEMA3B antisense RNA 1 (head to head)	SEMA3B-AS1
4174	HRASLS2	5.73431	0.0312556	1.08233	3.60194	2.06436	3.46569	0.226339	2.95472	0	4.1396	3	10	0	7	0	18	54979	#FF4500,black	HRASLS2	chr11	63320242	63330855	742	-	NM_017878	protein_coding	FLJ20556|PLA1/2-2	P20546	HRAS like suppressor 2	HRASLS2
25457	SPANXA1	5.67162	0.0184118	0.0460854	2.54985	0.034961	3.00479	0.101448	2.55113	0	1.87955	0	7	0	5	0	3	30014	#FF4500,black	SPANXA1	chrX	140671796	140678899	836	-	NM_013453	protein_coding	CT11.1|NAP-X|SPAN-Xa|SPAN-Xb|SPANX|SPANX-A2|SPANX-C|SPANX-D|SPANXA2|SPANXC|SPANXD	P26603	sperm protein associated with the nucleus, X-linked, family member A1	SPANXA1
24479	ADAMTSL2	5.66436	0.125943	0.0460704	2.54798	0.0349496	2.00586	0.101416	3.43111	0	1.45527	0	3	0	10	0	2	9719	#FF4500,black	ADAMTSL2	chr9	136397286	136440641	4133	+	NM_001145320	protein_coding	FLJ45164|KIAA0605	P32723	ADAMTS like 2	ADAMTSL2
8022	CYP1A1	5.61079	0.0161887	3.18698	5.67519	3.09019	5.59211	2.63764	5.12036	3.65328	6.13485	7	47	4	35	12	76	1543	#FF4500,black	CYP1A1	chr15	75011883	75017877	2608	-	NM_000499	protein_coding	AHH|AHRR|CP11|CYP1|P1-450|P450-C|P450DX	P3223	cytochrome P450 family 1 subfamily A member 1	CYP1A1
995	WDR63	5.52285	0.00185174	0.481666	2.94708	1.06007	2.81316	0.142775	2.76966	0	3.21535	1	6	0	6	0	9	126820	#FF4500,black	WDR63	chr1	85527981	85598821	3019	+	NM_145172	protein_coding	FLJ30067|NYD-SP29|RP11-507C22.2	P25671	WD repeat domain 63	WDR63
854	C1orf168	5.47122	0.012845	0.811798	3.26366	1.6473	3.00623	0.181072	2.95953	0	3.70035	2	7	0	7	0	13	199920	#FF4500,black	C1orf168	chr1	57184477	57285369	3460	-	NM_001004303	protein_coding	FLJ43208	P11358	chromosome 1 open reading frame 168	C1orf168
1023	GBP2	5.4687	0.00110642	4.01485	6.46605	3.10388	6.59222	4.61161	6.56798	3.94972	6.2066	7	95	20	97	15	81	2634	#FF4500,black	GBP2	chr1	89571816	89591842	4132	-	NM_004120	protein_coding		P27841	guanylate binding protein 2	GBP2
3130	LOXL4	5.31575	0.000128089	0.47948	2.88975	1.05867	2.81305	0.13712	2.96453	0	2.8877	1	6	0	7	0	7	84171	#FF4500,black	LOXL4	chr10	100007443	100028007	3657	-	NM_032211	protein_coding	FLJ21889|LOXC	P8274	lysyl oxidase like 4	LOXL4
4119	SCGB2A1	5.30022	0.000176273	1.51127	3.91732	1.09147	3.91316	1.81715	4.04831	1.53459	3.77782	1	14	2	16	2	14	4246	#FF4500,black	SCGB2A1	chr11	61976140	61981411	521	+	NM_002407	protein_coding	LPHC|MGB2|MGC71973|UGB3	P30703	secretoglobin family 2A member 1	SCGB2A1
769	LINC00853	5.28578	0.0142434	1.99087	4.39298	2.39971	3.91412	2.24581	4.27908	0.929247	4.83487	4	14	3	19	1	30	100874253	#FF4500,black	LINC00853	chr1	47644922	47646011	661	+	NR_047498	lncRNA			long intergenic non-protein coding RNA 853	LINC00853
9141	DYNLRB2	5.00119	0.0191305	0.0402512	2.36252	0.0305303	1.59088	0.088808	2.55302	0	2.71086	0	2	0	5	0	6	83657	#FF4500,black	DYNLRB2	chr16	80574631	80584706	1587	+	NM_001305017	protein_coding	DNCL2B|DNLC2B|MGC62033|ROBLD2	P14160	dynein light chain roadblock-type 2	DYNLRB2
2307	TRIM67	4.96256	0.0171122	0.441391	2.75247	0.0433956	2.5907	0.125346	2.28254	0.965272	3.2214	0	5	0	4	1	9	440730	#FF4500,black	TRIM67	chr1	231298674	231357314	8336	+	NM_001300889	protein_coding	FLJ44831|TNL	P24959	tripartite motif containing 67	TRIM67
6321	EPSTI1	4.93089	0.00439111	3.46156	5.76341	3.88263	6.07291	3.26866	5.73544	3.11461	5.40482	13	66	7	54	8	46	94240	#FF4500,black	EPSTI1	chr13	43460524	43566407	3201	-	NM_001002264	protein_coding	BRESI1|MGC29634	P14006	epithelial stromal interaction 1 (breast)	EPSTI1
3489	SYT8	4.89682	0.098825	0.475005	2.76685	1.05577	2.328	0.125566	3.55481	0	1.86621	1	4	0	11	0	3	90019	#FF4500,black	SYT8	chr11	1855540	1858751	1661	+	NM_138567	protein_coding	DKFZp434K0322	P35222	synaptotagmin 8	SYT8
15952	SNORA62	4.87366	0.0307078	4.1532	6.4382	4.32439	6.98425	4.73726	6.17999	2.73797	5.93143	18	125	22	74	6	67	6044	#FF4500,black	SNORA62	chr3	39452545	39452698	154	+	NR_002324	snoRNA	E2|E2-1|RNE2|RNU108		small nucleolar RNA, H/ACA box 62	SNORA62
4061	TCN1	4.86005	0.000387295	3.80526	6.08623	3.78236	6.1771	4.13641	5.88287	3.40504	6.17908	12	71	14	60	10	79	6947	#FF4500,black	TCN1	chr11	59620281	59634041	1567	-	NM_001062	protein_coding	TC1|TCI	P9645	transcobalamin 1	TCN1
23118	C8orf22	4.80031	0.376637	0.0373875	2.30051	0.028356	0.00390274	0.0825827	3.6754	0	0	0	0	0	12	0	0	492307	#FF4500,black	C8orf22	chr8	49966895	49988642	3808	+	NM_001256596	protein_coding		P25940	chromosome 8 open reading frame 22	C8orf22
4173	RARRES3	4.77831	0.00039044	6.03857	8.29507	5.77111	8.27938	6.18232	8.1188	6.12868	8.46607	51	308	62	287	71	393	5920	#FF4500,black	RARRES3	chr11	63304273	63313930	765	+	NM_004585	protein_coding	HRASLS4|MGC8906|PLA1/2-3|RIG1|TIG3	P30113	retinoic acid receptor responder 3	RARRES3
5681	TRHDE	4.76835	0.0179452	2.36187	4.61536	1.12121	4.86432	1.34478	4.81686	3.42034	4.01974	1	28	1	28	10	17	29953	#FF4500,black	TRHDE	chr12	72666529	73059422	5552	+	NM_013381	protein_coding	FLJ22381|PAP-II|PGPEP2|TRH-DE	P30842	thyrotropin releasing hormone degrading enzyme	TRHDE
15979	LOC729083	4.74739	0.0045082	0.0373832	2.28452	0.0283528	2.58974	0.0825733	2.28933	0	1.89057	0	5	0	4	0	3	729083	#FF4500,black	LOC729083	chr3	42812104	42815126	896	+	NR_122070				uncharacterized LOC729083	LOC729083
515	COL16A1	4.7444	0.0228871	0.439755	2.68598	0.0413211	2.00633	0.119488	3.13776	0.966221	2.69741	0	3	0	8	1	6	1307	#FF4500,black	COL16A1	chr1	32117848	32169768	5584	-	NM_001856	protein_coding	447AA	P24162	collagen type XVI alpha 1	COL16A1
2933	DUSP13	4.71607	0.0177924	2.19705	4.43464	0.135886	4.86402	2.55255	4.34936	2.76357	3.94202	0	28	4	20	6	16	51207	#FF4500,black	DUSP13	chr10	76854190	76868970	2278	-	NM_001007273	protein_coding	BEDP|DUSP13A|DUSP13B|FLJ32450|MDSP|SKRP4|TMDP	P9987	dual specificity phosphatase 13	DUSP13
19794	ADGRF4	4.70672	0.00211491	4.3554	6.59012	3.67594	6.65126	4.54933	6.27239	4.65608	6.79724	11	99	19	79	25	122	221393	#FF4500,black	ADGRF4	chr6	47666289	47689757	3162	+	NM_153838	protein_coding		P6470	adhesion G protein-coupled receptor F4	ADGRF4
7417	AHNAK2	4.60938	0.00169821	4.2823	6.48688	4.2484	6.17762	4.32283	6.70836	4.27469	6.52532	17	71	16	107	19	101	113146	#FF4500,black	AHNAK2	chr14	105403591	105444694	18317	-	NM_138420	protein_coding	C14orf78|KIAA2019	P118	AHNAK nucleoprotein 2	AHNAK2
19225	EDN1	4.55396	0.00087962	3.11149	5.29861	3.08373	5.4662	3.54736	5.08286	2.52579	5.32111	7	43	9	34	5	43	1906	#FF4500,black	EDN1	chr6	12290529	12297427	2266	+	NM_001955	protein_coding	ET1|HDLCQ7|PPET1	P14032	endothelin 1	EDN1
4401	FOLR1	4.55014	0.00986778	1.82094	4.00685	1.66863	3.81402	1.82761	4.42183	1.95261	3.67012	2	13	2	21	3	13	2348	#FF4500,black	FOLR1	chr11	71900602	71907367	1426	+	NM_016725	protein_coding	FBP|FOLR	P11564	folate receptor 1 (adult)	FOLR1
7661	BMF	4.54463	0.0613345	3.05758	5.24175	1.70949	5.43298	3.90371	5.74029	2.75271	4.07517	2	42	12	54	6	18	90427	#FF4500,black	BMF	chr15	40380091	40401075	8859	-	NM_001003943	protein_coding	FLJ00065	P12404	Bcl2 modifying factor	BMF
10806	DSC3	4.49105	0.0364478	3.11087	5.27792	3.08341	5.67895	1.94426	5.48033	3.76474	4.35909	7	50	2	45	13	22	1825	#FF4500,black	DSC3	chr18	28569331	28622781	7699	-	NM_024423	protein_coding	CDHF3|DSC|DSC1|DSC2|DSC4|HT-CP	P3590	desmocollin 3	DSC3
11283	KANK3	4.46569	0.000199262	3.87433	6.03321	3.98453	6.15689	4.13514	5.90677	3.40534	6.02511	14	70	14	61	10	71	256949	#FF4500,black	KANK3	chr19	8387468	8408146	2787	-	NM_198471	protein_coding	ANKRD47|FLJ46061	P28522	KN motif and ankyrin repeat domains 3	KANK3
18377	SNORA47	4.43195	0.178877	0.0344204	2.18236	0.0261036	1.00583	0.0761179	3.14312	0	1.47219	0	1	0	8	0	2	677828	#FF4500,black	SNORA47	chr5	76376259	76376396	138	-	NR_003014	snoRNA	HBI-115		small nucleolar RNA, H/ACA box 47	SNORA47
9712	SNORD42A	4.35759	0.110267	1.33908	3.46262	1.65324	4.25306	1.78422	2.53657	0	3.03617	2	18	2	5	0	8	26809	#FF4500,black	SNORD42A	chr17	27050447	27050509	63	+	NR_000014	snoRNA	RNU42A|U42|U42A		small nucleolar RNA, C/D box 42A	SNORD42A
3224	COL17A1	4.332	0.00294104	7.73404	9.84907	7.67838	9.46761	7.74684	9.95084	7.77519	10.0623	195	703	187	1025	224	1194	1308	#FF4500,black	COL17A1	chr10	105791046	105845638	5610	-	NM_000494	protein_coding	BA16H23.2|BP180|BPAG2|FLJ60881|KIAA0204|LAD-1	P31317	collagen type XVII alpha 1	COL17A1
8553	PLA2G10	4.32275	0.00402968	3.38906	5.50101	3.08787	5.67929	4.01826	5.62796	2.74903	5.13601	7	50	13	50	6	38	8399	#FF4500,black	PLA2G10	chr16	14766405	14788526	997	-	NM_003561	protein_coding	GXPLA2|GXSPLA2|MGC119918|MGC119919|MGC133367|SPLA2	P25780	phospholipase A2 group X	PLA2G10
25051	DLG3-AS1	4.31426	0.00174624	0.776176	2.88529	1.06008	2.59106	0.142799	2.96387	0.962484	3.05971	1	5	0	7	1	8	100873930	#FF4500,black	DLG3-AS1	chrX	69672806	69675844	484	-	NR_109801	lncRNA			DLG3 antisense RNA 1	DLG3-AS1
9978	KRT17	4.24421	0.010273	3.63144	5.71694	3.77751	6.11529	3.56929	5.30854	3.53544	5.60996	12	68	9	40	11	53	3872	#FF4500,black	KRT17	chr17	39775692	39780882	1574	-	NM_000422	protein_coding	K17|PC|PC2|PCHC1	P23614	keratin 17	KRT17
5312	SNORA2A	4.23336	0.0668168	0.468028	2.54983	1.05117	2.59032	0.107615	3.13917	0	1.45128	1	5	0	8	0	2	677793	#FF4500,black	SNORA2A	chr12	49050431	49050565	135	-	NR_002950	snoRNA	ACA2A		small nucleolar RNA, H/ACA box 2A	SNORA2A
19796	PTCHD4	4.22257	0.00236598	4.47557	6.55369	4.16829	6.73525	4.61629	6.66688	4.59908	6.20311	16	105	20	104	24	81	442213	#FF4500,black	PTCHD4	chr6	47845764	48036425	5177	-	NM_001013732	protein_coding		P21826	patched domain containing 4	PTCHD4
22959	TNFRSF10C	4.21215	0.000319325	4.30908	6.38364	4.59575	6.46678	4.23706	6.1993	4.03829	6.46855	22	87	15	75	16	97	8794	#FF4500,black	TNFRSF10C	chr8	22960327	22974950	1494	+	NM_003841	protein_coding	CD263|DCR1|DCR1-TNFR|LIT|MGC149501|MGC149502|TRAIL-R3|TRAILR3|TRID	P712	tumor necrosis factor receptor superfamily member 10c	TNFRSF10C
3593	TRIM22	4.18586	0.00172664	4.0091	6.07462	3.88761	5.93818	3.71504	6.32962	4.3484	5.91764	13	60	10	82	20	66	10346	#FF4500,black	TRIM22	chr11	5710817	5732093	3310	+	NM_006074	protein_coding	GPSTAF50|RNF94|STAF50	P12338	tripartite motif containing 22	TRIM22
7607	LOC283710	4.15685	0.0190925	1.31682	3.37231	1.07436	3.59073	1.77882	3.66396	0.953269	2.66512	1	11	2	12	1	6	283710	#FF4500,black	LOC283710	chr15	31514971	31523050	1032	-	NM_001243538	protein_coding		P25782	uncharacterized LOC283710	LOC283710
14047	SNORA75	4.13667	0.0822333	2.44365	4.49212	0.143303	4.0074	3.50706	3.95194	1.9437	5.1681	0	15	9	15	3	38	654321	#FF4500,black	SNORA75	chr2	232320511	232320647	137	-	NR_002921	snoRNA	U23		small nucleolar RNA, H/ACA box 75	SNORA75
22391	SLC26A4-AS1	4.13436	0.0258171	0.0314523	2.07912	0.0238507	2.58943	0.0696361	1.55069	0	1.89851	0	5	0	2	0	3	286002	#FF4500,black	SLC26A4-AS1	chr7	107296961	107302243	3888	-	NR_028137	lncRNA			SLC26A4 antisense RNA 1	SLC26A4-AS1
12221	NTF4	4.10929	0.0492743	0.0314278	2.07032	0.0238321	2.32661	0.0695825	0.963905	0	2.49378	0	4	0	1	0	5	4909	#FF4500,black	NTF4	chr19	49564397	49567124	999	-	NM_006179	protein_coding	GLC10|GLC1O|NT-4/5|NT4|NT5|NTF5	P28218	neurotrophin 4	NTF4
9724	PIPOX	4.10484	0.00597419	0.0314274	2.06875	0.0238318	1.59025	0.0695815	2.29158	0	2.22613	0	2	0	4	0	4	51268	#FF4500,black	PIPOX	chr17	27369918	27384236	2412	+	NM_016518	protein_coding	LPIPOX	P6778	pipecolic acid and sarcosine oxidase	PIPOX
24255	LOC100505478	4.10484	0.00597419	0.0314274	2.06875	0.0238318	1.59025	0.0695815	2.29158	0	2.22613	0	2	0	4	0	4	100505478	#FF4500,black	LOC100505478	chr9	117428714	117444369	731	-	NM_001199233	protein_coding		P22901	uncharacterized LOC100505478	LOC100505478
5255	CPNE8	4.10256	0.00285762	0.501236	2.53776	0.0371024	2.32758	1.15071	2.77421	0	2.47508	0	4	1	6	0	5	144402	#FF4500,black	CPNE8	chr12	39046002	39299420	3461	-	NM_153634	protein_coding	MGC129645|MGC129646	P33053	copine 8	CPNE8
1465	FLG-AS1	4.08211	0.118066	0.0314075	2.06072	0.0238167	0.00327419	0.0695381	2.55606	0	2.4938	0	0	0	5	0	5	339400	#FF4500,black	FLG-AS1	chr1	152285935	152339168	4139	+	NR_103778	lncRNA			FLG antisense RNA 1	FLG-AS1
10793	HRH4	4.05657	0.237303	0.0313785	2.05164	0.0237947	0.00327114	0.0694746	1.55073	0	3.08838	0	0	0	2	0	8	59340	#FF4500,black	HRH4	chr18	22040593	22059921	6779	+	NM_001160166	protein_coding	AXOR35|BG26|GPCR105|GPRv53|H4|H4R|HH4R|MGC133027	P4628	histamine receptor H4	HRH4
16310	ROBO2	4.05602	0.0352274	1.26236	3.28242	1.64939	3.70592	0.192046	3.42191	1.5446	2.43897	2	12	0	10	2	5	6092	#FF4500,black	ROBO2	chr3	77089294	77699114	9351	+	NM_001290040	protein_coding	KIAA1568|SAX3	P17078	roundabout guidance receptor 2	ROBO2
10380	SNORA38B	4.02266	0.0051193	0.754213	2.76236	0.0455343	2.81294	0.131371	2.96522	1.55225	2.4643	0	6	0	7	2	5	100124536	#FF4500,black	SNORA38B	chr17	65736786	65736917	132	+	NR_003706	snoRNA			small nucleolar RNA, H/ACA box 38B	SNORA38B
20286	PLEKHG1	3.97032	0.000402201	2.06832	4.05758	1.67141	3.91358	1.83537	4.12889	2.54301	4.12013	2	14	2	17	5	18	57480	#FF6347,black	PLEKHG1	chr6	150920999	151164799	7237	+	NM_001029884	protein_coding	ARHGEF41|FLJ31738|KIAA1209	P7128	pleckstrin homology and RhoGEF domain containing G1	PLEKHG1
23785	AQP3	3.93494	0.00164668	8.51107	10.4874	8.84654	10.6457	7.33671	10.4965	8.88417	10.2993	440	1592	140	1497	484	1409	360	#FF6347,black	AQP3	chr9	33441152	33447631	1871	-	NM_004925	protein_coding	GIL	P10553	aquaporin 3 (Gill blood group)	AQP3
3912	MYBPC3	3.91775	0.00607438	2.82956	4.79958	2.66831	5.0509	3.03635	4.34431	2.75804	4.91106	5	32	6	20	6	32	4607	#FF6347,black	MYBPC3	chr11	47352957	47374253	4217	-	NM_000256	protein_coding	CMH4|DKFZp779E1762|FHC|MYBP-C	P18510	myosin binding protein C, cardiac	MYBPC3
6602	LINC00460	3.91328	0.00719693	0.795348	2.76373	1.63742	3.00536	0.13145	2.77108	0	2.46426	2	7	0	6	0	5	728192	#FF6347,black	LINC00460	chr13	107028911	107030142	916	+	NR_034119	lncRNA			long intergenic non-protein coding RNA 460	LINC00460
8074	ACSBG1	3.90259	0.249475	0.433107	2.39754	0.0327918	2.00569	0.0952673	3.4318	0.970236	0	0	3	0	10	1	0	23205	#FF6347,black	ACSBG1	chr15	78463187	78527049	2968	-	NM_001199377	protein_coding	BG1|BGM|FLJ30320|GR-LACS|KIAA0631|MGC14352|hBG1|hsBG	P8940	acyl-CoA synthetase bubblegum family member 1	ACSBG1
8426	PRSS21	3.90074	0.163952	0.0284752	1.99222	0.0215914	2.81149	0.0631194	1.96916	0	0	0	6	0	3	0	0	10942	#FF6347,black	PRSS21	chr16	2867164	2871723	1753	+	NM_006799	protein_coding	ESP-1|ESP1|TEST1|TESTISIN	P31886	protease, serine 21	PRSS21
13170	CAPG	3.88804	0.00240769	5.16289	7.12193	4.77679	7.25552	5.52701	6.79488	5.08541	7.26706	25	151	39	114	34	170	822	#FF6347,black	CAPG	chr2	85621871	85641197	1782	-	NM_001256140	protein_coding	AFCP|MCP	P31592	capping actin protein, gelsolin like	CAPG
9388	SLC52A1	3.87519	0.0671913	1.80289	3.75716	2.0702	3.32892	1.25607	4.42406	1.95593	3.17759	3	9	1	21	3	9	55065	#FF6347,black	SLC52A1	chr17	4935897	4938727	2381	-	NM_017986	protein_coding		P21612	solute carrier family 52 member 1	SLC52A1
5083	LOC101928100	3.86822	0.00391535	2.88716	4.83883	2.66926	5.00663	2.83015	5.00174	3.12464	4.4374	5	31	5	32	8	23	101928100	#FF6347,black	LOC101928100	chr12	10516368	10551105	2830	+	NR_120430	lncRNA			uncharacterized LOC101928100	LOC101928100
3324	BTBD16	3.86264	0.014605	1.50774	3.45733	1.65413	3.59093	1.78675	3.77047	0.950996	2.85909	2	11	2	13	1	7	118663	#FF6347,black	BTBD16	chr10	124030821	124097676	1848	+	NM_144587	protein_coding	C10orf87|FLJ25359|MGC129864|MGC129865	P8208	BTB domain containing 16	BTBD16
10526	SCARNA16	3.84631	0.000137385	3.81194	5.75542	4.07288	5.86509	3.43023	5.68107	3.86048	5.71333	15	57	8	52	14	57	677781	#FF6347,black	SCARNA16	chr17	75085389	75085575	187	+	NR_003013	guide_RNA	ACA47		small Cajal body-specific RNA 16	SCARNA16
4546	SNORA8	3.84383	0.00718943	1.33253	3.27508	1.6494	3.59059	1.77329	3.12986	0	3.04284	2	11	2	8	0	8	654320	#FF6347,black	SNORA8	chr11	93465527	93465665	139	-	NR_002920	snoRNA	ACA8		small nucleolar RNA, H/ACA box 8	SNORA8
6297	LINC00548	3.84104	0.0747083	1.34293	3.28443	1.072	3.91214	2.17237	3.12984	0	2.43887	1	14	3	8	0	5	400123	#FF6347,black	LINC00548	chr13	40768646	40794639	2551	-	NR_033877	lncRNA			long intergenic non-protein coding RNA 548	LINC00548
10483	UNC13D	3.83751	0.00102338	3.58222	5.52239	4.15575	5.59202	3.08012	5.3452	3.27067	5.61478	16	47	6	41	9	53	201294	#FF6347,black	UNC13D	chr17	73823308	73840798	4391	-	NM_199242	protein_coding	FHL3|HLH3|HPLH3|Munc13-4	P32430	unc-13 homolog D	UNC13D
17251	GBA3	3.8361	0.129164	0.0284478	1.96809	0.0215706	1.59003	0.0630592	2.78063	0	0.891754	0	2	0	6	0	1	57733	#FF6347,black	GBA3	chr4	22694537	22821195	2223	+	NM_001128432	misc_RNA	CBGL1|GLUC|KLrP|MGC104276|MGC126878	P15250	glucosylceramidase beta 3 (gene/pseudogene)	GBA3
16952	SNORA63	3.829	0.0286845	4.50294	6.43991	4.08144	6.96126	4.79831	6.05843	4.54019	6.11266	15	123	23	68	23	76	6043	#FF6347,black	SNORA63	chr3	186505088	186505222	135	+	NR_002586	snoRNA	E3|E3-2|RNE3|RNU107		small nucleolar RNA, H/ACA box 63	SNORA63
5261	MUC19	3.82564	0.0091989	0.0284435	1.96414	0.0215674	2.00476	0.06305	2.29275	0	1.48146	0	3	0	4	0	2	283463	#FF6347,black	MUC19	chr12	40787196	40964557	24831	+	NM_173600	protein_coding	FLJ35746	P2055	mucin 19, oligomeric	MUC19
11506	UCA1	3.82429	0.00118096	5.58079	7.51598	5.99664	7.29331	5.6357	7.62995	4.90758	7.60116	60	155	42	204	30	215	652995	#FF6347,black	UCA1	chr19	15939757	15947131	2314	+	NR_015379	lncRNA	CUDR|NCRNA00178		urothelial cancer associated 1 (non-protein coding)	UCA1
2977	LOC102723703	3.82051	0.0878248	2.168	4.10176	2.07899	4.81299	1.2924	3.6542	2.76712	3.43407	3	27	1	12	6	11	102723703	#FF6347,black	LOC102723703	chr10	82291006	82292879	921	+	NR_120662	lncRNA			uncharacterized LOC102723703	LOC102723703
1923	CACNA1E	3.82004	0.0447591	0.0284389	1.96202	0.0215638	1.59003	0.0630398	2.55713	0	1.48147	0	2	0	5	0	2	777	#FF6347,black	CACNA1E	chr1	181452686	181775921	15088	+	NM_001205293	protein_coding	BII|CACH6|CACNL1A6|Cav2.3	P23057	calcium voltage-gated channel subunit alpha1 E	CACNA1E
12674	SNORA80B	3.82	0.0668154	1.4401	3.37367	1.07551	4.00534	0.207297	2.95671	2.28635	2.86249	1	15	0	7	4	7	100302743	#FF6347,black	SNORA80B	chr2	10586840	10586975	136	-	NR_028374	snoRNA			small nucleolar RNA, H/ACA box 80B	SNORA80B
17818	EDNRA	3.81974	0.00902811	0.0284393	1.96192	0.0215642	2.32643	0.0630407	1.55217	0	1.90271	0	4	0	2	0	3	1909	#FF6347,black	EDNRA	chr4	148402069	148466106	4150	+	NM_001957	protein_coding	ETA|ETAR|ETRA	P935	endothelin receptor type A	EDNRA
18762	PCDHB5	3.81337	3.83683e-06	0.0284347	1.9595	0.0215606	2.00476	0.0630305	1.96917	0	1.90272	0	3	0	3	0	3	26167	#FF6347,black	PCDHB5	chr5	140514788	140517709	2922	+	NM_015669	protein_coding	DKFZp586B0217|PCDH-BETA5	P21609	protocadherin beta 5	PCDHB5
5969	CCDC60	3.80744	0.00650212	0.02843	1.95725	0.0215571	1.59002	0.0630204	2.29276	0	1.90273	0	2	0	4	0	3	160777	#FF6347,black	CCDC60	chr12	119772517	119978852	2450	+	NM_178499	protein_coding	MGC39827	P4418	coiled-coil domain containing 60	CCDC60
5430	ITGB7	3.80687	0.0175787	3.59875	5.52735	3.40388	5.62174	3.91957	4.90324	3.4099	5.88751	9	48	12	30	10	64	3695	#FF6347,black	ITGB7	chr12	53585102	53601091	2867	-	NR_104181	protein_coding			integrin subunit beta 7	ITGB7
19462	SFTA2	3.80644	0.0187735	1.23575	3.1642	0.0633606	2.81386	0.181076	3.131	2.2888	3.47261	0	6	0	8	4	11	389376	#FF6347,black	SFTA2	chr6	30899127	30899952	454	-	NM_205854	protein_coding	GSGL541|SFTPG|UNQ541	P730	surfactant associated 2	SFTA2
14614	PI3	3.80362	0.00402373	2.23609	4.16347	2.08063	4.17645	2.99888	3.95601	0.933505	4.33325	3	17	6	15	1	21	5266	#FF6347,black	PI3	chr20	43803540	43805185	554	+	NM_002638	protein_coding	ESI|MGC13613|SKALP|WAP3|WFDC14|cementoin	P31455	peptidase inhibitor 3	PI3
6677	POTEG	3.80329	0.00505201	0.0284258	1.95568	0.0215539	2.00476	0.0630111	1.55217	0	2.22993	0	3	0	2	0	4	404785	#FF6347,black	POTEG	chr14	19553365	19584942	1975	+	NM_001005356	protein_coding	A26C2|ACTBL1|CT104.4|POTE-14|POTE14|POTE14alpha|POTE22	P32112	POTE ankyrin domain family member G	POTEG
1547	IL6R	3.80284	0.0358124	0.433054	2.36013	0.0327234	2.00568	0.0950722	1.96311	0.970269	2.90452	0	3	0	3	1	7	3570	#FF6347,black	IL6R	chr1	154377669	154441926	6565	+	NM_000565	protein_coding	CD126|IL-6R-1|IL-6R-alpha|IL6RA|MGC104991	P25532	interleukin 6 receptor	IL6R
5386	ACVRL1	3.79529	0.0559337	0.0284169	1.95263	0.0215472	2.00476	0.0629917	0.965621	0	2.49729	0	3	0	1	0	5	94	#FF6347,black	ACVRL1	chr12	52301202	52317145	4470	+	NM_000020	protein_coding	ACVRLK1|ALK-1|ALK1|HHT|HHT2|ORW2|SKR3|TSR-I	P7544	activin A receptor like type 1	ACVRL1
913	IL12RB2	3.79278	0.0847066	0.433046	2.3563	0.0327132	1.00655	0.0950431	2.55208	0.970274	2.90454	0	1	0	5	1	7	3595	#FF6347,black	IL12RB2	chr1	67773047	67862583	4221	+	NR_047584	protein_coding			interleukin 12 receptor subunit beta 2	IL12RB2
7926	MEGF11	3.79076	0.0378136	0.0284165	1.9509	0.0215469	1.00531	0.0629908	2.29276	0	2.22995	0	1	0	4	0	4	84465	#FF6347,black	MEGF11	chr15	66187634	66546075	5914	-	NM_032445	protein_coding	DKFZp434L121|KIAA1781	P14553	multiple EGF like domains 11	MEGF11
469	PTAFR	3.78739	0.00276934	2.91476	4.83596	2.88679	4.8648	3.38146	5.04514	2.26469	4.5563	6	28	8	33	4	25	5724	#FF6347,black	PTAFR	chr1	28473677	28520447	4262	-	NM_000952	protein_coding	PAFR	P35110	platelet activating factor receptor	PTAFR
25583	SNORA36A	3.78718	0.0578044	1.04272	2.96384	1.64208	3.32731	0.154403	3.28702	0.960657	1.85107	2	9	0	9	1	3	677817	#FF6347,black	SNORA36A	chrX	153996803	153996932	130	+	NR_002969	snoRNA	ACA36		small nucleolar RNA, H/ACA box 36A	SNORA36A
13200	CD8B	3.76331	0.102912	1.29892	3.21092	1.64832	1.59367	1.20608	3.77306	0.955706	3.47105	2	2	1	13	1	11	926	#FF6347,black	CD8B	chr2	87042460	87089047	1869	-	NM_172213	protein_coding	CD8B1|LEU2|LY3|LYT3|MGC119115|P37	P448	CD8b molecule	CD8B
13510	TMEM163	3.7555	0.0433913	0.771741	2.68075	1.05573	2.5907	0.125379	1.95788	0.965267	3.22139	1	5	0	3	1	9	81615	#FF6347,black	TMEM163	chr2	135213330	135476571	1893	-	NM_030923	protein_coding	DC29|DKFZp566N034|DKFZp666J217|FLJ30176|SV31	P35771	transmembrane protein 163	TMEM163
24256	TNFSF15	3.74657	0.000197535	4.46876	6.37433	4.39735	6.31129	4.39947	6.52283	4.59994	6.27635	19	78	17	94	24	85	9966	#FF6347,black	TNFSF15	chr9	117546915	117568408	6689	-	NM_005118	protein_coding	MGC129934|MGC129935|TL1|TL1A|VEGI|VEGI192A	P6431	tumor necrosis factor superfamily member 15	TNFSF15
5028	NANOG	3.71579	0.286621	0.839839	2.73351	0.0454245	0.00627914	1.73879	2.28169	0	3.81612	0	0	2	4	0	14	79923	#FF6347,black	NANOG	chr12	7941992	7948657	3438	+	NM_024865	protein_coding		P4431	Nanog homeobox	NANOG
22324	SERPINE1	3.70862	0.00771605	3.79386	5.68474	3.98041	6.00687	3.92676	5.68167	3.40826	5.27343	14	63	12	52	10	42	5054	#FF6347,black	SERPINE1	chr7	100770370	100782547	3190	+	NM_000602	protein_coding	PAI|PAI-1|PAI1|PLANH1	P8361	serpin family E member 1	SERPINE1
17425	UGT2B11	3.7028	0.229072	0.826465	2.71508	1.05585	3.70499	1.16418	2.28246	0	0.842141	1	12	1	4	0	1	10720	#FF6347,black	UGT2B11	chr4	70066051	70080449	1706	-	NM_001073	protein_coding	MGC129611|MGC129612	P15162	UDP glucuronosyltransferase family 2 member B11	UGT2B11
1413	CTSS	3.6638	0.0260005	1.69384	3.56718	1.08224	3.00712	2.5005	3.96314	0.948121	3.57569	1	7	4	15	1	12	1520	#FF6347,black	CTSS	chr1	150702672	150738433	4107	-	NM_001199739	protein_coding	MGC3886	P20388	cathepsin S	CTSS
13787	LOC101927482	3.66169	0.0101787	2.10705	3.97956	1.66943	4.32794	2.77657	3.76374	1.53164	3.77167	2	19	5	13	2	14	101927482	#FF6347,black	LOC101927482	chr2	197124748	197128928	1466	+	NR_110225	lncRNA			uncharacterized LOC101927482	LOC101927482
19463	DPCR1	3.65306	0.239187	0.43143	2.30053	0.0306113	3.3262	0.0890396	1.54655	0.971296	0.870565	0	9	0	2	1	1	135656	#FF6347,black	DPCR1	chr6	30908777	30921998	5286	+	NM_080870	protein_coding	MGC126710|MGC126712|PBLT	P11159	diffuse panbronchiolitis critical region 1	DPCR1
22914	NAT2	3.6243	0.0505179	3.49692	5.35462	3.2522	5.36463	3.5534	5.88886	3.65539	4.47859	8	40	9	60	12	24	10	#FF6347,black	NAT2	chr8	18248755	18258723	1317	+	NM_000015	protein_coding	AAC2|PNAT	P504	N-acetyltransferase 2 (arylamine N-acetyltransferase)	NAT2
3510	TRPM5	3.62324	0.0695953	0.751705	2.60899	0.0413165	1.59181	0.119475	3.13776	1.55383	2.69742	0	2	0	8	2	6	29850	#FF6347,black	TRPM5	chr11	2425746	2444275	3928	-	NM_014555	protein_coding	LTRPC5|MTR1	P30175	transient receptor potential cation channel subfamily M member 5	TRPM5
7268	IFI27	3.61655	0.000289916	8.04504	9.89965	7.86418	9.82992	8.21152	9.79796	8.03855	10.057	222	904	259	922	269	1190	3429	#FF6347,black	IFI27	chr14	94577079	94583036	1100	+	NM_001288958	protein_coding	FAM14D|ISG12|ISG12A|P27	P4324	interferon alpha inducible protein 27	IFI27
2883	UNC5B-AS1	3.61407	0.0286856	1.67624	3.52986	1.08115	3.81322	2.19043	2.75936	1.53986	3.78899	1	13	3	6	2	14	728978	#FF6347,black	UNC5B-AS1	chr10	72976981	72977985	647	-	NR_038453	lncRNA			UNC5B antisense RNA 1	UNC5B-AS1
18836	PPP2R2B	3.6102	0.376771	0.025443	1.87752	0.0192906	3.17366	0.0564663	0	0	0	0	8	0	0	0	0	5521	#FF6347,black	PPP2R2B	chr5	145969067	146461083	4164	-	NM_001271948	protein_coding	B55BETA|FLJ95686|MGC24888|PP2AB55BETA|PP2ABBETA|PP2APR55B|PP2APR55BETA|PR2AB55BETA|PR2ABBETA|PR2APR55BETA|PR52B|PR55-BETA|PR55BETA|SCA12	P28691	protein phosphatase 2 regulatory subunit B, beta	PPP2R2B
21941	SNORA9	3.60551	0.0122285	2.73897	4.58917	2.6641	4.9605	2.56864	4.12195	2.9555	4.56458	5	30	4	17	7	25	677798	#FF6347,black	SNORA9	chr7	45024977	45025109	133	-	NR_002952	snoRNA	ACA9		small nucleolar RNA, H/ACA box 9	SNORA9
6734	RNASE7	3.60245	0.0383759	2.04131	3.89029	2.64898	4.39811	0.290131	3.41322	2.27904	3.67212	5	20	0	10	4	13	84659	#FF6347,black	RNASE7	chr14	21510385	21512392	1498	+	NM_032572	protein_coding	MGC133220	P13910	ribonuclease A family member 7	RNASE7
14524	MYL9	3.57819	0.10402	1.9959	3.83512	2.38907	2.5936	2.51796	3.86588	0	4.47253	4	5	4	14	0	23	10398	#FF6347,black	MYL9	chr20	35169887	35178226	1197	+	NM_006097	protein_coding	LC20|MGC3505|MLC2|MRLC1|MYRL2	P35536	myosin light chain 9	MYL9
4716	FXYD6	3.5761	0.118007	0.0254262	1.86381	0.0192779	2.32625	0.0564294	2.29398	0	0	0	4	0	4	0	0	53826	#FF6347,black	FXYD6	chr11	117707691	117748201	2417	-	NM_001164832	protein_coding		P13833	FXYD domain containing ion transport regulator 6	FXYD6
8766	SNORA30	3.56883	0.0792137	1.2964	3.13185	1.64639	3.81251	1.19936	2.7656	0.957248	2.44529	2	13	1	6	1	5	677813	#FF6347,black	SNORA30	chr16	30721858	30721986	129	+	NR_002966	snoRNA	ACA30		small nucleolar RNA, H/ACA box 30	SNORA30
613	POU3F1	3.56831	0.000540592	1.48193	3.31718	1.65129	3.46536	1.21647	3.12884	1.54338	3.33753	2	10	1	8	2	10	5453	#FF6347,black	POU3F1	chr1	38509523	38512450	2928	-	NM_002699	protein_coding	OCT6|OTF6|SCIP	P15689	POU class 3 homeobox 1	POU3F1
11751	GAPDHS	3.54404	0.220239	0.0254186	1.85081	0.0192721	2.81133	0.0564126	0	0	1.48635	0	6	0	0	0	2	26330	#FF6347,black	GAPDHS	chr19	36024314	36036221	1492	+	NM_014364	protein_coding	GAPD2|GAPDH-2|GAPDS|HSD-35	P3363	glyceraldehyde-3-phosphate dehydrogenase, spermatogenic	GAPDHS
23784	AQP7	3.52159	0.0231349	0.0254102	1.84164	0.0192657	2.32625	0.0563942	1.55369	0	1.48637	0	4	0	2	0	2	364	#FF6347,black	AQP7	chr9	33384948	33402517	1256	-	NM_001170	protein_coding	AQP7L|AQP9|AQPap|MGC149555|MGC149556	P27161	aquaporin 7	AQP7
13199	CD8A	3.51967	0.210123	0.798195	2.61363	0.0413554	1.00743	1.15963	3.55542	0.966206	2.19982	0	1	1	11	1	4	925	#FF6347,black	CD8A	chr2	87011728	87035519	3259	-	NM_001768	protein_coding	CD8|Leu2|MAL|p32	P7678	CD8a molecule	CD8A
14631	WFDC8	3.51541	0.00276312	0.025406	1.8391	0.0192626	2.00455	0.0563851	1.97053	0	1.48637	0	3	0	3	0	2	90199	#FF6347,black	WFDC8	chr20	44179791	44207965	1673	-	NM_181510	protein_coding	C20orf170|WAP8|dJ461P17.1	P8306	WAP four-disulfide core domain 8	WFDC8
15194	CECR2	3.51541	0.00276312	0.025406	1.8391	0.0192626	2.00455	0.0563851	1.97053	0	1.48637	0	3	0	3	0	2	27443	#FF6347,black	CECR2	chr22	17840839	18037856	11171	+	NM_001290046	protein_coding	KIAA1740	P12157	cat eye syndrome chromosome region, candidate 2	CECR2
3723	INSC	3.51364	0.301464	0.0254015	1.83837	0.0192591	0.00264456	0.0563751	2.97518	0	0.89745	0	0	0	7	0	1	387755	#FF6347,black	INSC	chr11	15133970	15268756	3335	+	NM_001031853	protein_coding		P575	inscuteable homolog (Drosophila)	INSC
15654	LINC01589	3.51122	0.0450593	0.0254022	1.83737	0.0192597	2.32625	0.0563767	0.967381	0	1.90708	0	4	0	1	0	3	100506737	#FF6347,black	LINC01589	chr22	46000312	46001527	574	-	NR_131244	lncRNA			long intergenic non-protein coding RNA 1589	LINC01589
1492	SPRR1A	3.50966	0.0187973	0.0254018	1.83673	0.0192594	1.58979	0.0563759	2.29399	0	1.48638	0	2	0	4	0	2	6698	#FF6347,black	SPRR1A	chr1	152956564	152958290	1258	+	NM_001199828	protein_coding	SPRK	P33995	small proline rich protein 1A	SPRR1A
22778	FAM87A	3.50404	0.00141946	0.025398	1.83442	0.0192565	2.00455	0.0563675	1.5537	0	1.90709	0	3	0	2	0	3	157693	#FF6347,black	FAM87A	chr8	325931	333174	4013	-	NR_103537	lncRNA			family with sequence similarity 87 member A	FAM87A
1332	LIX1L	3.50346	0.0055579	1.50395	3.31273	1.65129	3.32804	1.77866	2.95727	0.953315	3.58501	2	9	2	7	1	12	128077	#FF6347,black	LIX1L	chr1	145477067	145501669	3997	+	NM_153713	protein_coding	DKFZp762F237|MGC46719	P5749	limb and CNS expressed 1 like	LIX1L
24827	LOC101927501	3.50334	0.0127242	3.50306	5.31179	3.25181	4.91451	2.3277	5.38119	4.28301	5.56449	8	29	3	42	19	51	101927501	#FF6347,black	LOC101927501	chrX	43036243	43085847	2228	+	NR_110387	lncRNA			uncharacterized LOC101927501	LOC101927501
3345	CHST15	3.49527	0.0370729	0.02539	1.83079	0.0192504	2.00455	0.0563499	0.967388	0	2.2339	0	3	0	1	0	4	51363	#FF6347,black	CHST15	chr10	125767182	125853123	6681	-	NM_015892	protein_coding	BRAG|DKFZp781H1369|GALNAC4S-6ST|KIAA0598|MGC34346|RP11-47G11.1	P6239	carbohydrate (N-acetylgalactosamine 4-sulfate 6-O) sulfotransferase 15	CHST15
13392	IL1RN	3.49408	0.0145532	4.06923	5.87414	3.2616	6.09455	4.65981	5.34155	3.95335	6.06776	8	67	21	41	15	73	3557	#FF6347,black	IL1RN	chr2	113875470	113891593	2165	+	NM_173843	protein_coding	DIRA|ICIL-1RA|IL-1RN|IL-1ra|IL-1ra3|IL1F3|IL1RA|IRAP|MGC10430|MVCD4	P10917	interleukin 1 receptor antagonist	IL1RN
15540	APOBEC3H	3.48859	0.0058328	3.03169	4.83433	3.39218	4.9137	0.474863	4.91043	3.6604	4.66504	9	29	0	30	12	27	164668	#FF6347,black	APOBEC3H	chr22	39493229	39500072	1615	+	NM_181773	protein_coding	ARP10	P10914	apolipoprotein B mRNA editing enzyme catalytic subunit 3H	APOBEC3H
1190	CD53	3.48802	0.0118365	0.0253859	1.82779	0.0192473	1.58979	0.0563408	1.5537	0	2.2339	0	2	0	2	0	4	963	#FF6347,black	CD53	chr1	111413821	111442558	1721	+	NM_001040033	protein_coding	MOX44|TSPAN25	P8205	CD53 molecule	CD53
189	LOC102724659	3.4813	0.199298	0.0253699	1.82499	0.0192351	1.58979	0.0563057	0	0	2.72664	0	2	0	0	0	6	102724659	#FF6347,black	LOC102724659	chr1	11837134	11839676	1868	-	NR_126000	lncRNA			uncharacterized LOC102724659	LOC102724659
16583	SNORA7B	3.47508	0.0198624	2.1829	3.97994	1.09815	4.39828	2.22289	3.65545	2.76826	3.77077	1	20	3	12	6	14	677797	#FF6347,black	SNORA7B	chr3	129116053	129116191	139	-	NR_002992	snoRNA	ACA7B		small nucleolar RNA, H/ACA box 7B	SNORA7B
1715	SLAMF7	3.46795	0.0252538	1.04009	2.83417	1.6398	3.1753	0.143051	2.96384	0.962444	2.18856	2	8	0	7	1	4	57823	#FF6347,black	SLAMF7	chr1	160708847	160724608	2676	+	NM_001282595	protein_coding	19A|CD319|CRACC|CS1	P7118	SLAM family member 7	SLAMF7
12975	CCDC85A	3.46522	0.0389852	0.492253	2.2852	0.0305949	2.81207	1.13651	1.96421	0	1.88675	0	6	1	3	0	3	114800	#FF6347,black	CCDC85A	chr2	56411258	56613309	3983	+	NM_001080433	protein_coding	KIAA1912	P2096	coiled-coil domain containing 85A	CCDC85A
19432	TRIM31-AS1	3.45023	0.0233802	0.750473	2.53717	0.0392229	2.81259	0.11355	1.95988	1.55463	2.69993	0	6	0	3	2	6	104533120	#FF6347,black	TRIM31-AS1	chr6	30073017	30082501	549	+	NR_126470	lncRNA			TRIM31 antisense RNA 1	TRIM31-AS1
18749	PCDHA8	3.44685	0.151436	1.26789	3.05317	2.05523	3.00605	0.170399	1.53106	0.958168	3.80503	3	7	0	2	1	14	56140	#FF6347,black	PCDHA8	chr5	140220907	140391929	5260	+	NM_018911	protein_coding	PCDH-ALPHA8	P20969	protocadherin alpha 8	PCDHA8
2148	HHAT	3.44178	0.00146142	4.4743	6.25746	4.07975	6.39964	4.67323	5.99504	4.60052	6.34524	15	83	21	65	24	89	55733	#FF6347,black	HHAT	chr1	210501596	210849638	3962	+	NM_001170564	protein_coding	FLJ10724|FLJ34867|MART2|SKI1|Skn	P8403	hedgehog acyltransferase	HHAT
23202	SNORD87	3.41091	0.0134642	1.67501	3.44517	2.64039	3.17655	1.22938	3.54582	0	3.57957	5	8	1	11	0	12	641648	#FF6347,black	SNORD87	chr8	67834709	67834784	76	-	NR_002598	snoRNA	HBII-276|U87		small nucleolar RNA, C/D box 87	SNORD87
7714	PLA2G4D	3.4055	0.00730386	2.50254	4.2704	2.08441	4.32851	2.79604	4.54451	2.53956	3.8547	3	19	5	23	5	15	283748	#FF6347,black	PLA2G4D	chr15	42359881	42386752	3584	-	NM_178034	protein_coding	cPLA2delta	P2008	phospholipase A2 group IVD	PLA2G4D
11743	CD22	3.40259	0.000485429	1.29497	3.0616	1.64529	3.00605	1.19551	2.96068	0.958128	3.20607	2	7	1	7	1	9	933	#FF6347,black	CD22	chr19	35820069	35838260	3918	+	NM_001278417	protein_coding	FLJ22814|MGC130020|SIGLEC-2|SIGLEC2	P27543	CD22 molecule	CD22
619	RHBDL2	3.4023	0.047081	1.05303	2.81954	0.0496182	2.00692	1.1763	3.28823	1.55075	2.88553	0	3	1	9	2	7	54933	#FF6347,black	RHBDL2	chr1	39351478	39407502	2003	-	NM_017821	protein_coding	MGC16997|RRP2	P33339	rhomboid, veinlet-like 2 (Drosophila)	RHBDL2
15293	GGTLC2	3.3809	0.00106801	3.51431	5.27172	2.68009	5.25504	4.10639	5.23963	3.41223	5.31924	5	37	14	38	10	43	91227	#FF6347,black	GGTLC2	chr22	22987091	22990368	876	+	NM_001282879	protein_coding	GGTL4|MGC96916	P26613	gamma-glutamyltransferase light chain 2	GGTLC2
713	SNORD55	3.37932	0.000550596	1.3081	3.06484	1.06688	3.17575	1.76163	2.96067	0.95811	3.04996	1	8	2	7	1	8	26811	#FF6347,black	SNORD55	chr1	45241537	45241610	74	+	NR_000015	snoRNA	RNU39|RNU55|SNORD39|U39|U55		small nucleolar RNA, C/D box 55	SNORD55
167	CORT	3.37406	0.00725406	1.93152	3.686	2.06952	4.00595	1.25327	3.41583	2.28168	3.56962	3	15	1	10	4	12	1325	#FF6347,black	CORT	chr1	10509776	10510379	604	+	NM_001302	protein_coding	CST-14|CST-17|CST-29	P2489	cortistatin	CORT
24824	GPR34	3.35981	0.0182258	2.38484	4.13322	0.12159	4.00681	2.53913	3.86174	3.13229	4.4614	0	15	4	14	8	23	2857	#FF6347,black	GPR34	chrX	41548226	41556530	3668	+	NM_005300	protein_coding		P21776	G protein-coupled receptor 34	GPR34
14772	PHACTR3	3.35351	0.0353519	0.789352	2.53502	1.63365	2.00618	0.113585	2.96739	0	2.47228	2	3	0	7	0	5	116154	#FF6347,black	PHACTR3	chr20	58152564	58422766	3379	+	NM_001199505	protein_coding	C20orf101|H17739|MGC117178|SCAPIN1|SCAPININ	P644	phosphatase and actin regulator 3	PHACTR3
12073	PPM1N	3.32988	0.00672545	3.79742	5.53289	4.23771	5.7349	3.92159	5.16033	2.94343	5.6403	17	52	12	36	7	54	147699	#FF6347,black	PPM1N	chr19	46001731	46005764	1714	+	NM_001080401	protein_coding	FLJ40125	P201	protein phosphatase, Mg2+/Mn2+ dependent 1N (putative)	PPM1N
14022	CCL20	3.32711	0.0199094	2.37656	4.11083	3.5153	4.00677	0.333989	4.12756	1.52814	4.19207	10	15	0	17	2	19	6364	#FF6347,black	CCL20	chr2	228678558	228682280	954	+	NM_004591	protein_coding	CKb4|LARC|MIP-3a|MIP3A|SCYA20|ST38	P3684	C-C motif chemokine ligand 20	CCL20
8004	LOXL1-AS1	3.30526	0.0472026	1.02712	2.75189	1.05866	2.81305	0.137055	1.95595	1.5515	3.21731	1	6	0	3	2	9	100287616	#FF6347,black	LOXL1-AS1	chr15	74209809	74220589	2933	-	NR_040066	lncRNA			LOXL1 antisense RNA 1	LOXL1-AS1
3416	CYP2E1	3.29488	0.0324247	2.89158	4.61181	3.52365	4.59182	2.57202	5.04706	2.26762	4.01585	10	23	4	33	4	17	1571	#FF6347,black	CYP2E1	chr10	135340867	135352620	1667	+	NM_000773	protein_coding	CPE1|CYP2E|P450-J|P450C2E	P9810	cytochrome P450 family 2 subfamily E member 1	CYP2E1
16019	CCR9	3.29445	0.00268761	0.458205	2.17824	1.04446	2.32696	0.0825594	1.9654	0	2.21891	1	4	0	3	0	4	10803	#FF6347,black	CCR9	chr3	45927996	45944667	2653	+	NM_001256369	protein_coding	CDw199|GPR-9-6|GPR28	P11076	C-C motif chemokine receptor 9	CCR9
3589	TRIM6	3.28202	0.00845579	0.458191	2.17278	1.04445	2.00533	0.0825218	1.96541	0	2.48714	1	3	0	3	0	5	117854	#FF6347,black	TRIM6	chr11	5617331	5634188	3231	+	NM_058166	protein_coding	RNF89	P32355	tripartite motif containing 6	TRIM6
22843	CLDN23	3.27634	0.0375064	2.27153	3.98362	1.09907	4.25411	1.83372	4.2078	3.13395	3.30708	1	18	2	18	8	10	137075	#FF6347,black	CLDN23	chr8	8559666	8561617	1952	+	NM_194284	protein_coding	CLDNL|hCG1646163	P25618	claudin 23	CLDN23
5235	TSPAN11	3.26488	0.00411968	2.86198	4.569	2.40723	4.76146	2.26972	4.47888	3.54639	4.44533	4	26	3	22	11	23	441631	#FF6347,black	TSPAN11	chr12	31079838	31149537	5562	+	NM_001080509	protein_coding	VSSW1971	P12276	tetraspanin 11	TSPAN11
23536	GPR20	3.26296	0.013703	1.05159	2.75777	0.0476029	3.00547	1.17231	2.28078	1.55148	2.88767	0	7	1	4	2	7	2843	#FF6347,black	GPR20	chr8	142366587	142377365	1526	-	NM_005293	protein_coding		P30503	G protein-coupled receptor 20	GPR20
7151	PGF	3.26029	0.100301	2.08882	3.79382	2.38862	4.46502	2.21055	2.75446	1.53453	3.67519	4	21	3	6	2	13	5228	#FF6347,black	PGF	chr14	75408533	75422467	1908	-	NM_001293643	protein_coding	D12S1900|PGFL|PLGF|PlGF-2|SHGC-10760	P24774	placental growth factor	PGF
15545	SNORD83A	3.25675	0.0232095	1.78306	3.48649	1.08109	3.59112	1.23545	2.9542	2.54954	3.78906	1	11	1	7	5	14	116937	#FF6347,black	SNORD83A	chr22	39711218	39711312	95	-	NR_000027	snoRNA	RNU83A|U83A		small nucleolar RNA, C/D box 83A	SNORD83A
22087	ELN	3.24989	0.0374752	1.05157	2.75196	0.0475749	2.00678	1.17225	3.13574	1.55149	2.8877	0	3	1	8	2	7	2006	#FF6347,black	ELN	chr7	73442119	73484236	4035	+	NM_001278918	protein_coding	FLJ38671|FLJ43523|SVAS|WBS|WS	P21337	elastin	ELN
24803	SYTL5	3.24761	0.0137501	1.05157	2.75095	0.0475685	2.32826	1.17224	2.77037	1.5515	3.06177	0	4	1	6	2	8	94122	#FF6347,black	SYTL5	chrX	37865835	37988073	4883	+	NM_001163335	protein_coding	slp5	P15952	synaptotagmin like 5	SYTL5
22587	RAB19	3.24065	0.157215	0.767227	2.46351	1.05116	2.00602	0.107587	3.29211	0.968174	1.4513	1	3	0	9	1	2	401409	#FF6347,black	RAB19	chr7	140103843	140126050	952	+	NM_001008749	protein_coding	RAB19B	P17074	RAB19, member RAS oncogene family	RAB19
5141	LINC01559	3.22371	0.00155925	4.69441	6.38313	4.59658	6.41687	4.54631	6.56749	4.91241	6.13163	22	84	19	97	30	77	283422	#FF6347,black	LINC01559	chr12	13523605	13529679	3202	-	NR_036555	lncRNA			long intergenic non-protein coding RNA 1559	LINC01559
3673	SCUBE2	3.22068	0.0359036	1.9659	3.65326	0.0906423	4.09326	2.75977	3.41619	1.95677	3.32217	0	16	5	10	3	10	57758	#FF6347,black	SCUBE2	chr11	9041047	9113150	4707	-	NM_001170690	protein_coding	CEGB1|CEGF1|CEGP1|FLJ16792|FLJ35234|MGC133057	P35158	signal peptide, CUB domain and EGF like domain containing 2	SCUBE2
4534	DISC1FP1	3.21822	0.0322743	0.022346	1.70861	0.016941	2.00434	0.0496545	1.97194	0	0.903314	0	3	0	3	0	1	101929222	#FF6347,black	DISC1FP1	chr11	89984400	90648220	774	+	NR_104190	lncRNA			DISC1 fusion partner 1 (non-protein coding)	DISC1FP1
2228	CAPN8	3.2151	5.11313e-07	3.62338	5.30825	3.65905	5.32904	3.55318	5.31178	3.65543	5.28356	11	39	9	40	12	42	388743	#FF6347,black	CAPN8	chr1	223714972	223853436	2101	-	NM_001143962	protein_coding		P27722	calpain 8	CAPN8
7934	SNORD18B	3.21415	0.184145	0.489039	2.17348	0.0283304	2.32695	1.13139	0	0	2.90993	0	4	1	0	0	7	595099	#FF6347,black	SNORD18B	chr15	66794360	66794429	70	-	NR_002442	snoRNA	U18B		small nucleolar RNA, C/D box 18B	SNORD18B
8779	STX1B	3.21265	0.0642655	0.0223423	1.70611	0.0169382	1.58955	0.0496463	2.29527	0	0.903321	0	2	0	4	0	1	112755	#FF6347,black	STX1B	chr16	31000577	31021959	4674	-	NM_052874	protein_coding	STX1B1|STX1B2	P32922	syntaxin 1B	STX1B
14671	LINC01522	3.21117	0.0692269	0.0223426	1.70544	0.0169385	2.32605	0.049647	0.969217	0	1.49149	0	4	0	1	0	2	101927457	#FF6347,black	LINC01522	chr20	46608837	46618861	925	-	NR_110027	lncRNA			long intergenic non-protein coding RNA 1522	LINC01522
22709	AOC1	3.21065	0.0363957	3.30297	4.98583	3.39534	4.65134	3.23261	4.59532	3.27598	5.51598	9	24	7	24	9	49	26	#FF6347,black	AOC1	chr7	150549565	150558379	2626	+	NM_001091	protein_coding		P32426	amine oxidase, copper containing 1	AOC1
5084	KLRC4-KLRK1	3.20589	0.00391483	2.29537	3.97609	1.09904	4.00652	2.52925	4.12913	2.76798	3.76983	1	15	4	17	6	14	100528032	#FF6347,black	KLRC4-KLRK1	chr12	10524952	10562745	1947	-	NM_001199805	protein_coding		P16401	KLRC4-KLRK1 readthrough	KLRC4-KLRK1
5788	SNORA53	3.20425	0.00418367	0.0223389	1.70233	0.0169356	2.00434	0.0496389	1.55529	0	1.49149	0	3	0	2	0	2	677832	#FF6347,black	SNORA53	chr12	98993413	98993662	250	+	NR_003015	snoRNA	ACA53		small nucleolar RNA, H/ACA box 53	SNORA53
10156	HOXB-AS1	3.20425	0.00418367	0.0223389	1.70233	0.0169356	2.00434	0.0496389	1.55529	0	1.49149	0	3	0	2	0	2	100874362	#FF6347,black	HOXB-AS1	chr17	46621713	46628603	797	+	NR_102279	lncRNA			HOXB cluster antisense RNA 1	HOXB-AS1
25458	SPANXA2	3.20425	0.00418367	0.0223389	1.70233	0.0169356	2.00434	0.0496389	1.55529	0	1.49149	0	3	0	2	0	2	728712	#FF6347,black	SPANXA2	chrX	140671796	140672081	286	-	NM_145662_1	protein_coding	CT11.1|SPAN-X|SPANX|SPANX-A|SPANXA|SPANXA1	P26603	SPANX family member A2	SPANXA2
11717	WTIP	3.20259	0.00429495	2.92699	4.60623	3.07218	4.81394	1.89055	4.41362	3.41919	4.56246	7	27	2	21	10	25	126374	#FF6347,black	WTIP	chr19	34972880	34992085	2204	+	NM_001080436	protein_coding		P5282	Wilms tumor 1 interacting protein	WTIP
19287	SLC17A4	3.19822	0.00285635	0.0223352	1.6996	0.0169328	1.58955	0.0496307	1.97195	0	1.4915	0	2	0	3	0	2	10050	#FF6347,black	SLC17A4	chr6	25754927	25781403	3700	+	NM_001286121	protein_coding	KAIA2138|KIAA2138|MGC129623	P2628	solute carrier family 17 member 4	SLC17A4
12856	VIT	3.19251	0.0616963	0.0223315	1.69702	0.01693	1.00476	0.0496225	2.29528	0	1.49151	0	1	0	4	0	2	5212	#FF6347,black	VIT	chr2	36923833	37041937	2817	+	NM_001177969	protein_coding	DKFZp313L1517|MGC149746|MGC70561	P35215	vitrin	VIT
24768	SCARNA23	3.18725	0.00108754	0.0223281	1.69464	0.0169275	1.58955	0.0496151	1.55529	0	1.91166	0	2	0	2	0	3	677773	#FF6347,black	SCARNA23	chrX	24762558	24762687	130	+	NR_003007	guide_RNA	ACA12		small Cajal body-specific RNA 23	SCARNA23
3093	C10orf131	3.18641	0.195036	0.0223277	1.69426	0.0169272	0.00232297	0.0496144	2.55946	0	1.49151	0	0	0	5	0	2	100127889	#FF6347,black	C10orf131	chr10	97667722	97698415	1176	+	NM_001130446	protein_coding	FLJ10895|bA690P14.3	P16619	chromosome 10 open reading frame 131	C10orf131
5140	EMP1	3.18507	0.0216632	6.19764	7.86897	5.49838	8.14734	6.9024	7.33142	5.79074	8.00416	42	281	104	166	56	285	2012	#FF6347,black	EMP1	chr12	13349602	13369708	2804	+	NM_001423	protein_coding	CL-20|EMP-1|TMP	P12856	epithelial membrane protein 1	EMP1
4371	ANO1-AS2	3.182	0.291375	1.02599	2.69592	1.05725	1.59216	0.131439	3.77796	1.55224	1.43639	1	2	0	13	2	2	100009613	#FF6347,black	ANO1-AS2	chr11	69918540	69921454	804	-	NR_103835	lncRNA			ANO1 antisense RNA 2 (head to head)	ANO1-AS2
22295	C7orf61	3.18107	0.022589	0.0223244	1.69184	0.0169246	1.00476	0.0496069	1.97195	0	1.91166	0	1	0	3	0	3	402573	#FF6347,black	C7orf61	chr7	100054238	100061894	1004	-	NM_001004323	protein_coding		P29931	chromosome 7 open reading frame 61	C7orf61
19653	CDKN1A	3.17401	0.00101584	10.3933	12.0596	10.4133	12.1819	10.4141	11.8095	10.3518	12.1583	1306	4619	1199	3722	1340	5116	1026	#FF6347,black	CDKN1A	chr6	36644237	36655116	2793	+	NM_001220777	protein_coding	CAP20|CDKN1|CIP1|MDA-6|P21|SDI1|WAF1|p21CIP1	P18697	cyclin-dependent kinase inhibitor 1A	CDKN1A
11338	ICAM4	3.16884	0.00132679	3.13919	4.80315	2.88734	4.96093	3.22207	4.86283	3.27807	4.55536	6	30	7	29	9	25	3386	#FF6347,black	ICAM4	chr19	10397643	10399260	1568	+	NM_001039132	protein_coding	CD242|LW	P20698	intercellular adhesion molecule 4 (Landsteiner-Wiener blood group)	ICAM4
21718	DGKB	3.16754	0.0516442	1.0997	2.76306	1.05873	2.59095	1.74252	3.28882	0	2.19125	1	5	2	9	0	4	1607	#FF6347,black	DGKB	chr7	14184674	14881075	7603	-	NM_004080	protein_coding	DAGK2|DGK|DGK-BETA|KIAA0718	P22212	diacylglycerol kinase beta	DGKB
16185	TNNC1	3.15619	0.0201249	3.0492	4.70739	3.39033	4.70734	3.52222	4.27352	1.51491	5.04053	9	25	9	19	2	35	7134	#FF6347,black	TNNC1	chr3	52485107	52488057	696	-	NM_003280	protein_coding	CMD1Z|CMH13|TN-C|TNC|TNNC	P1966	troponin C1, slow skeletal and cardiac type	TNNC1
24283	GSN	3.14994	0.000231699	7.2537	8.90903	7.3853	8.77958	7.40115	8.99012	6.92615	8.94887	159	436	147	526	124	551	2934	#FF6347,black	GSN	chr9	124030380	124095120	3545	+	NM_001127663	protein_coding	DKFZp313L0718	P18825	gelsolin	GSN
2712	LINC00840	3.14925	0.278136	0.0222994	1.67731	0.0169057	0.00232001	0.0495519	0.969243	0	2.7302	0	0	0	1	0	6	100506835	#FF6347,black	LINC00840	chr10	44354859	44390881	1974	+	NR_038268	lncRNA			long intergenic non-protein coding RNA 840	LINC00840
3734	ABCC8	3.14925	0.278136	0.0222994	1.67731	0.0169057	0.00232001	0.0495519	0.969243	0	2.7302	0	0	0	1	0	6	6833	#FF6347,black	ABCC8	chr11	17414432	17498392	4921	-	NM_001287174	protein_coding	ABC36|HHF1|HI|HRINS|MRP8|PHHI|SUR|SUR1|TNDM2	P19463	ATP binding cassette subfamily C member 8	ABCC8
5811	DRAM1	3.14788	0.000290713	6.80145	8.45583	6.44173	8.53545	7.07489	8.49182	6.81865	8.3324	82	368	117	372	115	359	55332	#FF6347,black	DRAM1	chr12	102271105	102317401	3543	+	NM_018370	protein_coding	DRAM|FLJ11259	P23273	DNA damage regulated autophagy modulator 1	DRAM1
9925	KRT23	3.14652	0.0669417	1.0374	2.69116	1.63742	2.32813	0.131434	3.28945	0.964293	2.19407	2	4	0	9	1	4	25984	#FF6347,black	KRT23	chr17	39078948	39093895	2726	-	NM_001282433	protein_coding	CK23|DKFZp434G032|HAIK1|K23|MGC26158	P21473	keratin 23	KRT23
14722	BCAS1	3.1359	0.00213175	5.17692	6.8258	5.45894	6.86561	4.62637	6.99604	5.31619	6.58585	41	115	20	131	40	106	8537	#FF6347,black	BCAS1	chr20	52560079	52687304	3475	-	NM_003657	protein_coding	AIBC1|NABC1	P27883	breast carcinoma amplified sequence 1	BCAS1
23651	DMRT2	3.13253	0.00489647	0.428002	2.07533	0.0261092	2.32679	0.0761342	1.96661	0.973542	1.89447	0	4	0	3	1	3	10655	#FF6347,black	DMRT2	chr9	1050346	1057554	2804	+	NM_006557	protein_coding		P4758	doublesex and mab-3 related transcription factor 2	DMRT2
4612	CARD16	3.13058	0.00325406	2.90087	4.5473	1.68941	4.65055	3.51402	4.47904	2.95548	4.50637	2	24	9	22	7	24	114769	#FF6347,black	CARD16	chr11	104912053	104916051	758	-	NM_001017534	protein_coding	COP|COP1|PSEUDO-ICE	P25808	caspase recruitment domain family member 16	CARD16
25463	MAGEC2	3.13036	0.0812968	0.427999	2.07433	0.0261054	2.58959	0.0761232	0.962235	0.973544	2.22245	0	5	0	1	1	4	51438	#FF6347,black	MAGEC2	chrX	141290128	141293076	1994	-	NM_016249	protein_coding	CT10|HCA587|MAGEE1|MGC13377	P35427	MAGE family member C2	MAGEC2
752	FAAHP1	3.12333	0.0355316	0.427996	2.07108	0.0261009	1.59047	0.0761101	2.555	0.973546	1.89449	0	2	0	5	1	3	729041	#FF6347,black	FAAHP1	chr1	46899499	46911374	1267	+	NR_045483	misc_RNA			fatty acid amide hydrolase pseudogene 1	FAAHP1
1868	SNORD76	3.11743	0.0705683	1.63372	3.27408	1.07432	3.00658	1.21652	3.87201	2.28682	2.66519	1	7	1	14	4	6	692196	#FF6347,black	SNORD76	chr1	173835773	173835853	81	-	NR_003942	snoRNA	U76		small nucleolar RNA, C/D box 76	SNORD76
17420	UGT2B17	3.11657	0.00312676	4.98702	6.62698	4.97726	6.41717	4.6854	6.53574	5.24451	6.88597	29	84	21	95	38	130	7367	#FF6347,black	UGT2B17	chr4	69402903	69434245	2076	-	NM_001077_1	protein_coding	UDPGT2B17	P3455	UDP glucuronosyltransferase family 2 member B17	UGT2B17
22565	AKR1D1	3.11588	0.0149186	1.05012	2.68976	0.0455531	3.00536	1.1682	2.28163	1.55224	2.69246	0	7	1	4	2	6	6718	#FF6347,black	AKR1D1	chr7	137761178	137803050	2710	+	NM_001190906	protein_coding	3o5bred|CBAS2|SRD5B1	P11745	aldo-keto reductase family 1, member D1	AKR1D1
15449	SYN3	3.11406	0.283491	1.02591	2.6647	1.05715	1.00783	0.131022	1.95694	1.55229	3.71475	1	1	0	3	2	13	8224	#FF6347,black	SYN3	chr22	32908540	33454377	3138	-	NM_133633	protein_coding		P17870	synapsin III	SYN3
17024	MUC20	3.11247	0.00103736	5.68882	7.32688	5.79479	7.32971	5.84536	7.12923	5.38334	7.49817	52	159	49	144	42	200	200958	#FF6347,black	MUC20	chr3	195447753	195460424	3100	+	NM_020790	protein_coding	FLJ14408|FLJ53153|KIAA1359|MUC-20	P660	mucin 20, cell surface associated	MUC20
6185	TPTE2P6	3.0873	0.0473184	0.455685	2.08203	1.04269	2.58959	0.0761882	1.9666	0	1.47214	1	5	0	3	0	2	374491	#FF6347,black	TPTE2P6	chr13	25154346	25171812	2714	+	NR_002815	misc_RNA			transmembrane phosphoinositide 3-phosphatase and tensin homolog 2 pseudogene 6	TPTE2P6
1486	LCE1B	3.08518	0.000958758	2.82137	4.44673	3.06919	4.46621	2.80941	4.6015	2.53657	4.25105	7	21	5	24	5	20	353132	#FF6347,black	LCE1B	chr1	152784447	152785585	1139	+	NM_178349	protein_coding	LEP2|SPRL2A	P63	late cornified envelope 1B	LCE1B
21715	SCIN	3.07944	0.000264329	4.87164	6.49431	4.46854	6.48331	4.74317	6.50612	5.28195	6.49341	20	88	22	93	39	99	85477	#FF6347,black	SCIN	chr7	12610203	12693228	3297	+	NM_001112706	protein_coding	KIAA1905	P21496	scinderin	SCIN
19329	BTN3A3	3.07809	0.012034	4.24084	5.86288	4.16127	5.70796	4.66087	6.22179	3.7583	5.57545	16	51	21	76	13	52	10384	#FF6347,black	BTN3A3	chr6	26440700	26453643	3021	+	NM_001242803	protein_coding	BTF3	P14474	butyrophilin subfamily 3 member A3	BTN3A3
13912	ABCA12	3.07757	0.00384078	5.14764	6.76943	4.93017	7.02983	4.86601	6.65083	5.54519	6.58683	28	129	24	103	47	106	26154	#FF6347,black	ABCA12	chr2	215796266	216003151	9180	-	NM_015657	protein_coding	DKFZp434G232|FLJ41584|ICR2B|LI2	P11022	ATP binding cassette subfamily A member 12	ABCA12
23087	ANK1	3.06841	0.00452527	0.455666	2.07316	1.04268	2.00515	0.076141	2.29043	0	1.89447	1	3	0	4	0	3	286	#FF6347,black	ANK1	chr8	41510744	41754280	8861	-	NM_020476	protein_coding	ANK|SPH1|SPH2	P22053	ankyrin 1	ANK1
19327	BTN3A1	3.06772	0.00266313	6.03689	7.65406	6.02095	7.78916	6.24188	7.34087	5.81645	7.78757	61	219	65	167	57	245	11119	#FF6347,black	BTN3A1	chr6	26402465	26415444	8984	+	NM_007048	protein_coding	BT3.1|BTF5|CD277|MGC141880	P8282	butyrophilin subfamily 3 member A1	BTN3A1
3487	IFITM10	3.06316	0.0714222	1.26713	2.88215	0.0536398	3.00577	1.18415	1.95322	1.96727	3.35233	0	7	1	3	3	10	402778	#FF6347,black	IFITM10	chr11	1753640	1771824	3709	-	NM_001170820	protein_coding		P178	interferon induced transmembrane protein 10	IFITM10
2664	LOC101929431	3.06169	0.253742	0.818882	2.43321	1.0511	0.00510865	1.15056	2.2853	0	3.36801	1	0	1	4	0	10	101929431	#FF6347,black	LOC101929431	chr10	32723297	32734984	4850	-	NR_120660	lncRNA			uncharacterized LOC101929431	LOC101929431
15337	GGT1	3.06108	0.00188084	5.26464	6.87868	5.02606	6.68025	5.71934	6.90507	4.90975	7.02929	30	101	45	123	30	144	2678	#FF6347,black	GGT1	chr22	24979718	25024972	2944	+	NM_013430	protein_coding	CD224|D22S672|D22S732|GGT|GGT 1|GTG|MGC96892|MGC96904|MGC96963	P28562	gamma-glutamyltransferase 1	GGT1
14009	DOCK10	3.0567	0.0807987	0.765676	2.37765	1.04956	2.32743	0.101464	2.96893	0.969193	1.45524	1	4	0	7	1	2	55619	#FF6347,black	DOCK10	chr2	225629807	225907330	7650	-	NM_014689	protein_coding	DKFZp781A1532|DRIP2|Nbla10300|ZIZ3	P13553	dedicator of cytokinesis 10	DOCK10
17288	TLR6	3.05182	0.00874665	1.45238	3.06205	2.05617	3.17584	0.176021	2.76564	1.54656	3.20434	3	8	0	6	2	9	10333	#FF6347,black	TLR6	chr4	38825329	38858438	5887	-	NM_006068	protein_coding	CD286	P16269	toll like receptor 6	TLR6
13343	SULT1C2P1	3.04316	0.0159806	1.00971	2.61528	0.0434484	2.5907	0.125495	2.77184	1.97051	2.4669	0	5	0	6	3	5	151234	#FF6347,black	SULT1C2P1	chr2	108938694	108970254	1874	+	NR_037191	misc_RNA			sulfotransferase family 1C member 2 pseudogene 1	SULT1C2P1
18373	S100Z	3.0413	0.1868	0.74795	2.35264	0.0348847	0.00480928	0.101231	2.77507	1.55633	2.90195	0	0	0	6	2	7	170591	#FF6347,black	S100Z	chr5	76145826	76217056	1147	+	NM_130772	protein_coding	Gm625|S100-zeta	P12701	S100 calcium binding protein Z	S100Z
15452	LARGE-AS1	3.03425	0.0186074	1.2908	2.89214	1.64207	2.81338	1.18433	3.28703	0.960668	2.45441	2	6	1	9	1	5	100506195	#FF6347,black	LARGE-AS1	chr22	34120972	34146803	2746	+	NR_038949	lncRNA			LARGE antisense RNA 1	LARGE-AS1
23971	ANXA1	3.03141	0.0074643	4.9856	6.58559	5.237	6.85289	4.48245	6.21602	5.12844	6.61761	35	114	18	76	35	108	301	#FF6347,black	ANXA1	chr9	75766647	75785310	1536	+	NM_000700	protein_coding	ANX1|LPC1	P24461	annexin A1	ANXA1
12947	STON1	3.01889	0.0267249	0.485867	2.07988	0.0261315	2.32679	1.12631	2.29042	0	1.47214	0	4	1	4	0	2	11037	#FF6347,black	STON1	chr2	48757308	48825654	5633	+	NM_006873	protein_coding	DKFZp781K2462|FLJ95267|MGC149803|MGC149804|SBLF|STN1|STNB1|stoned-b1	P14641	stonin 1	STON1
10690	MYOM1	3.00599	0.00587658	1.82243	3.41027	1.65504	3.70632	2.18621	3.28033	1.54097	3.18992	2	12	3	9	2	9	8736	#FF6347,black	MYOM1	chr18	3066805	3220106	5507	-	NM_019856	protein_coding	MGC134946|MGC134947|SKELEMIN	P33927	myomesin 1	MYOM1
15250	SCARF2	3.0016	0.0206554	0.485843	2.07158	0.0261155	2.32679	1.12628	1.54927	0	2.22243	0	4	1	2	0	4	91179	#FF6347,black	SCARF2	chr22	20778874	20792146	3493	-	NM_153334	protein_coding	NSR1|SREC-II|SREC2|SRECRP-1	P21461	scavenger receptor class F member 2	SCARF2
9021	SLC12A4	2.99916	0.00635604	4.07263	5.65719	3.54194	5.8897	4.12487	5.30806	4.41848	5.71385	10	58	14	40	21	57	6560	#FF6347,black	SLC12A4	chr16	67977377	68002597	5140	-	NM_001145961	protein_coding	FLJ17069|FLJ40489|KCC1	P9073	solute carrier family 12 member 4	SLC12A4
7615	GOLGA8N	2.99546	0.0807262	0.485832	2.06861	0.0261075	2.32679	1.12626	0.962233	0	2.49038	0	4	1	1	0	5	643699	#FF6347,black	GOLGA8N	chr15	32885657	32899511	5329	+	NM_001282494	protein_coding		P9945	golgin A8 family member N	GOLGA8N
15846	RFTN1	2.99354	0.0526324	1.30932	2.89117	0.0537522	3.32731	2.15399	2.2783	0.960658	2.88122	0	9	3	4	1	7	23180	#FF6347,black	RFTN1	chr3	16357352	16555222	3002	-	NM_015150	protein_coding	FLJ23866|KIAA0084|MGC141678|MGC44480|PIB10|PIG9|RAFTLIN	P22972	raftlin, lipid raft linker 1	RFTN1
4417	PLEKHB1	2.98671	0.00180667	4.98861	6.56717	4.46933	6.38279	5.28875	6.74656	5.08759	6.54911	20	82	33	110	34	103	58473	#FF6347,black	PLEKHB1	chr11	73357223	73373864	2968	+	NM_021200	protein_coding	KPL1|PHR1|PHRET1	P35225	pleckstrin homology domain containing B1	PLEKHB1
5021	CD163L1	2.97538	0.280224	1.51047	3.08355	0.0617602	4.09234	2.47556	1.94971	0.957203	2.17324	0	16	4	3	1	4	283316	#FF6347,black	CD163L1	chr12	7507556	7596781	4966	-	NM_001297650	protein_coding	CD163B|M160	P19176	CD163 molecule like 1	CD163L1
11045	FSTL3	2.97357	0.00295038	4.63761	6.20981	4.53183	6.39964	5.00787	5.95035	4.27566	6.24398	21	83	27	63	19	83	10272	#FF6347,black	FSTL3	chr19	676389	683392	2511	+	NM_005860	protein_coding	FLRG|FSRP	P10589	follistatin like 3	FSTL3
13865	SNORA41	2.96988	0.0180196	1.96707	3.53748	1.65856	3.91275	2.50256	3.41741	1.5387	3.18415	2	14	4	10	2	9	619569	#FF6347,black	SNORA41	chr2	207026952	207027083	132	+	NR_002590	snoRNA	ACA41		small nucleolar RNA, H/ACA box 41	SNORA41
7405	ASPG	2.966	0.376792	0.0192637	1.58778	0.014603	2.81098	0.0428584	0	0	0	0	6	0	0	0	0	374569	#FF6347,black	ASPG	chr14	104552023	104579046	1972	+	NM_001080464	protein_coding	C14orf76	P17564	asparaginase	ASPG
4159	SNORD28	2.96304	0.007085	1.49371	3.06079	0.0615719	3.00615	2.16465	2.96008	1.54655	3.20431	0	7	3	7	2	9	9300	#FF6347,black	SNORD28	chr11	62622093	62622167	75	-	NR_002562	snoRNA	RNU28|U28		small nucleolar RNA, C/D box 28	SNORD28
7140	VRTN	2.95233	0.267445	0.0192604	1.58111	0.0146006	2.58872	0.0428513	0.971126	0	0	0	5	0	1	0	0	55237	#FF6347,black	VRTN	chr14	74815166	74826711	3416	+	NM_018228	protein_coding		P6008	vertebrae development associated	VRTN
6757	SLC7A7	2.9513	0.00298218	6.26082	7.82217	6.31341	8.0685	6.48058	7.74351	5.93587	7.61607	75	266	77	221	62	218	9056	#FF6347,black	SLC7A7	chr14	23242432	23289020	2339	-	NR_040448	protein_coding	LAT3|LPI|MOP-2|Y+LAT1|y+LAT-1		solute carrier family 7 member 7	SLC7A7
10412	LOC101928205	2.94928	0.0308633	0.816439	2.3768	1.04957	2.81234	1.14617	2.28623	0	1.87951	1	6	1	4	0	3	101928205	#FF6347,black	LOC101928205	chr17	70068474	70089622	2063	+	NR_110827				uncharacterized LOC101928205	LOC101928205
8945	SNORA46	2.93461	0.157686	0.0192508	1.57242	0.0145932	1.58929	0.0428299	2.29662	0	0	0	2	0	4	0	0	677827	#FF6347,black	SNORA46	chr16	58582403	58582537	135	-	NR_002978	snoRNA	ACA46		small nucleolar RNA, H/ACA box 46	SNORA46
12038	CEACAM22P	2.93461	0.157686	0.0192508	1.57242	0.0145932	1.58929	0.0428299	2.29662	0	0	0	2	0	4	0	0	388550	#FF6347,black	CEACAM22P	chr19	45041045	45060150	3016	-	NR_027754	misc_RNA	FLJ41856		carcinoembryonic antigen related cell adhesion molecule 22, pseudogene	CEACAM22P
25029	EDA2R	2.93334	0.131189	1.0734	2.62594	0.0435303	2.59071	1.7356	3.29008	0.965211	1.4399	0	5	2	9	1	2	60401	#FF6347,black	EDA2R	chrX	65815482	65859140	3579	-	NM_021783	protein_coding	EDA-A2R|EDAA2R|TNFRSF27|XEDAR	P10049	ectodysplasin A2 receptor	EDA2R
1281	TBX15	2.93243	0.276958	0.42632	1.97842	0.0238742	3.00414	0.0697038	0.963874	0.974689	0.886206	0	7	0	1	1	1	6913	#FF6347,black	TBX15	chr1	119425666	119532179	3495	-	NM_152380	protein_coding	TBX14	P29140	T-box 15	TBX15
24285	STOM	2.93219	0.0234624	3.51018	5.06216	2.1083	5.17687	4.18829	5.31402	3.54092	4.6012	3	35	15	40	11	26	2040	#FF6347,black	STOM	chr9	124101266	124132582	1789	-	NM_001270527	protein_coding	BND7|EPB7|EPB72	P26386	stomatin	STOM
1942	NCF2	2.93024	0.00468447	4.1351	5.68611	3.54255	5.36526	4.29864	5.81183	4.41818	5.83454	10	40	16	57	21	62	4688	#FF6347,black	NCF2	chr1	183524697	183560056	2249	-	NM_001190794	protein_coding	FLJ93058|NCF-2|NOXA2|P67-PHOX|P67PHOX	P25943	neutrophil cytosolic factor 2	NCF2
17543	PLAC8	2.91686	0.00157493	6.31093	7.85535	6.13296	8.04676	6.20137	7.6491	6.56091	7.84279	66	262	63	207	96	255	51316	#FF6347,black	PLAC8	chr4	84011211	84035911	2163	-	NM_001130716	protein_coding	C15|onzin	P7600	placenta specific 8	PLAC8
17784	UCP1	2.91165	0.133628	0.019251	1.56109	0.0145934	2.32584	0.0428305	0.971132	0	0.909434	0	4	0	1	0	1	7350	#FF6347,black	UCP1	chr4	141481050	141489959	1000	-	NM_021833	protein_coding	SLC25A7|UCP	P5871	uncoupling protein 1	UCP1
19903	CD109	2.91096	0.00332649	4.55309	6.09459	4.46452	6.32917	4.46723	5.80824	4.71314	6.09957	20	79	18	57	26	75	135228	#FF6347,black	CD109	chr6	74405808	74538041	9102	+	NM_001159587	protein_coding	CPAMD7|DKFZp762L1111|FLJ38569|FLJ41966|RP11-525G3.1	P8660	CD109 molecule	CD109
6742	RPGRIP1	2.90741	0.0128292	0.826508	2.36624	0.0349639	2.32743	1.72056	2.28624	0	2.47793	0	4	2	4	0	5	57096	#FF6347,black	RPGRIP1	chr14	21756136	21819460	3946	+	NM_020366	protein_coding	CORD13|DKFZp686P0897|LCA6|RGI1|RGRIP|RPGRIP|RPGRIP1d	P29900	retinitis pigmentosa GTPase regulator interacting protein 1	RPGRIP1
17231	PROM1	2.90626	0.171248	0.0192449	1.55841	0.0145888	2.32584	0.0428169	0	0	1.49685	0	4	0	0	0	2	8842	#FF6347,black	PROM1	chr4	15969849	16085623	4307	-	NM_001145850	protein_coding	AC133|CD133|CORD12|MCDR2|PROML1|RP41|STGD4	P32792	prominin 1	PROM1
1971	LOC440704	2.905	0.0350189	0.0192478	1.55779	0.014591	2.00411	0.0428234	1.55696	0	0.909441	0	3	0	2	0	1	440704	#FF6347,black	LOC440704	chr1	190594020	190770788	2216	+	NR_033922				uncharacterized LOC440704	LOC440704
13193	REEP1	2.905	0.0350189	0.0192478	1.55779	0.014591	2.00411	0.0428234	1.55696	0	0.909441	0	3	0	2	0	1	65055	#FF6347,black	REEP1	chr2	86441120	86565206	3913	-	NM_001164730	protein_coding	C2orf23|FLJ13110|SPG31	P11847	receptor accessory protein 1	REEP1
15156	COL18A1-AS1	2.905	0.0350189	0.0192478	1.55779	0.014591	2.00411	0.0428234	1.55696	0	0.909441	0	3	0	2	0	1	378832	#FF6347,black	COL18A1-AS1	chr21	46839631	46844985	3612	-	NR_027498	lncRNA			COL18A1 antisense RNA 1	COL18A1-AS1
15242	LOC284865	2.905	0.0350189	0.0192478	1.55779	0.014591	2.00411	0.0428234	1.55696	0	0.909441	0	3	0	2	0	1	284865	#FF6347,black	LOC284865	chr22	20186253	20192441	2227	-	NR_038460	lncRNA			uncharacterized LOC284865	LOC284865
15308	ZNF70	2.90171	0.0269082	2.47002	4.00692	3.06125	4.39844	1.29225	3.65422	2.54237	3.86309	7	20	1	12	5	15	7621	#FF6347,black	ZNF70	chr22	24083771	24093279	4018	-	NM_021916	protein_coding	Cos17|MGC48959	P25209	zinc finger protein 70	ZNF70
17655	LOC101929577	2.90161	0.103846	0.426303	1.96316	0.0238517	2.58943	0.069639	0.963891	0.974701	1.89851	0	5	0	1	1	3	101929577	#FF6347,black	LOC101929577	chr4	106924474	106943635	3526	-	NR_125928	lncRNA			uncharacterized LOC101929577	LOC101929577
6129	ZNF891	2.90159	0.170678	0.426298	1.96314	0.0238444	2.58943	0.0696177	0	0.974704	2.22611	0	5	0	0	1	4	101060200	#FF6347,black	ZNF891	chr12	133696555	133707059	2303	-	NM_001277291	protein_coding		P28104	zinc finger protein 891	ZNF891
23780	SPINK4	2.90071	0.000181845	8.80433	10.3407	8.73798	10.4676	8.89432	10.3062	8.77604	10.2387	408	1407	417	1312	449	1351	27290	#FF6347,black	SPINK4	chr9	33240196	33248565	368	+	NM_014471	protein_coding	MGC133107|PEC-60	P18225	serine peptidase inhibitor, Kazal type 4	SPINK4
16455	LSAMP-AS1	2.89919	0.0314282	0.0192446	1.55489	0.0145885	1.58929	0.0428163	1.97344	0	0.909447	0	2	0	3	0	1	101926903	#FF6347,black	LSAMP-AS1	chr3	116078871	116088932	548	+	NR_109998	lncRNA			LSAMP antisense RNA 1	LSAMP-AS1
1153	MYBPHL	2.88998	0.11866	0.0192355	1.55029	0.0145816	2.00411	0.0427961	0	0	1.91644	0	3	0	0	0	3	343263	#FF6347,black	MYBPHL	chr1	109834987	109849663	1499	-	NM_001265613	protein_coding		P28500	myosin binding protein H-like	MYBPHL
1854	ANKRD45	2.88626	0.0621005	1.8796	3.4088	0.0800293	3.59106	0.226745	3.41873	3.13946	3.18857	0	11	0	10	8	9	339416	#FF6347,black	ANKRD45	chr1	173577475	173639001	2671	-	NM_198493	protein_coding	CT117|FLJ45235|MGC161631|MGC161633|RP3-436N22.4	P28961	ankyrin repeat domain 45	ANKRD45
11695	RGS9BP	2.8862	0.0159179	0.426295	1.95547	0.0238402	1.59025	0.0696056	2.29158	0.974707	1.89853	0	2	0	4	1	3	388531	#FF6347,black	RGS9BP	chr19	33166313	33169206	2894	+	NM_207391	protein_coding	FLJ45744|PERRS|R9AP|RGS9	P9089	regulator of G-protein signaling 9 binding protein	RGS9BP
9046	TMED6	2.88221	0.0108665	3.03645	4.56362	2.40804	4.70714	3.64766	4.20017	2.7599	4.72467	4	25	10	18	6	28	146456	#FF6347,black	TMED6	chr16	69377149	69385712	940	-	NM_144676	protein_coding	MGC23911|PRO34237|SPLL9146	P32506	transmembrane p24 trafficking protein 6	TMED6
6298	LINC00598	2.87958	0.0692806	0.746725	2.27258	0.0327489	1.59107	0.0951449	2.77591	1.55719	2.2122	0	2	0	6	2	4	646982	#FF6347,black	LINC00598	chr13	40921271	41055143	5395	-	NR_024507	lncRNA			long intergenic non-protein coding RNA 598	LINC00598
9736	EFCAB5	2.87788	0.0200528	1.48361	3.00862	2.05529	3.32757	1.1956	2.54172	0.958107	3.04995	3	9	1	5	1	8	374786	#FF6347,black	EFCAB5	chr17	28256874	28435470	6339	+	NM_001145053	protein_coding	DKFZp434G2420|DKFZp686I0638|FLJ46247	P17185	EF-hand calcium binding domain 5	EFCAB5
15290	PRAME	2.87505	0.152844	0.0192261	1.54281	0.0145745	1.58929	0.0427754	0	0	2.2424	0	2	0	0	0	4	23532	#FF6347,black	PRAME	chr22	22890118	22901768	2592	-	NM_006115	protein_coding	CT130|MAPE|OIP4	P23142	preferentially expressed antigen in melanoma	PRAME
14921	MAP3K7CL	2.87255	0.0468296	0.746719	2.26905	0.0327392	1.59107	0.0951171	2.55207	1.5572	2.48095	0	2	0	5	2	5	56911	#FF6347,black	MAP3K7CL	chr21	30449792	30548210	3544	+	NM_001286623	protein_coding		P2713	MAP3K7 C-terminal like	MAP3K7CL
13248	NEURL3	2.87146	0.0353071	1.02363	2.54541	1.05428	2.81271	0.119679	2.7726	1.5538	1.8694	1	6	0	6	2	3	93082	#FF6347,black	NEURL3	chr2	97163380	97173846	2069	-	NM_001285485	protein_coding	LINCR	P3076	neuralized E3 ubiquitin protein ligase 3	NEURL3
4563	AMOTL1	2.87083	0.0556463	0.426284	1.94775	0.0238254	1.59025	0.0695632	1.55071	0.974714	2.49379	0	2	0	2	1	5	154810	#FF6347,black	AMOTL1	chr11	94501508	94609918	8999	+	NM_001301007	protein_coding	JEAP	P28832	angiomotin like 1	AMOTL1
4430	KCNE3	2.86893	0.00191915	5.23274	6.75325	5.35278	6.86556	5.48556	6.51953	4.76222	6.84898	38	115	38	94	27	127	10008	#FF6347,black	KCNE3	chr11	74165886	74178600	3070	-	NM_005472	protein_coding	DKFZp781H21101|HOKPP|HYPP|MGC102685|MGC129924|MiRP2	P3261	potassium voltage-gated channel subfamily E regulatory subunit 3	KCNE3
10787	LAMA3	2.86854	0.0315876	3.97381	5.49412	3.66264	5.70746	3.81265	5.78832	4.35199	4.79142	11	51	11	56	20	30	3909	#FF6347,black	LAMA3	chr18	21269407	21535029	10987	+	NM_198129	protein_coding	BM600|E170|LAMNA|LOCS|lama3a	P10491	laminin subunit alpha 3	LAMA3
22687	ATP6V0E2-AS1	2.8663	0.000207509	1.48683	3.00603	1.06688	3.00605	1.76162	2.96067	1.54721	3.04997	1	7	2	7	2	8	401431	#FF6347,black	ATP6V0E2-AS1	chr7	149564783	149570951	3069	-	NR_027040	lncRNA			ATP6V0E2 antisense RNA 1	ATP6V0E2-AS1
9651	ALDH3A1	2.86573	0.000416048	5.70295	7.22185	5.82109	7.24618	5.75705	7.34283	5.51269	7.06265	53	150	46	167	46	148	218	#FF6347,black	ALDH3A1	chr17	19641298	19651746	1948	-	NM_000691	protein_coding	ALDH3|ALDHIII|MGC10406	P12592	aldehyde dehydrogenase 3 family member A1	ALDH3A1
3107	ARHGAP19-SLIT1	2.86272	0.118106	0.0192258	1.53661	0.0145743	0.00199888	0.0427748	1.97345	0	1.91646	0	0	0	3	0	3	100533184	#FF6347,black	ARHGAP19-SLIT1	chr10	98912799	98924647	396	-	NR_037909	lncRNA			ARHGAP19-SLIT1 readthrough (NMD candidate)	ARHGAP19-SLIT1
5991	CABP1	2.86272	0.118106	0.0192258	1.53661	0.0145743	0.00199888	0.0427748	1.97345	0	1.91646	0	0	0	3	0	3	9478	#FF6347,black	CABP1	chr12	121078422	121105127	1960	+	NM_001033677	protein_coding	CALBRAIN|HCALB_BR	P20471	calcium binding protein 1	CABP1
1919	MR1	2.86118	0.0652122	1.25301	2.76962	1.63981	3.1753	0.143095	2.96383	1.55072	1.85692	2	8	0	7	2	3	3140	#FF6347,black	MR1	chr1	181002561	181031074	8117	+	NM_001195035	protein_coding	FLJ31593|HLALS	P35055	major histocompatibility complex, class I-related	MR1
20282	RAET1L	2.86111	0.108661	0.0192228	1.5358	0.0145721	1.00447	0.0427683	0.97115	0	2.2424	0	1	0	1	0	4	154064	#FF6347,black	RAET1L	chr6	150341266	150346668	802	-	NM_130900	protein_coding		P35174	retinoic acid early transcript 1L	RAET1L
22171	STEAP4	2.86111	0.108661	0.0192228	1.5358	0.0145721	1.00447	0.0427683	0.97115	0	2.2424	0	1	0	1	0	4	79689	#FF6347,black	STEAP4	chr7	87905744	87936228	4572	-	NM_001205316	protein_coding	DKFZp666D049|FLJ23153|STAMP2|TIARP|TNFAIP9	P2793	STEAP4 metalloreductase	STEAP4
7200	TSHR	2.85932	0.104253	0.453095	1.96877	1.04085	2.00496	0.0696767	2.55604	0	0.886229	1	3	0	5	0	1	7253	#FF6347,black	TSHR	chr14	81421869	81612646	5141	+	NM_000369	protein_coding	CHNG1|LGR3|MGC75129|hTSHR-I	P4294	thyroid stimulating hormone receptor	TSHR
22322	MUC17	2.85601	0.025634	5.0004	6.5144	5.52317	6.00807	4.2454	6.87182	4.95757	6.53569	43	63	15	120	31	102	140453	#FF6347,black	MUC17	chr7	100663364	100702140	14350	+	NM_001040105	protein_coding	MUC3	P16037	mucin 17, cell surface associated	MUC17
18151	SLC1A3	2.8536	0.156145	0.0192196	1.532	0.0145696	0.00199823	0.0427612	1.55697	0	2.24241	0	0	0	2	0	4	6507	#FF6347,black	SLC1A3	chr5	36606457	36688436	4170	+	NM_001289939	protein_coding	EA6|EAAT1|FLJ25094|GLAST|GLAST1	P17830	solute carrier family 1 member 3	SLC1A3
8625	OTOA	2.8536	0.156145	0.0192196	1.532	0.0145696	0.00199823	0.0427612	1.55697	0	2.24241	0	0	0	2	0	4	146183	#FF6347,black	OTOA	chr16	21689835	21772050	3809	+	NM_144672	protein_coding	CT108|DFNB22|FLJ32773|MGC157747|MGC39813	P34765	otoancorin	OTOA
19154	SERPINB9	2.84861	0.037515	1.0236	2.53386	1.05425	2.00633	0.119558	2.96665	1.55382	2.46957	1	3	0	7	2	5	5272	#FF6347,black	SERPINB9	chr6	2887500	2903546	4150	-	NM_004155	protein_coding	CAP-3|CAP3|PI9	P10209	serpin family B member 9	SERPINB9
12320	KLK10	2.8471	0.00015004	8.86649	10.376	8.77281	10.4165	8.89098	10.2433	8.93104	10.4592	418	1358	416	1256	500	1574	5655	#FF6347,black	KLK10	chr19	51516000	51523431	3283	-	NM_001077500	protein_coding	NES1|PRSSL1	P7527	kallikrein related peptidase 10	KLK10
10276	SEPT4-AS1	2.84653	0.376812	0.0192073	1.52841	0.0145603	0.00199695	0.042734	0	0	2.73393	0	0	0	0	0	6	101927688	#FF6347,black	SEPT4-AS1	chr17	56597198	56634286	653	+	NR_110810	lncRNA			SEPT4 antisense RNA 1	SEPT4-AS1
12113	DACT3-AS1	2.84653	0.376812	0.0192073	1.52841	0.0145603	0.00199695	0.042734	0	0	2.73393	0	0	0	0	0	6	100506068	#FF6347,black	DACT3-AS1	chr19	47163621	47180713	1666	+	NR_040042	lncRNA			DACT3 antisense RNA 1	DACT3-AS1
18692	REEP2	2.84653	0.376812	0.0192073	1.52841	0.0145603	0.00199695	0.042734	0	0	2.73393	0	0	0	0	0	6	51308	#FF6347,black	REEP2	chr5	137774690	137782658	2481	+	NM_016606	protein_coding	C5orf19|SGC32445	P22635	receptor accessory protein 2	REEP2
22854	RP1L1	2.84123	0.0663547	2.31862	3.82513	1.66729	3.70717	2.9849	4.3547	1.95335	3.17	2	12	6	20	3	9	94137	#FF6347,black	RP1L1	chr8	10463860	10512617	7977	-	NM_178857	protein_coding	DCDC4B	P4432	retinitis pigmentosa 1-like 1	RP1L1
18425	SCARNA18	2.84016	0.0195722	4.01527	5.52124	3.66312	5.93757	4.11985	5.27331	4.20608	5.24085	11	60	14	39	18	41	677765	#FF6347,black	SCARNA18	chr5	82360023	82360156	134	-	NR_003139	guide_RNA	U109		small Cajal body-specific RNA 18	SCARNA18
19325	BTN3A2	2.83667	9.23923e-05	8.99032	10.4945	8.87252	10.4501	9.25472	10.4848	8.80142	10.547	448	1390	536	1485	457	1673	11118	#FF6347,black	BTN3A2	chr6	26365387	26378548	8582	+	NM_007047	protein_coding	BT3.2|BT3.3|BTF4	P33687	butyrophilin subfamily 3 member A2	BTN3A2
23970	ALDH1A1	2.83542	0.0038077	6.04331	7.54687	5.94958	7.80215	5.76254	7.4411	6.35336	7.35771	58	221	46	179	83	182	216	#FF6347,black	ALDH1A1	chr9	75515578	75568233	2369	-	NM_000689	protein_coding	ALDC|ALDH-E1|ALDH1|ALDH11|MGC2318|PUMB1|RALDH1	P13344	aldehyde dehydrogenase 1 family member A1	ALDH1A1
22499	CCDC136	2.83444	0.142409	0.783143	2.2862	1.62963	3.00467	0.0952919	1.54527	0	1.88308	2	7	0	2	0	3	64753	#FF6347,black	CCDC136	chr7	128431464	128462187	4435	+	NM_001201372	protein_coding	DKFZp434G156|MGC129657|MGC176632	P14492	coiled-coil domain containing 136	CCDC136
17339	CNGA1	2.83206	0.169511	1.76641	3.26827	2.06129	2.32974	0.207104	4.0535	2.28637	2.86256	3	4	0	16	4	7	1259	#FF6347,black	CNGA1	chr4	47937994	48014961	2988	-	NM_000087	protein_coding	CNCG|CNCG1|CNG1|RCNC1|RCNCa|RCNCalpha|RP49	P18293	cyclic nucleotide gated channel alpha 1	CNGA1
19480	HCG26	2.8292	0.111095	2.30265	3.80305	1.09429	2.59375	2.77191	3.95919	2.54492	4.3423	1	5	5	15	5	21	352961	#FF6347,black	HCG26	chr6	31439006	31440185	1180	+	NR_002812_2	lncRNA	3.8-1|NCRNA00191|bCX205D4.4|bPG181B23.4		HLA complex group 26 (non-protein coding)	HCG26
50	ANKRD65	2.8228	0.0796496	1.82678	3.32391	1.07674	3.9124	2.49079	2.76146	1.54212	3.03615	1	14	4	6	2	8	441869	#FF6347,black	ANKRD65	chr1	1353800	1356824	2382	-	NM_001145210	protein_coding		P13645	ankyrin repeat domain 65	ANKRD65
7203	STON2	2.81615	0.0122348	2.28407	3.77779	2.38968	3.32921	1.82132	3.86554	2.54523	4.04627	4	9	2	14	5	17	85439	#FF6347,black	STON2	chr14	81726994	81893748	4308	-	NM_001256430	protein_coding	STN2|STNB|STNB2	P15131	stonin 2	STON2
23251	ZFHX4	2.81533	0.174577	0.453057	1.94636	1.04082	0.00327618	0.0695796	2.55605	0	2.22614	1	0	0	5	0	4	79776	#FF6347,black	ZFHX4	chr8	77593515	77779521	13958	+	NM_024721	protein_coding	FLJ16514|FLJ20980|ZFH4|ZHF4	P27153	zinc finger homeobox 4	ZFHX4
714	SNORD46	2.80552	0.0154848	3.82868	5.31695	3.87845	5.53052	4.11109	5.50976	3.4111	4.79713	13	45	14	46	10	30	94161	#FF6347,black	SNORD46	chr1	45242164	45242261	98	+	NR_000024	snoRNA	RNU40|RNU46|U40|U46		small nucleolar RNA, C/D box 46	SNORD46
17468	CXCL8	2.80473	0.0785498	3.69853	5.18639	3.77129	5.81382	3.54922	4.6497	3.76423	4.80152	12	55	9	25	13	30	3576	#FF6347,black	CXCL8	chr4	74606223	74609433	1705	+	NM_000584	protein_coding		P34976	C-X-C motif chemokine ligand 8	CXCL8
2606	ARMC3	2.78728	0.00850254	1.46542	2.94428	1.06554	2.59151	1.19179	3.13267	1.96605	3.05187	1	5	1	8	3	8	219681	#FF6347,black	ARMC3	chr10	23216953	23327452	4231	+	NM_001282745	protein_coding	CT81|FLJ25845|FLJ32827|KU-CT-1	P8877	armadillo repeat containing 3	ARMC3
23544	PSCA	2.77507	0.0184911	2.58776	4.06028	1.10436	4.32825	3.18289	3.76138	2.76631	4.03556	1	19	7	13	6	17	8000	#FF6347,black	PSCA	chr8	143751726	143764145	1284	+	NR_033343	protein_coding	PRO232		prostate stem cell antigen	PSCA
19537	C4B	2.76975	0.00840146	1.2866	2.75635	0.0496733	2.59106	1.74582	2.96384	1.55073	2.68777	0	5	2	7	2	6	721	#FF6347,black	C4B	chr6	31949834	32003195	5543	+	NM_001002029_8	protein_coding	C4B1|C4B12|C4B2|C4B3|C4B5|C4F|CH|CO4|CPAMD3|FLJ60561|MGC164979	P25180	complement component 4B (Chido blood group)	C4B
16472	POPDC2	2.76134	0.270798	0.823652	2.28902	0.0328147	3.17444	1.71661	0	0	2.2121	0	8	2	0	0	4	64091	#FF6347,black	POPDC2	chr3	119360899	119379437	1769	-	NM_022135	protein_coding	POP2	P12626	popeye domain containing 2	POPDC2
15839	COLQ	2.75191	0.0155505	2.64535	4.10579	1.6767	3.91392	2.54193	3.95525	3.28523	4.39693	2	14	4	15	9	22	8292	#FF6347,black	COLQ	chr3	15491640	15563258	3366	-	NM_080539	protein_coding	EAD|FLJ55041	P18763	collagen-like tail subunit (single strand of homotrimer) of asymmetric acetylcholinesterase	COLQ
18839	DPYSL3	2.74936	0.104047	2.69851	4.1576	0.127648	4.17665	3.86042	3.5351	1.94743	4.57678	0	17	12	11	3	25	1809	#FF6347,black	DPYSL3	chr5	146770371	146889619	5629	-	NM_001197294	protein_coding	CRMP-4|CRMP4|DRP-3|DRP3|LCRMP|ULIP|ULIP-1	P8927	dihydropyrimidinase like 3	DPYSL3
13965	CCDC108	2.7493	0.0189066	1.94776	3.40683	0.0801509	3.3284	2.49672	3.66186	2.28455	3.18847	0	9	4	12	4	9		#FF6347,black	CCDC108	chr2	219867568	219906273	9310	-	NM_194302		DKFZp434O0527|MGC35338	P5614
1305	ANKRD20A12P	2.74393	0.0126672	4.44917	5.90542	4.52878	5.46736	3.83182	6.06181	4.81811	6.10376	21	43	11	68	28	75	100874392	#FF6347,black	ANKRD20A12P	chr1	142697421	142713605	1744	-	NR_046228	misc_RNA			ankyrin repeat domain 20 family member A12, pseudogene	ANKRD20A12P
16787	SCHIP1	2.73838	0.240085	2.31379	3.76711	0.10181	3.32921	3.16793	2.52817	2.27945	4.64533	0	9	7	5	4	26	29970	#FF6347,black	SCHIP1	chr3	158991036	159615155	2945	+	NM_001197107	protein_coding	FLJ39160|SCHIP-1	P16691	schwannomin interacting protein 1	SCHIP1
6723	RNASE6	2.73539	0.0120559	3.08751	4.53925	3.64724	4.39945	3.02785	4.34603	2.26767	4.82342	11	20	6	20	4	30	6039	#FF6347,black	RNASE6	chr14	21249210	21250626	1061	+	NM_005615	protein_coding	RNS6|RNasek6	P2491	ribonuclease A family member k6	RNASE6
2085	CNTN2	2.72559	0.355957	0.424621	1.87119	0.0215959	3.00399	0.0631323	0.965584	0.975884	0	0	7	0	1	1	0	6900	#FF6347,black	CNTN2	chr1	205012340	205047171	7670	+	NM_005076	protein_coding	AXT|DKFZp781D102|FLJ42746|MGC157722|TAG-1|TAX|TAX1	P27689	contactin 2	CNTN2
14617	SLPI	2.72508	0.00407016	4.73434	6.18063	4.32358	6.27422	4.79392	5.88058	5.0041	6.34511	18	76	23	60	32	89	6590	#FF6347,black	SLPI	chr20	43880880	43883205	596	-	NM_003064	protein_coding	ALK1|ALP|BLPI|HUSI|HUSI-I|MPI|WAP4|WFDC4	P13906	secretory leukocyte peptidase inhibitor	SLPI
15213	DGCR11	2.7245	0.0836197	2.39672	3.84271	1.09623	3.9134	2.77493	2.94758	2.76887	4.34053	1	14	5	7	6	21	25786	#FF6347,black	DGCR11	chr22	19033675	19035888	2214	-	NR_024157	lncRNA	DGS-D		DiGeorge syndrome critical region gene 11 (non-protein coding)	DGCR11
4324	CARNS1	2.71856	0.163836	1.09275	2.5356	1.05428	1.59181	1.73194	3.29074	0	2.19977	1	2	2	9	0	4	57571	#FF6347,black	CARNS1	chr11	67183149	67193078	3969	+	NM_020811	protein_coding	ATPGD1|KIAA1394	P35098	carnosine synthase 1	CARNS1
8995	LRRC36	2.71774	0.168183	2.29612	3.73853	1.66509	4.17586	2.51687	4.21002	2.54581	1.79155	2	17	4	18	5	3	55282	#FF6347,black	LRRC36	chr16	67360747	67419109	2638	+	NM_018296	protein_coding	FLJ11004|RORBP70|XLHSRF2	P15611	leucine rich repeat containing 36	LRRC36
3082	CYP2C18	2.71719	0.167609	2.04277	3.48488	0.0852426	3.81333	1.79893	1.94023	2.96728	3.97192	0	13	2	3	7	16	1562	#FF6347,black	CYP2C18	chr10	96443251	96495947	2545	+	NM_001128925	protein_coding	CPCI|CYP2C|CYP2C17|DKFZp686I24235|P450-6B/29C|P450IIC17	P14119	cytochrome P450 family 2 subfamily C member 18	CYP2C18
17334	ATP10D	2.71679	0.0123732	3.9891	5.43101	4.15609	4.96209	4.02203	5.53906	3.76174	5.69371	16	30	13	47	13	56	57205	#FF6347,black	ATP10D	chr4	47487410	47595503	6550	+	NM_020453	protein_coding	ATPVD|KIAA1487	P14646	ATPase phospholipid transporting 10D (putative)	ATP10D
10588	TMEM105	2.71594	0.0113911	1.09275	2.5342	1.05428	2.59058	1.73193	2.2834	0	2.69733	1	5	2	4	0	6	284186	#FF6347,black	TMEM105	chr17	79285072	79304474	3319	-	NM_178520	protein_coding	FLJ38792	P20167	transmembrane protein 105	TMEM105
22994	CLU	2.71028	0.000206514	7.34435	8.78279	7.34875	8.75962	7.61522	8.84019	7.00504	8.74679	155	430	171	474	131	479	1191	#FF6347,black	CLU	chr8	27454434	27472328	3303	-	NR_045494	protein_coding	APOJ|CLI|KUB1|MGC24903|SGP-2|SGP2|SP-40|TRPM-2|TRPM2		clusterin	CLU
2016	IGFN1	2.70659	0.0191563	3.27703	4.71351	2.09928	4.59215	3.03878	4.95701	4.05119	4.55639	3	23	6	31	16	25	91156	#FF6347,black	IGFN1	chr1	201159953	201198080	11810	+	NM_001164586	protein_coding	DKFZp434B1231|EEF1A2BP1	P25889	immunoglobulin-like and fibronectin type III domain containing 1	IGFN1
15426	PIK3IP1	2.70408	0.000290584	7.7065	9.14164	7.61005	9.27486	7.6257	9.0747	7.86889	9.0655	186	615	172	558	239	598	113791	#FF6347,black	PIK3IP1	chr22	31677579	31688520	2473	-	NM_001135911	protein_coding	HGFL|MGC17330|hHGFL(S)	P14461	phosphoinositide-3-kinase interacting protein 1	PIK3IP1
10955	SERPINB5	2.69001	0.00107335	7.82266	9.25027	7.85055	9.44895	7.84075	9.12279	7.77552	9.15627	220	694	200	577	224	637	5268	#FF6347,black	SERPINB5	chr18	61144144	61172318	2633	+	NM_002639	protein_coding	PI5|maspin	P15601	serpin family B member 5	SERPINB5
16352	ST3GAL6-AS1	2.68847	0.0946882	0.762521	2.18931	1.04622	2.81207	0.0889971	1.96421	0.971304	1.46343	1	6	0	3	1	2	100874207	#FF6347,black	ST3GAL6-AS1	chr3	98433177	98451495	769	-	NR_046683	lncRNA			ST3GAL6 antisense RNA 1	ST3GAL6-AS1
19646	C6orf222	2.67957	2.19625e-05	5.97414	7.39615	5.99665	7.46724	6.03187	7.35895	5.89017	7.35953	60	175	56	169	60	182	389384	#FF6347,black	C6orf222	chr6	36283535	36304662	3735	-	NM_001010903	protein_coding	DKFZp779B1540	P27159	chromosome 6 open reading frame 222	C6orf222
22200	SAMD9	2.67459	0.00959836	1.79585	3.21517	1.07429	3.17625	1.77866	2.95727	2.28683	3.46651	1	8	2	7	4	11	54809	#FF6347,black	SAMD9	chr7	92728826	92747336	6855	-	NM_001193307	protein_coding	C7orf5|DRIF1|FLJ20073|KIAA2004|NFTC|OEF1|OEF2	P19476	sterile alpha motif domain containing 9	SAMD9
19117	BTNL8	2.67096	0.00122668	2.39925	3.81661	2.86843	3.81397	2.21769	3.76439	1.95299	3.86956	6	13	3	13	3	15	79908	#FF6347,black	BTNL8	chr5	180326077	180377906	2284	+	NM_001159709	protein_coding	FLJ21458|FLJ51528|MGC149619	P484	butyrophilin like 8	BTNL8
24257	TNFSF8	2.66585	0.253222	0.4246	1.8392	0.021568	1.00532	0.0630517	2.78063	0.975899	0.891761	0	1	0	6	1	1	944	#FF6347,black	TNFSF8	chr9	117655623	117692875	4704	-	NM_001252290	protein_coding	CD153|CD30L|CD30LG|MGC138144	P1818	tumor necrosis factor superfamily member 8	TNFSF8
23285	CA3	2.66491	0.0322848	2.19829	3.61238	1.0876	4.00595	2.7614	3.27686	2.28164	3.45048	1	15	5	9	4	11	761	#FF6347,black	CA3	chr8	86351056	86361267	1751	+	NM_005181	protein_coding	CAIII|Car3	P19368	carbonic anhydrase 3	CA3
24416	PTGES	2.66219	0.00912072	5.59094	7.00356	5.79314	7.18755	5.99968	7.06947	4.65314	6.71237	52	144	55	138	25	116	9536	#FF6347,black	PTGES	chr9	132500615	132515344	1787	-	NM_004878	protein_coding	MGC10317|MGST-IV|MGST1-L1|MGST1L1|MPGES|PGES|PIG12|PP102|PP1294|TP53I12|mPGES-1	P35343	prostaglandin E synthase	PTGES
8901	MT1B	2.65924	0.077221	0.424598	1.83561	0.0215651	2.32643	0.0630433	0.965607	0.9759	1.90271	0	4	0	1	1	3	4490	#FF6347,black	MT1B	chr16	56685811	56687116	380	+	NM_005947	protein_coding	MT1|MT1Q|MTP	P6237	metallothionein 1B	MT1B
25127	ITM2A	2.65848	0.00375637	2.411	3.8216	2.39091	3.91336	2.77372	3.95882	1.95296	3.56065	4	14	5	15	3	12	9452	#FF6347,black	ITM2A	chrX	78615881	78623049	1834	-	NM_004867	protein_coding	BRICD2A|E25A	P2335	integral membrane protein 2A	ITM2A
8845	ZNF423	2.65106	0.215253	2.32952	3.73609	1.09179	4.52909	3.32927	3.41421	1.53443	2.63849	1	22	8	10	2	6	23090	#FF6347,black	ZNF423	chr16	49524515	49891830	4758	-	NM_001271620	protein_coding	Ebfaz|KIAA0760|MGC138520|MGC138522|OAZ|Roaz|ZFP423|Zfp104	P8039	zinc finger protein 423	ZNF423
9973	KRT19	2.64905	0.000692957	11.5739	12.9794	11.591	13.1369	11.6703	12.8207	11.4521	12.9633	2956	8955	2867	7503	2874	8941	3880	#FF6347,black	KRT19	chr17	39679869	39684641	1471	-	NM_002276	protein_coding	CK19|K19|K1CS|MGC15366	P23780	keratin 19	KRT19
12813	FLJ31356	2.64869	0.00608825	0.424593	1.82987	0.021558	1.59003	0.063023	1.96918	0.975904	1.90272	0	2	0	3	1	3	403150	#FF6347,black	FLJ31356	chr2	28607276	28617539	2850	-	NR_103831	lncRNA			uncharacterized protein FLJ31356	FLJ31356
16562	DNAJB8-AS1	2.6419	0.376802	0.0161298	1.41771	0.0122263	2.58852	0.0359314	0	0	0	0	5	0	0	0	0	285224	#FF6347,black	DNAJB8-AS1	chr3	128182437	128191160	1798	+	NR_037890	lncRNA			DNAJB8 antisense RNA 1	DNAJB8-AS1
21957	PKD1L1	2.6419	0.376802	0.0161298	1.41771	0.0122263	2.58852	0.0359314	0	0	0	0	5	0	0	0	0	168507	#FF6347,black	PKD1L1	chr7	47814250	47988071	9075	-	NM_138295	protein_coding	PRO19563	P33023	polycystin 1 like 1, transient receptor potential channel interacting	PKD1L1
5593	CYP27B1	2.64043	0.030801	2.56497	3.96574	1.67279	3.91367	2.53354	3.53752	3.13324	4.33564	2	14	4	11	8	21	1594	#FF6347,black	CYP27B1	chr12	58156117	58160976	2487	-	NM_000785	protein_coding	CP2B|CYP1|CYP1alpha|CYP27B|P450c1|PDDR|VDD1|VDDR|VDDRI|VDR	P35478	cytochrome P450 family 27 subfamily B member 1	CYP27B1
5622	FLJ41278	2.636	0.0623793	0.424585	1.82293	0.0215478	1.00531	0.0629934	1.96918	0.97591	2.22994	0	1	0	3	1	4	400046	#FF6347,black	FLJ41278	chr12	65277554	65371302	3166	+	NR_033988	lncRNA			uncharacterized LOC400046	FLJ41278
10354	PECAM1	2.63493	0.126981	0.424583	1.82235	0.0215446	1.59002	0.0629842	0.965623	0.975911	2.49729	0	2	0	1	1	5	5175	#FF6347,black	PECAM1	chr17	62396777	62407083	4453	-	NM_000442	protein_coding	CD31|FLJ58394|PECAM-1	P29187	platelet and endothelial cell adhesion molecule 1	PECAM1
17219	LINC00504	2.6312	0.0870916	0.450464	1.84618	1.03895	2.32644	0.0630982	1.96916	0	0.891722	1	4	0	3	0	1	201853	#FF6347,black	LINC00504	chr4	14472090	14889793	4671	-	NR_126435	lncRNA			long intergenic non-protein coding RNA 504	LINC00504
23714	SCARNA8	2.62471	0.0306667	2.72719	4.11935	2.39805	4.17661	2.54359	4.48326	3.13155	3.54718	4	17	4	22	8	12	677776	#FF6347,black	SCARNA8	chr9	19063654	19063784	131	-	NR_003009	guide_RNA	U92		small Cajal body-specific RNA 8	SCARNA8
5365	FAM186A	2.62274	0.136144	0.0161243	1.4072	0.0122221	2.00387	0.0359193	1.55872	0	0	0	3	0	2	0	0	121006	#FF6347,black	FAM186A	chr12	50721095	50790405	7265	-	NM_001145475	protein_coding		P24911	family with sequence similarity 186 member A	FAM186A
11137	S1PR4	2.62274	0.136144	0.0161243	1.4072	0.0122221	2.00387	0.0359193	1.55872	0	0	0	3	0	2	0	0	8698	#FF6347,black	S1PR4	chr19	3178736	3180330	1595	+	NM_003775	protein_coding	EDG6|LPC1|S1P4|SLP4	P26643	sphingosine-1-phosphate receptor 4	S1PR4
23673	RLN1	2.62274	0.136144	0.0161243	1.4072	0.0122221	2.00387	0.0359193	1.55872	0	0	0	3	0	2	0	0	6013	#FF6347,black	RLN1	chr9	5334932	5339873	1004	-	NM_006911	protein_coding	H1|RLXH1|bA12D24.3.1|bA12D24.3.2	P2561	relaxin 1	RLN1
15272	RIMBP3C	2.61837	0.00455132	0.788121	2.17679	0.0305773	2.32712	1.13647	1.96422	0.971313	2.21547	0	4	1	3	1	4	150221	#FF6347,black	RIMBP3C	chr22	21737663	21743455	5793	+	NM_001128633	protein_coding	RIM-BP3.3|RIMBP3.3	P8340	RIMS binding protein 3C	RIMBP3C
8382	SNORA78	2.61718	0.13178	0.0161216	1.40413	0.0122201	1.58902	0.0359133	1.97501	0	0	0	2	0	3	0	0	677844	#FF6347,black	SNORA78	chr16	2015185	2015311	127	+	NR_003020	snoRNA	ACA64		small nucleolar RNA, H/ACA box 78	SNORA78
4057	OR10V2P	2.61189	0.237598	0.0161188	1.40121	0.012218	1.00416	0.0359072	2.29805	0	0	0	1	0	4	0	0	81343	#FF6347,black	OR10V2P	chr11	59516285	59517054	770	+	NR_045005	misc_RNA			olfactory receptor family 10 subfamily V member 2 pseudogene	OR10V2P
2761	WDFY4	2.61179	0.173856	0.450441	1.83548	1.03893	2.32643	0.0630399	0	0	2.22992	1	4	0	0	0	4	57705	#FF6347,black	WDFY4	chr10	49893518	50191001	10013	+	NM_020945	protein_coding	C10orf64|FLJ17416|FLJ36288|FLJ45748|KIAA1607|MGC40604|MGC45899	P10028	WDFY family member 4	WDFY4
11005	LINC00683	2.61081	0.0430322	0.450448	1.83495	1.03894	1.59003	0.0630584	2.29275	0	1.48146	1	2	0	4	0	2	400660	#FF6347,black	LINC00683	chr18	74331734	74335516	2221	+	NR_120419	lncRNA			long intergenic non-protein coding RNA 683	LINC00683
4543	SNORA32	2.61022	0.0098957	3.24302	4.62719	3.07396	4.65082	3.21604	4.91169	3.41821	4.24169	7	24	7	30	10	20	692063	#FF6347,black	SNORA32	chr11	93464145	93464265	121	-	NR_003032	snoRNA	ACA32		small nucleolar RNA, H/ACA box 32	SNORA32
5420	KRT8	2.60908	0.000706491	11.0293	12.4128	11.0786	12.5447	11.1475	12.2393	10.8446	12.4381	2072	5940	1995	5014	1886	6212	3856	#FF6347,black	KRT8	chr12	53290971	53343650	2360	-	NM_001256293	protein_coding	CARD2|CK8|CYK8|K2C8|K8|KO	P5771	keratin 8	KRT8
8479	GLIS2	2.60824	0.0423899	1.67947	3.06255	1.06947	3.32773	2.47771	2.54035	0.956438	3.20254	1	9	4	5	1	9	84662	#FF6347,black	GLIS2	chr16	4382225	4389598	3705	+	NM_032575	protein_coding	FLJ38247|NKL|NPHP7	P8097	GLIS family zinc finger 2	GLIS2
4266	CTSW	2.60757	0.303111	0.811111	2.19381	1.04624	3.17432	1.13655	0	0	1.88672	1	8	1	0	0	3	1521	#FF6347,black	CTSW	chr11	65647284	65651212	1296	+	NM_001335	protein_coding	LYPN	P16474	cathepsin W	CTSW
2835	CTNNA3	2.60621	0.376712	0.0161161	1.39807	0.0122159	0.00167442	0.0359012	2.56201	0	0	0	0	0	5	0	0	29119	#FF6347,black	CTNNA3	chr10	67672276	69455949	12419	-	NM_001127384	protein_coding	MGC26194|MGC75041|VR22	P11672	catenin alpha 3	CTNNA3
13221	FAM95A	2.60391	0.253493	0.0161218	1.3968	0.0122202	2.32563	0.0359138	0	0	0.915846	0	4	0	0	0	1	90499	#FF6347,black	FAM95A	chr2	95421071	95426929	2398	-	NR_038409	lncRNA			family with sequence similarity 95 member A	FAM95A
3265	PLEKHS1	2.60301	0.0140629	3.20059	4.58077	2.88418	4.70724	3.51936	4.1206	3.1261	4.82137	6	25	9	17	8	30	79949	#FF6347,black	PLEKHS1	chr10	115511213	115542192	4237	+	NM_024889	protein_coding		P32813	pleckstrin homology domain containing S1	PLEKHS1
24483	SARDH	2.59711	0.0741234	0.450436	1.82734	1.03893	1.00532	0.0630288	2.29276	0	1.90272	1	1	0	4	0	3	1757	#FF6347,black	SARDH	chr9	136528684	136605077	3481	-	NM_007101	protein_coding	DMGDHL1|FLJ36475|SAR|SARD|SDH	P17233	sarcosine dehydrogenase	SARDH
18891	ANXA6	2.59443	0.025414	3.99643	5.37184	3.77467	5.78817	4.36643	5.08023	3.76218	5.13481	12	54	17	34	13	38	309	#FF6347,black	ANXA6	chr5	150480267	150537443	3115	-	NM_001155	protein_coding	ANX6|CBP68	P15063	annexin A6	ANXA6
5405	KRT6A	2.59413	0.0312047	0.450433	1.82568	1.03893	1.59002	0.0630195	1.55217	0	2.22993	1	2	0	2	0	4	3853	#FF6347,black	KRT6A	chr12	52880958	52887181	2450	-	NM_005554	protein_coding	CK6A|CK6C|CK6D|K6A|K6C|K6D|KRT6C|KRT6D	P1649	keratin 6A	KRT6A
1306	LOC102723769	2.59125	0.0019265	4.65485	6.0285	4.46426	6.21677	4.60462	6.01792	4.86645	5.82411	20	73	20	66	29	62	102723769	#FF6347,black	LOC102723769	chr1	143134603	143202239	1380	-	NR_110761	lncRNA			uncharacterized LOC102723769	LOC102723769
9086	SNORD71	2.59107	0.0817805	0.0161191	1.38967	0.0122182	2.00387	0.0359077	0.973144	0	0.915852	0	3	0	1	0	1	692111	#FF6347,black	SNORD71	chr16	71792305	71792390	86	-	NR_003059	snoRNA	HBII-239|MIRN768|hsa-mir-768		small nucleolar RNA, C/D box 71	SNORD71
11641	LINC00664	2.59107	0.0817805	0.0161191	1.38967	0.0122182	2.00387	0.0359077	0.973144	0	0.915852	0	3	0	1	0	1	400680	#FF6347,black	LINC00664	chr19	21666517	21686040	3760	+	NR_037194	lncRNA			long intergenic non-protein coding RNA 664	LINC00664
12417	VSTM1	2.59107	0.0817805	0.0161191	1.38967	0.0122182	2.00387	0.0359077	0.973144	0	0.915852	0	3	0	1	0	1	284415	#FF6347,black	VSTM1	chr19	54544080	54567207	1187	-	NM_001288792	protein_coding	MGC119160|MGC119161|SIRL1|UNQ3033	P13402	V-set and transmembrane domain containing 1	VSTM1
17667	RPL34-AS1	2.59107	0.0817805	0.0161191	1.38967	0.0122182	2.00387	0.0359077	0.973144	0	0.915852	0	3	0	1	0	1	285456	#FF6347,black	RPL34-AS1	chr4	109459346	109541613	3773	-	NR_026968	lncRNA			RPL34 antisense RNA 1 (head to head)	RPL34-AS1
3231	CFAP58-AS1	2.58919	0.0667572	0.450428	1.82293	1.03892	1.00532	0.0630094	1.96918	0	2.22993	1	1	0	3	0	4	100505869	#FF6347,black	CFAP58-AS1	chr10	106111059	106113333	1085	-	NR_108036	lncRNA			CFAP58 antisense RNA 1 (head to head)	CFAP58-AS1
87	MMEL1	2.588	0.0113924	3.72137	5.09321	3.87559	5.25491	3.06278	4.70532	4.04754	5.25304	13	37	6	26	16	41	79258	#FF6347,black	MMEL1	chr1	2522081	2564481	2902	-	NM_033467	protein_coding	MGC119454|MGC119455|MGC119456|MMEL2|NEP2|NEPII|NL1|NL2|SEP	P30327	membrane metallo-endopeptidase-like 1	MMEL1
1876	GPR52	2.58566	0.141157	0.0161138	1.38664	0.0122142	2.00387	0.0358962	0	0	1.50251	0	3	0	0	0	2	9293	#FF6347,black	GPR52	chr1	174417212	174418683	1472	+	NM_005684	protein_coding	MGC111751	P35837	G protein-coupled receptor 52	GPR52
3100	TLL2	2.58566	0.141157	0.0161138	1.38664	0.0122142	2.00387	0.0358962	0	0	1.50251	0	3	0	0	0	2	7093	#FF6347,black	TLL2	chr10	98124363	98273683	6771	-	NM_012465	protein_coding	KIAA0932|MGC133312|MGC133313	P33733	tolloid-like 2	TLL2
11563	SLC5A5	2.58566	0.141157	0.0161138	1.38664	0.0122142	2.00387	0.0358962	0	0	1.50251	0	3	0	0	0	2	6528	#FF6347,black	SLC5A5	chr19	17982782	18005983	3576	+	NM_000453	protein_coding	NIS|TDH1	P3898	solute carrier family 5 member 5	SLC5A5
14025	PID1	2.58566	0.141157	0.0161138	1.38664	0.0122142	2.00387	0.0358962	0	0	1.50251	0	3	0	0	0	2	55022	#FF6347,black	PID1	chr2	229888689	230136057	2822	-	NM_017933	protein_coding	FLJ20701|NYGGF4|PCLI1	P11666	phosphotyrosine interaction domain containing 1	PID1
5200	LRMP	2.58466	0.0116724	0.0161163	1.38609	0.0122161	1.58902	0.0359017	1.55872	0	0.915857	0	2	0	2	0	1	4033	#FF6347,black	LRMP	chr12	25205181	25261269	2963	+	NM_001204126	protein_coding	JAW1	P25244	lymphoid restricted membrane protein	LRMP
3293	EMX2OS	2.58466	0.0116724	0.0161163	1.38609	0.0122161	1.58902	0.0359017	1.55872	0	0.915857	0	2	0	2	0	1	196047	#FF6347,black	EMX2OS	chr10	119243804	119304579	7282	-	NR_002791	antisense_RNA	FLJ41539|NCRNA00045		EMX2 opposite strand/antisense RNA	EMX2OS
8177	LINC01586	2.58466	0.0116724	0.0161163	1.38609	0.0122161	1.58902	0.0359017	1.55872	0	0.915857	0	2	0	2	0	1	101929743	#FF6347,black	LINC01586	chr15	89128802	89148341	2082	-	NR_120369	lncRNA			long intergenic non-protein coding RNA 1586	LINC01586
8886	GNAO1	2.57896	0.0735824	0.0161136	1.3829	0.012214	1.00416	0.0358957	1.97501	0	0.915863	0	1	0	3	0	1	2775	#FF6347,black	GNAO1	chr16	56225251	56391356	7923	+	NM_138736	protein_coding	DKFZp686O0962|G-ALPHA-o|GNAO	P33879	G protein subunit alpha o1	GNAO1
5392	KRT80	2.57773	0.00161053	5.28411	6.65022	5.02476	6.82773	5.41042	6.45754	5.38581	6.64166	30	112	36	90	42	110	144501	#FF6347,black	KRT80	chr12	52562780	52585784	3859	-	NM_182507	protein_coding	KB20	P25070	keratin 80	KRT80
574	TFAP2E	2.57514	0.0892921	0.479128	1.84378	0.021587	2.00476	1.11545	2.29274	0	0.891714	0	3	1	4	0	1	339488	#FF6347,black	TFAP2E	chr1	36038971	36060927	2187	+	NM_178548	protein_coding	AP2E|MGC49007	P34579	transcription factor AP-2 epsilon	TFAP2E
990	LINC01555	2.57383	0.166244	0.479128	1.84305	0.0215873	2.58926	1.11545	0.96559	0	1.48142	0	5	1	1	0	2	439927	#FF6347,black	LINC01555	chr1	85093913	85100703	2884	-	NR_027379	lncRNA			long intergenic non-protein coding RNA 1555	LINC01555
9157	HSD17B2	2.57304	0.250904	0.0161109	1.37958	0.012212	0.00167387	0.0358896	2.29805	0	0.915869	0	0	0	4	0	1	3294	#FF6347,black	HSD17B2	chr16	82068858	82132139	1434	+	NM_002153	protein_coding	EDH17B2|HSD17|SDR9C2	P27850	hydroxysteroid (17-beta) dehydrogenase 2	HSD17B2
9975	KRT9	2.57276	0.0079353	0.0161111	1.37943	0.0122121	1.58902	0.0358901	0.973149	0	1.50252	0	2	0	1	0	2	3857	#FF6347,black	KRT9	chr17	39722094	39728310	2289	-	NM_000226	protein_coding	CK-9|EPPK|K9	P1836	keratin 9	KRT9
11794	LOC100134317	2.57276	0.0079353	0.0161111	1.37943	0.0122121	1.58902	0.0358901	0.973149	0	1.50252	0	2	0	1	0	2	100134317	#FF6347,black	LOC100134317	chr19	36802245	36803570	597	+	NR_029389	lncRNA			uncharacterized LOC100134317	LOC100134317
24969	XAGE3	2.57276	0.0079353	0.0161111	1.37943	0.0122121	1.58902	0.0358901	0.973149	0	1.50252	0	2	0	1	0	2	170626	#FF6347,black	XAGE3	chrX	52891558	52897119	568	-	NM_133179	protein_coding	CT12.3a|CT12.3b|GAGED4|MGC71925|PLAC6|XAGE-3|pp9012	P11309	X antigen family member 3	XAGE3
13616	SCN2A	2.57002	0.128515	0.0161059	1.37789	0.0122082	1.58902	0.0358786	0	0	1.9215	0	2	0	0	0	3	6326	#FF6347,black	SCN2A	chr2	166095912	166248820	9191	+	NM_001040142	protein_coding	BFIC3|HBA|HBSCI|HBSCII|NAC2|Na(v)1.2|Nav1.2|SCN2A1|SCN2A2	P15290	sodium voltage-gated channel alpha subunit 2	SCN2A
15062	LINC00323	2.57002	0.128515	0.0161059	1.37789	0.0122082	1.58902	0.0358786	0	0	1.9215	0	2	0	0	0	3	284835	#FF6347,black	LINC00323	chr21	42513427	42519991	2019	-	NR_024100	lncRNA			long intergenic non-protein coding RNA 323	LINC00323
13406	LOC101060091	2.56873	0.0993891	1.81697	3.17803	1.65041	3.81279	2.17476	2.5384	1.54395	2.86588	2	13	3	5	2	7	101060091	#FF6347,black	LOC101060091	chr2	114588760	114648569	590	-	NR_110174	lncRNA			uncharacterized LOC101060091	LOC101060091
2367	RGS7	2.56856	0.227382	0.811042	2.172	1.04619	2.32712	1.13643	0	0	2.90716	1	4	1	0	0	7	6000	#FF6347,black	RGS7	chr1	240938814	241520530	2576	-	NM_002924	protein_coding		P32032	regulator of G-protein signaling 7	RGS7
5315	LINC00935	2.56622	0.00591911	0.0161084	1.37575	0.0122101	1.00416	0.0358841	1.55873	0	1.50252	0	1	0	2	0	2	255411	#FF6347,black	LINC00935	chr12	49121218	49159568	657	+	NR_029448	lncRNA			long intergenic non-protein coding RNA 935	LINC00935
17423	UGT2A3	2.56622	0.00591911	0.0161084	1.37575	0.0122101	1.00416	0.0358841	1.55873	0	1.50252	0	1	0	2	0	2	79799	#FF6347,black	UGT2A3	chr4	69794177	69817509	3066	-	NM_024743	protein_coding	FLJ21934	P30552	UDP glucuronosyltransferase family 2 member A3	UGT2A3
23144	SDR16C5	2.56622	0.00591911	0.0161084	1.37575	0.0122101	1.00416	0.0358841	1.55873	0	1.50252	0	1	0	2	0	2	195814	#FF6347,black	SDR16C5	chr8	57212570	57233241	3037	-	NM_138969	protein_coding	FLJ33105|RDH#2|RDH-E2|RDHE2	P12667	short chain dehydrogenase/reductase family 16C, member 5	SDR16C5
15609	NFAM1	2.56125	0.00531899	3.80289	5.15974	3.77142	5.21659	4.35783	5.04021	2.94687	5.21538	12	36	17	33	7	40	150372	#FF6347,black	NFAM1	chr22	42776414	42828401	5604	-	NM_145912	protein_coding	CNAIP|FLJ40652|bK126B4.4	P26399	NFAT activating protein with ITAM motif 1	NFAM1
10058	PPY	2.55989	0.138703	0.0161057	1.37219	0.012208	0.00167333	0.0358781	1.97501	0	1.50253	0	0	0	3	0	2	5539	#FF6347,black	PPY	chr17	42018172	42019833	457	-	NM_002722	protein_coding	PNP	P25706	pancreatic polypeptide	PPY
3505	C11orf21	2.55699	0.0589263	0.0161032	1.37055	0.0122061	1.00416	0.0358726	0.973155	0	1.92151	0	1	0	1	0	3	29125	#FF6347,black	C11orf21	chr11	2317507	2323143	2262	-	NM_001142946	protein_coding		P21196	chromosome 11 open reading frame 21	C11orf21
22260	CYP3A7-CYP3A51P	2.55699	0.0589263	0.0161032	1.37055	0.0122061	1.00416	0.0358726	0.973155	0	1.92151	0	1	0	1	0	3	100861540	#FF6347,black	CYP3A7-CYP3A51P	chr7	99282302	99303218	739	-	NM_001256497	protein_coding		P14750	CYP3A7-CYP3A51P readthrough	CYP3A7-CYP3A51P
9607	LRRC48	2.55598	0.121643	1.94699	3.30087	2.38021	2.00864	1.78651	3.54626	1.54161	3.79275	4	3	2	11	2	14		#FF6347,black	LRRC48	chr17	17876127	17920189	2586	+	NM_001130090		DKFZp586M1120	P35094
20349	PLG	2.55556	0.232752	0.016098	1.36974	0.0122022	1.00416	0.035861	0	0	2.247	0	1	0	0	0	4	5340	#FF6347,black	PLG	chr6	161123225	161175085	3537	+	NM_001168338	protein_coding	DKFZp779M0222	P13819	plasminogen	PLG
10045	LINC00854	2.55556	0.232752	0.016098	1.36974	0.0122022	1.00416	0.035861	0	0	2.247	0	1	0	0	0	4	100874261	#FF6347,black	LINC00854	chr17	41373437	41381062	966	-	NR_047479	lncRNA			long intergenic non-protein coding RNA 854	LINC00854
11589	TMEM59L	2.55523	0.156666	0.479107	1.83256	0.0215732	1.00532	1.11542	2.55713	0	1.48145	0	1	1	5	0	2	25789	#FF6347,black	TMEM59L	chr19	18723682	18731849	1619	+	NM_012109	protein_coding	BSMAP|C19orf4	P20690	transmembrane protein 59 like	TMEM59L
23615	TONSL-AS1	2.55452	0.0905524	1.25077	2.60382	1.63739	1.59215	0.131292	2.96523	1.55226	2.88993	2	2	0	7	2	7	100287098	#FF6347,black	TONSL-AS1	chr8	145660551	145665276	1196	+	NR_109770	lncRNA			TONSL antisense RNA 1	TONSL-AS1
15806	TMEM40	2.55255	0.155446	0.81103	2.16297	1.04619	1.59088	1.13641	1.54659	0	2.90717	1	2	1	2	0	7	55287	#FF6347,black	TMEM40	chr3	12775029	12810956	2280	-	NM_001284407	protein_coding	FLJ11036	P35605	transmembrane protein 40	TMEM40
5807	MYBPC1	2.55065	0.291248	0.479101	1.82997	0.0215697	0.00296359	1.11541	2.78063	0	1.48146	0	0	1	6	0	2	4604	#FF6347,black	MYBPC1	chr12	101988709	102079658	4028	+	NM_206819	protein_coding	MYBPCC|MYBPCS|slow-type	P13231	myosin binding protein C, slow type	MYBPC1
124	TAS1R1	2.54982	0.130395	0.0161005	1.36649	0.0122041	0.00167279	0.0358665	1.55873	0	1.92151	0	0	0	2	0	3	80835	#FF6347,black	TAS1R1	chr1	6615338	6639817	2795	+	NM_138697	protein_coding	GPR70|T1R1|TR1	P14107	taste 1 receptor member 1	TAS1R1
18848	LOC102546294	2.54982	0.130395	0.0161005	1.36649	0.0122041	0.00167279	0.0358665	1.55873	0	1.92151	0	0	0	2	0	3	102546294	#FF6347,black	LOC102546294	chr5	147647870	147763413	2100	-	NR_105057	lncRNA			uncharacterized LOC102546294	LOC102546294
3034	IFIT1	2.54903	0.0219102	2.05448	3.40443	0.0818661	3.32847	2.19046	3.54497	2.77377	3.32888	0	9	3	11	6	10	3434	#FF6347,black	IFIT1	chr10	91152303	91166244	4699	+	NM_001270930	protein_coding	C56|G10P1|GARG-16|IFI-56|IFI-56K|IFI56|IFIT-1|IFNAI1|ISG56|RNM561	P30693	interferon induced protein with tetratricopeptide repeats 1	IFIT1
7929	SCARNA14	2.54858	0.104996	1.25076	2.60045	1.63738	2.00663	0.131239	2.28166	1.55226	3.21933	2	3	0	4	2	9	692149	#FF6347,black	SCARNA14	chr15	66639544	66639680	137	-	NR_004388	guide_RNA	U100		small Cajal body-specific RNA 14	SCARNA14
6549	OXGR1	2.54601	0.0802733	0.479097	1.82734	0.0215665	1.00532	1.1154	2.29275	0	1.90271	0	1	1	4	0	3	27199	#FF6347,black	OXGR1	chr13	97637973	97646604	2285	-	NM_080818	protein_coding	GPR80|GPR99|MGC119206|MGC119207|MGC119208|P2RY15|P2Y15	P26518	oxoglutarate receptor 1	OXGR1
10595	TSPAN10	2.5419	0.237384	0.0160953	1.362	0.0122001	0.00167224	0.035855	0.97316	0	2.247	0	0	0	1	0	4	83882	#FF6347,black	TSPAN10	chr17	79604197	79615785	3132	+	NM_001290212	protein_coding	FLJ39607|OCSP	P10554	tetraspanin 10	TSPAN10
13630	B3GALT1	2.5419	0.237384	0.0160953	1.362	0.0122001	0.00167224	0.035855	0.97316	0	2.247	0	0	0	1	0	4	8708	#FF6347,black	B3GALT1	chr2	168675182	168727366	2168	+	NM_020981	protein_coding	MGC126594|beta3Gal-T1	P32457	beta-1,3-galactosyltransferase 1	B3GALT1
4693	NXPE2	2.54128	0.216415	0.479091	1.82464	0.021563	0.00296266	1.11539	2.55713	0	1.90271	0	0	1	5	0	3	120406	#FF6347,black	NXPE2	chr11	114549200	114577652	1778	+	NM_182495	protein_coding		P17398	neurexophilin and PC-esterase domain family member 2	NXPE2
10321	MRC2	2.53856	0.13821	1.61795	2.96196	0.0596886	3.32757	1.19568	3.28533	2.55469	1.8427	0	9	1	9	5	3	9902	#FF6347,black	MRC2	chr17	60704762	60770962	5992	+	NM_006039	protein_coding	CD280|CLEC13E|ENDO180|FLJ35911|KIAA0709|UPARAP	P22886	mannose receptor C type 2	MRC2
25292	SLC6A14	2.53806	0.00448634	5.28477	6.6285	5.52449	6.77576	4.41134	6.56511	5.63346	6.53235	43	108	17	97	50	102	11254	#FF6347,black	SLC6A14	chrX	115567747	115592625	4564	+	NM_007231	protein_coding	BMIQ11	P20195	solute carrier family 6 member 14	SLC6A14
4171	HRASLS5	2.53723	0.139496	0.479082	1.82234	0.0215566	1.59002	1.11538	0.965614	0	2.49727	0	2	1	1	0	5	117245	#FF6347,black	HRASLS5	chr11	63228876	63258680	3296	-	NM_054108	protein_coding	HRLP5|RLP1|iNAT	P17943	HRAS like suppressor family member 5	HRASLS5
3397	LINC01166	2.53454	0.0702381	1.96839	3.31012	2.06292	2.59249	2.49273	3.77047	0.951006	3.33305	3	5	4	13	1	10	101927590	#FF6347,black	LINC01166	chr10	134757471	134778793	2889	-	NR_120627	lncRNA			long intergenic non-protein coding RNA 1166	LINC01166
18881	SYNPO	2.53199	0.0481556	1.03186	2.37213	1.63236	2.81247	0.107603	1.9609	0.968171	2.20579	2	6	0	3	1	4	11346	#FF6347,black	SYNPO	chr5	149980642	150038792	6213	+	NM_001166208	protein_coding	KIAA1029	P24332	synaptopodin	SYNPO
22292	ZCWPW1	2.52526	0.00134603	4.62708	5.96351	4.24465	5.96169	4.46459	5.88212	5.04863	6.04227	17	61	18	60	33	72	55063	#FF6347,black	ZCWPW1	chr7	99998495	100026431	2466	-	NM_001258008	protein_coding	DKFZp434N0510|FLJ10057|ZCW1	P23241	zinc finger CW-type and PWWP domain containing 1	ZCWPW1
16665	RBP1	2.52297	0.215904	1.4797	2.81482	2.05244	1.00863	1.18422	3.55199	0.960691	2.88129	3	1	1	11	1	7	5947	#FF6347,black	RBP1	chr3	139236276	139258671	1954	-	NM_002899	protein_coding	CRABP-I|CRBP|CRBP1|CRBPI|RBPC	P11325	retinol binding protein 1	RBP1
13651	MYO3B	2.52176	0.346121	0.74424	2.07867	0.0283543	1.00608	0.0825777	3.14228	1.55901	0.87572	0	1	0	8	2	1	140469	#FF6347,black	MYO3B	chr2	171034655	171511674	6365	+	NR_045684	protein_coding			myosin IIIB	MYO3B
8429	PRSS22	2.52092	0.0237376	4.30365	5.6376	4.96791	5.39999	4.0322	5.5062	3.53451	5.94667	29	41	13	46	11	67	64063	#FF6347,black	PRSS22	chr16	2902728	2908171	1386	-	NM_022119	protein_coding	BSSP-4|MGC9599|hBSSP-4	P14794	protease, serine 22	PRSS22
15735	BHLHE40-AS1	2.51947	0.160537	1.4317	2.76482	1.06153	2.59118	0.148682	3.42612	2.29196	1.85401	1	5	0	10	4	3	100507582	#FF6347,black	BHLHE40-AS1	chr3	4938493	5021646	2482	-	NR_125916	lncRNA			BHLHE40 antisense RNA 1	BHLHE40-AS1
5426	IGFBP6	2.51411	0.152469	1.03184	2.36189	1.63234	2.59031	0.107494	0.954565	0.968189	2.89937	2	5	0	1	1	7	3489	#FF6347,black	IGFBP6	chr12	53491436	53496128	966	+	NM_002178	protein_coding	IBP6	P20575	insulin-like growth factor binding protein 6	IGFBP6
4771	TRIM29	2.51394	0.00167522	5.20014	6.53009	5.0691	6.51547	5.4813	6.35935	5.00195	6.69577	31	90	38	84	32	114	23650	#FF6347,black	TRIM29	chr11	119981994	120008863	3019	-	NM_012101	protein_coding	ATDC|FLJ36085	P9100	tripartite motif containing 29	TRIM29
188	C1orf167	2.51339	0.0283973	0.744238	2.07387	0.0283506	2.32696	0.0825671	1.9654	1.55901	1.89057	0	4	0	3	2	3	284498	#FF6347,black	C1orf167	chr1	11822250	11849642	4672	+	NM_001010881	protein_coding	DKFZp434E1410|DKFZp434F1313	P25825	chromosome 1 open reading frame 167	C1orf167
499	LAPTM5	2.51266	0.0747262	2.6789	4.00811	1.10361	4.00674	3.49047	4.41975	2.54173	3.43199	1	15	9	21	5	11	7805	#FF6347,black	LAPTM5	chr1	31205315	31230683	2240	-	NM_006762	protein_coding	CLAST6|FLJ61683|FLJ97251|MGC125860|MGC125861	P20316	lysosomal protein transmembrane 5	LAPTM5
24093	FBP2	2.51085	0.0471439	1.04396	2.37213	0.0371277	2.81247	1.15076	1.9609	1.55545	2.20579	0	6	1	3	2	4	8789	#FF6347,black	FBP2	chr9	97320996	97356114	1350	-	NM_003837	protein_coding	MGC142192	P30392	fructose-bisphosphatase 2	FBP2
25539	SRPK3	2.50591	0.0614251	1.79059	3.11592	2.05881	3.46521	1.20974	2.27312	1.96321	3.34059	3	10	1	4	3	10	26576	#FF6347,black	SRPK3	chrX	153046456	153051187	2033	+	NM_001170760	protein_coding	MGC102944|MSSK-1|MSSK1|STK23	P25104	SRSF protein kinase 3	SRPK3
9481	TMEM88	2.50255	0.00228368	2.08101	3.40441	1.65681	3.32847	2.49868	3.54495	1.95911	3.32882	2	9	4	11	3	10	92162	#FF6347,black	TMEM88	chr17	7758384	7759417	874	+	NM_203411	protein_coding	FLJ20025|MGC71744	P19132	transmembrane protein 88	TMEM88
14972	SNORA80A	2.50185	0.00061625	4.74592	6.06891	4.87437	5.9384	4.39396	6.14195	4.91374	6.11793	27	60	17	72	30	76	677846	#FF6347,black	SNORA80A	chr21	33749496	33749631	136	-	NR_002996	snoRNA			small nucleolar RNA, H/ACA box 80A	SNORA80A
23661	GLIS3-AS1	2.49875	0.102951	1.5147	2.8359	1.64213	3.17549	2.1541	3.13381	0	1.85096	2	8	3	8	0	3	84850	#FF6347,black	GLIS3-AS1	chr9	3898646	3901248	730	+	NR_026663	lncRNA			GLIS3 antisense RNA 1	GLIS3-AS1
3614	PRKCDBP	2.49751	0.000617371	3.49562	4.81611	3.65242	4.9611	3.53243	4.7613	3.27693	4.71381	11	30	9	27	9	28	112464	#FF6347,black	PRKCDBP	chr11	6340176	6341740	1037	-	NM_145040	protein_coding	HSRBC|MGC20400|SRBC|cavin-3	P16185	protein kinase C delta binding protein	PRKCDBP
15275	TMEM191C	2.49744	0.00632093	3.44918	4.76963	3.76531	5.00677	3.38576	4.76184	3.12369	4.49513	12	31	8	27	8	24	645426	#FF6347,black	TMEM191C	chr22	21821459	21824224	1307	+	NM_001207052	protein_coding	FLJ36990	P27831	transmembrane protein 191C	TMEM191C
10508	CYGB	2.4971	0.0487668	2.38591	3.70616	2.86694	3.0078	1.81924	3.86585	2.2798	4.04721	6	7	2	14	4	17	114757	#FF6347,black	CYGB	chr17	74523430	74533987	2166	-	NM_134268	protein_coding	HGB|STAP	P26701	cytoglobin	CYGB
1288	HSD3B1	2.49571	0.264308	1.67537	2.99482	2.3742	3.00614	1.76451	0.938945	0	3.80351	4	7	2	1	0	14	3283	#FF6347,black	HSD3B1	chr1	120049826	120057681	1680	+	NM_000862	protein_coding	3BETAHSD|HSD3B|HSDB3|HSDB3A|I|SDR11E1	P35093	hydroxy-delta-5-steroid dehydrogenase, 3 beta- and steroid delta-isomerase 1	HSD3B1
1198	PIFO	2.49133	0.0805879	1.90235	3.21927	0.0728272	3.00666	1.21974	3.54712	2.96972	3.03792	0	7	1	11	7	8	128344	#FF6347,black	PIFO	chr1	111889182	111895639	2359	+	NM_001300831	protein_coding		P16198	primary cilia formation	PIFO
2952	ZMIZ1-AS1	2.48704	0.0193457	2.74234	4.05677	1.67618	3.81451	3.18511	4.35139	2.96043	3.94899	2	13	7	20	7	16	283050	#FF6347,black	ZMIZ1-AS1	chr10	80703083	80827205	2433	-	NR_024429	lncRNA			ZMIZ1 antisense RNA 1	ZMIZ1-AS1
14151	LOC200772	2.48673	0.140175	0.744218	2.05847	0.0283158	1.59067	0.0824673	1.54793	1.55903	2.71379	0	2	0	2	2	6	200772	#FF6347,black	LOC200772	chr2	241894036	241906868	2272	-	NR_033841	lncRNA			uncharacterized LOC200772	LOC200772
14770	ZNF831	2.48377	0.200066	0.760891	2.07342	1.04446	2.58974	0.082551	0	0.972417	2.48713	1	5	0	0	1	5	128611	#FF6347,black	ZNF831	chr20	57766075	57834167	9403	+	NM_178457	protein_coding	C20orf174|dJ492J12.1	P8246	zinc finger protein 831	ZNF831
18256	LOC101928505	2.48001	0.0486318	2.38126	3.6916	2.64746	4.0935	1.81748	3.76567	2.54584	3.01602	5	16	2	13	5	8	101928505	#FF6347,black	LOC101928505	chr5	56946487	56966816	1662	+	NR_104668	lncRNA			uncharacterized LOC101928505	LOC101928505
16500	LOC102723582	2.47341	0.161518	0.76089	2.06739	1.04446	1.00608	0.0825486	2.7777	0.972417	1.89058	1	1	0	6	1	3	102723582	#FF6347,black	LOC102723582	chr3	122135053	122162094	621	+	NR_125405	lncRNA			uncharacterized LOC102723582	LOC102723582
11268	PRR36	2.46991	0.00600708	1.05862	2.36308	1.05115	2.00602	1.15072	2.55024	0.968179	2.47507	1	3	1	5	1	5	80164	#FF6347,black	PRR36	chr19	7933605	7939326	1860	-	NR_104345	protein_coding			proline rich 36	PRR36
1518	S100A3	2.46955	0.198436	1.51461	2.81886	1.64208	1.5928	2.15397	3.55198	0	2.68326	2	2	3	11	0	6	6274	#FF6347,black	S100A3	chr1	153519809	153521734	738	-	NM_002960	protein_coding	S100E	P12487	S100 calcium binding protein A3	S100A3
9363	ALOX15	2.46928	0.00390135	1.64296	2.94705	2.05529	2.81368	1.19559	3.13208	1.54721	2.87526	3	6	1	8	2	7	246	#FF6347,black	ALOX15	chr17	4534214	4544960	2684	-	NM_001140	protein_coding	15-LOX-1|15LOX-1	P21465	arachidonate 15-lipoxygenase	ALOX15
4093	VWCE	2.46903	0.0312187	2.76131	4.06526	2.65526	4.39863	3.34786	4.04373	1.94841	3.65953	5	20	8	16	3	13	220001	#FF6347,black	VWCE	chr11	61025758	61062788	3536	-	NM_152718	protein_coding	FLJ32009|URG11|VWC1	P28669	von Willebrand factor C and EGF domains	VWCE
11842	C19orf33	2.46614	0.00028017	9.03222	10.3345	9.03608	10.3335	9.1432	10.2154	8.90779	10.4454	502	1282	496	1232	492	1559	64073	#FF6347,black	C19orf33	chr19	38794804	38795646	461	+	NM_033520	protein_coding	H2RSP|IMUP|IMUP-1|IMUP-2|MGC39135|MGC75180	P29827	chromosome 19 open reading frame 33	C19orf33
19142	FOXQ1	2.46532	0.000989558	9.77238	11.0742	9.79944	11.2496	9.77802	10.9146	9.73903	11.0382	853	2420	771	2001	876	2353	94234	#FF6347,black	FOXQ1	chr6	1312675	1314993	2319	+	NM_033260	protein_coding	HFH1	P29886	forkhead box Q1	FOXQ1
8977	CES4A	2.46167	0.0550587	1.81206	3.1117	0.0673102	2.59202	2.48214	3.42192	1.9632	3.19927	0	5	4	10	3	9	283848	#FF6347,black	CES4A	chr16	67022492	67043659	2751	+	NM_173815	protein_coding		P28308	carboxylesterase 4A	CES4A
1516	S100A4	2.4506	0.0219328	8.79906	10.0922	8.76919	9.84425	9.27505	10.4367	8.13161	9.92114	417	913	544	1436	287	1084	6275	#FF6347,black	S100A4	chr1	153516095	153518282	866	-	NM_019554	protein_coding	18A2|42A|CAPL|FSP1|MTS1|P9KA|PEL98	P23985	S100 calcium binding protein A4	S100A4
15208	PRODH	2.44765	0.056689	2.81188	4.10328	2.87486	4.0943	2.79345	3.40809	2.76506	4.57688	6	16	5	10	6	25	5625	#FF6347,black	PRODH	chr22	18900287	18923964	2306	-	NM_016335	protein_coding	FLJ33744|HSPOX2|MGC148078|MGC148079|PIG6|POX|PRODH1|PRODH2|SCZD4|TP53I6	P4408	proline dehydrogenase 1	PRODH
11230	TNFSF9	2.44595	0.00102786	7.8604	9.1508	7.78383	9.26548	8.09423	9.19361	7.66898	8.97803	210	611	239	606	208	563	8744	#FF6347,black	TNFSF9	chr19	6531010	6535939	1665	+	NM_003811	protein_coding	4-1BB-L|CD137L	P35057	tumor necrosis factor superfamily member 9	TNFSF9
24790	TMEM47	2.44578	0.0665633	0.785984	2.07628	0.0283705	2.58974	1.13148	1.54789	0.972404	1.89054	0	5	1	2	1	3	83604	#FF6347,black	TMEM47	chrX	34645181	34675405	4054	-	NM_031442	protein_coding	BCMP1|DKFZp564E153|DKFZp761J17121|FLJ18096|MGC32949|TM4SF10	P13469	transmembrane protein 47	TMEM47
972	IFI44	2.44197	0.0195292	1.24969	2.53773	1.6362	2.81283	0.125576	2.28251	1.55301	2.46686	2	6	0	4	2	5	10561	#FF6347,black	IFI44	chr1	79115477	79129763	1726	+	NM_006417	protein_coding	MTAP44|p44	P1021	interferon induced protein 44	IFI44
6596	METTL21EP	2.43997	0.117872	0.785976	2.07284	0.0283619	2.58974	1.13146	0.960609	0.972408	2.21889	0	5	1	1	1	4	121952	#FF6347,black	METTL21EP	chr13	103532449	103548383	2312	+	NR_026965	misc_RNA			methyltransferase like 21E, pseudogene	METTL21EP
561	GJB4	2.43909	0.0716779	3.56614	4.85248	3.07896	4.76214	4.34569	4.34167	2.75513	5.29489	7	26	17	20	6	42	127534	#FF6347,black	GJB4	chr1	35225342	35229325	2840	+	NM_153212	protein_coding	CX30.3|EKV|MGC21116	P17096	gap junction protein beta 4	GJB4
9588	CCDC144A	2.43793	0.177151	1.64626	2.93192	1.06681	2.32898	1.76146	2.27604	1.96548	3.7033	1	4	2	4	3	13	9720	#FF6347,black	CCDC144A	chr17	16593639	16678313	5968	+	NR_130142	protein_coding	FLJ43983|KIAA0565|MGC164650		coiled-coil domain containing 144A	CCDC144A
12815	PLB1	2.43724	0.0425416	1.24968	2.53493	1.63619	2.81283	0.125541	1.95785	1.55302	2.69488	2	6	0	3	2	6	151056	#FF6347,black	PLB1	chr2	28718938	28866653	5243	+	NM_001170585	protein_coding	PLB|PLB/LIP|hPLB	P3090	phospholipase B1	PLB1
19316	HIST1H3E	2.43531	0.0665279	0.422904	1.70701	0.0192695	2.00455	0.056405	1.97052	0.977135	0.897425	0	3	0	3	1	1	8353	#FF6347,black	HIST1H3E	chr6	26225383	26225844	462	+	NM_003532	protein_coding	H3.1|H3/d|H3FD|HIST1H3A|HIST1H3B|HIST1H3C|HIST1H3D|HIST1H3F|HIST1H3G|HIST1H3H|HIST1H3I|HIST1H3J	P22766	histone cluster 1, H3e	HIST1H3E
3683	LOC440028	2.434	0.0640978	3.12647	4.4098	2.8811	4.4663	3.0226	4.86609	3.42028	3.64382	6	21	6	29	10	13	440028	#FF6347,black	LOC440028	chr11	9776317	9781080	2311	-	NR_033972	lncRNA			uncharacterized LOC440028	LOC440028
3384	TCERG1L-AS1	2.43094	0.111038	0.422901	1.70441	0.0192663	1.58979	0.0563958	2.29398	0.977137	0.897432	0	2	0	4	1	1	101927489	#FF6347,black	TCERG1L-AS1	chr10	132893481	132894040	472	+	NR_120623	lncRNA			TCERG1L antisense RNA 1	TCERG1L-AS1
13219	GGT8P	2.43094	0.111038	0.422901	1.70441	0.0192663	1.58979	0.0563958	2.29398	0.977137	0.897432	0	2	0	4	1	1	645367	#FF6347,black	GGT8P	chr2	91963368	91970153	2484	+	NR_003503	misc_RNA	FLJ31276|GGT1P1		gamma-glutamyltransferase 8 pseudogene	GGT8P
11588	CRLF1	2.4296	0.0521325	5.51748	6.7982	5.84496	7.06284	5.94487	6.17588	4.19694	6.99863	54	132	53	74	18	141	9244	#FF6347,black	CRLF1	chr19	18704035	18717660	1804	-	NM_004750	protein_coding	CISS|CISS1|CLF|CLF-1|NR6|zcytor5	P5363	cytokine receptor like factor 1	CRLF1
18509	TSLP	2.42948	0.1111	1.46208	2.74272	1.06147	2.00705	1.18022	2.54461	1.9679	3.35415	1	3	1	5	3	10	85480	#FF6347,black	TSLP	chr5	110405778	110413722	4536	+	NR_045089	protein_coding			thymic stromal lymphopoietin	TSLP
21945	SNORA5A	2.42924	0.0407586	2.57905	3.85955	2.86988	4.09382	2.52797	4.12936	2.27759	3.16532	6	16	4	17	4	9	654319	#FF6347,black	SNORA5A	chr7	45143948	45144081	134	-	NR_002919	snoRNA	ACA5|ACA5A/B/C		small nucleolar RNA, H/ACA box 5A	SNORA5A
13185	ST3GAL5	2.42839	0.0704935	2.38915	3.66915	1.66488	3.32909	2.51642	3.27535	2.77041	4.20408	2	9	4	9	6	19	8869	#FF6347,black	ST3GAL5	chr2	86066271	86116157	3692	-	NM_003896	protein_coding	SIAT9|SIATGM3S|ST3GalV	P20761	ST3 beta-galactoside alpha-2,3-sialyltransferase 5	ST3GAL5
7982	GRAMD2	2.42702	0.00919727	2.9565	4.23569	3.23403	3.91428	3.01245	4.48155	2.53827	4.25562	8	14	6	22	5	20	196996	#FF6347,black	GRAMD2	chr15	72452147	72490136	3292	-	NM_001012642	protein_coding		P27936	GRAM domain containing 2	GRAMD2
7935	SNORD16	2.42442	0.0175415	3.26933	4.54697	3.64806	4.7616	3.65003	4.34543	1.93952	4.50298	11	26	10	20	3	24	595097	#FF6347,black	SNORD16	chr15	66795149	66795248	100	-	NR_002440	snoRNA	U16		small nucleolar RNA, C/D box 16	SNORD16
2021	PHLDA3	2.42286	0.00108315	9.25552	10.5322	9.14116	10.6877	9.47316	10.505	9.12481	10.3882	540	1639	624	1506	572	1499	23612	#FF6347,black	PHLDA3	chr1	201433412	201438299	4351	-	NM_012396	protein_coding	TIH1	P6119	pleckstrin homology like domain family A member 3	PHLDA3
13941	CATIP-AS2	2.41954	0.0149525	0.422897	1.69763	0.0192602	1.58979	0.0563783	1.97053	0.97714	1.48638	0	2	0	3	1	2	103689911	#FF6347,black	CATIP-AS2	chr2	219190964	219222689	1183	-	NR_125777	lncRNA			CATIP antisense RNA 2	CATIP-AS2
24574	CYSRT1	2.41798	0.00736356	6.96921	8.24301	6.67977	8.51572	7.17849	7.98694	7.00577	8.17591	97	363	126	262	131	322	375791	#FF6347,black	CYSRT1	chr9	140119087	140120763	1297	+	NM_199001	protein_coding		P6180	cysteine rich tail 1	CYSRT1
6205	LINC00412	2.41641	0.0574734	0.422895	1.69576	0.0192573	2.00455	0.0563699	0.967383	0.977141	1.90708	0	3	0	1	1	3	102723332	#FF6347,black	LINC00412	chr13	27810419	27811394	866	-	NR_120429	lncRNA			long intergenic non-protein coding RNA 412	LINC00412
4542	SNORA25	2.41571	0.00732427	4.01675	5.2892	4.15469	5.36475	4.01762	5.50943	3.86324	4.93316	16	40	13	46	14	33	684959	#FF6347,black	SNORA25	chr11	93463681	93463812	132	-	NR_003028	snoRNA	ACA25		small nucleolar RNA, H/ACA box 25	SNORA25
25479	LINC00893	2.4155	0.257035	0.80832	2.08064	1.04449	1.59068	1.13151	2.97142	0	0.875658	1	2	1	7	0	1	100131434	#FF6347,black	LINC00893	chrX	148609132	148621312	2346	-	NR_027455	lncRNA			long intergenic non-protein coding RNA 893	LINC00893
12099	IGFL2	2.41538	0.000375689	7.18431	8.45656	7.21294	8.54329	7.36933	8.47203	6.93812	8.3476	141	370	144	367	125	363	147920	#FF6347,black	IGFL2	chr19	46651039	46664561	955	+	NM_001002915	protein_coding	UNQ645|VPRI645	P22213	IGF like family member 2	IGFL2
2973	DYDC2	2.41505	0.108079	0.422895	1.69495	0.019257	1.00504	0.0563691	2.29399	0.977142	1.48638	0	1	0	4	1	2	84332	#FF6347,black	DYDC2	chr10	82104501	82127829	2765	+	NR_070308	protein_coding	MGC16186|bA36D19.6		DPY30 domain containing 2	DYDC2
3028	FAS-AS1	2.41505	0.108079	0.422895	1.69495	0.019257	1.00504	0.0563691	2.29399	0.977142	1.48638	0	1	0	4	1	2	100302740	#FF6347,black	FAS-AS1	chr10	90751181	90752732	1552	-	NR_028371	lncRNA			FAS antisense RNA 1	FAS-AS1
17421	UGT2B15	2.40893	0.00948681	5.11103	6.37942	5.52255	6.54666	4.68105	6.49077	5.00267	6.05182	43	92	21	92	32	73	7366	#FF6347,black	UGT2B15	chr4	69512315	69536494	2258	-	NM_001076_1	protein_coding	HLUG4|UDPGT 2B8|UDPGT2B15|UDPGTH3|UGT2B8	P11721	UDP glucuronosyltransferase family 2 member B15	UGT2B15
17472	PF4	2.40828	0.0144255	2.5828	3.8508	3.0596	4.09382	2.52786	3.53873	1.95178	3.86666	7	16	4	11	3	15	5196	#FF6347,black	PF4	chr4	74846542	74847841	856	-	NM_002619	protein_coding	CXCL4|MGC138298|SCYB4	P15334	platelet factor 4	PF4
298	KLHDC7A	2.40635	0.003268	2.57896	3.84581	2.86982	3.81411	2.52775	3.65545	2.27764	4.04158	6	13	4	12	4	17	127707	#FF6347,black	KLHDC7A	chr1	18807424	18812480	5057	+	NM_152375	protein_coding	FLJ38753|RP11-422P22.2	P5580	kelch domain containing 7A	KLHDC7A
150	LOC100506022	2.40574	0.0884692	1.09346	2.35994	0.0371279	2.00602	2.12945	2.28526	0	2.70249	0	3	3	4	0	6	100506022	#FF6347,black	LOC100506022	chr1	9485153	9489055	2438	-	NR_104623	lncRNA			uncharacterized LOC100506022	LOC100506022
2345	GNG4	2.40423	0.0938025	0.422888	1.68846	0.0192481	1.58979	0.0563431	0.96739	0.977146	2.2339	0	2	0	1	1	4	2786	#FF6347,black	GNG4	chr1	235710985	235814054	5312	-	NM_001098721	protein_coding	DKFZp547K1018|FLJ23803|FLJ34187	P8575	G protein subunit gamma 4	GNG4
19431	TRIM31	2.4036	0.00375791	3.49764	4.76283	3.52832	4.9138	3.66128	4.47527	3.27735	4.861	10	29	10	22	9	31	11074	#FF6347,black	TRIM31	chr6	30070674	30080867	2027	-	NM_007028_7	protein_coding	C6orf13|HCG1|HCGI|RNF	P35521	tripartite motif containing 31	TRIM31
22965	LOXL2	2.40287	0.0487822	2.38005	3.64482	3.22367	3.46632	1.26171	3.9604	1.95505	3.44699	8	10	1	15	3	11	4017	#FF6347,black	LOXL2	chr8	23154410	23261722	3810	-	NM_002318	protein_coding	LOR2|WS9-14	P25700	lysyl oxidase like 2	LOXL2
1329	TXNIP	2.40252	0.000235155	12.5965	13.861	12.723	13.9584	12.4752	13.7491	12.5806	13.868	6480	15827	5010	14281	6284	16741	10628	#FF6347,black	TXNIP	chr1	145438438	145442628	2951	+	NM_006472	protein_coding	EST01027|HHCPA78|THIF|VDUP1	P19948	thioredoxin interacting protein	TXNIP
445	TRNP1	2.40059	0.00681625	6.08709	7.35048	6.23409	7.0193	6.1952	7.55757	5.79184	7.42192	71	128	63	194	56	190	388610	#FF6347,black	TRNP1	chr1	27320195	27327377	1949	+	NM_001013642	protein_coding	C1orf225|TNRP	P23261	TMF1-regulated nuclear protein 1	TRNP1
119	HES2	2.39983	0.00845656	4.86061	6.12354	4.76951	6.13683	5.19383	6.36225	4.54115	5.82097	25	69	31	84	23	62	54626	#FF6347,black	HES2	chr1	6475294	6479979	4260	-	NM_019089	protein_coding	bHLHb40	P12540	hes family bHLH transcription factor 2	HES2
18179	CARD6	2.39808	0.144844	1.63497	2.89686	1.64427	2.81358	1.19198	3.55092	1.96602	1.84543	2	6	1	11	3	3	84674	#FF6347,black	CARD6	chr5	40841410	40855456	4097	+	NM_032587	protein_coding	CINCIN1	P23025	caspase recruitment domain family member 6	CARD6
6987	LINC00520	2.39797	0.162204	2.20085	3.46266	1.65863	4.17547	2.75485	3.12492	1.95811	2.65101	2	17	5	8	3	6	645687	#FF6347,black	LINC00520	chr14	56247853	56263392	2069	-	NR_026796	lncRNA			long intergenic non-protein coding RNA 520	LINC00520
8135	HOMER2	2.39744	0.056825	2.06135	3.32284	1.07901	3.46564	2.18624	3.66225	2.55029	2.65791	1	10	3	12	5	6	9455	#FF6347,black	HOMER2	chr15	83517729	83621476	1959	-	NM_004839	protein_coding		P20506	homer scaffolding protein 2	HOMER2
25524	MAGEA1	2.39641	0.030697	1.01999	2.28087	1.04955	2.59018	0.101454	2.28624	1.5563	1.87954	1	5	0	4	2	3	4100	#FF6347,black	MAGEA1	chrX	152481522	152486116	1709	-	NM_004988	protein_coding	CT1.1|MAGE1|MGC9326	P22691	melanoma antigen family A1	MAGEA1
5275	NELL2	2.39525	0.0418395	2.19557	3.45574	2.06676	3.91275	2.5026	3.27853	1.95813	3.02699	3	14	4	9	3	8	4753	#FF6347,black	NELL2	chr12	44902058	45307711	3841	-	NM_001145107	protein_coding	NRP2	P31385	neural EGFL like 2	NELL2
24743	SMPX	2.39503	0.100722	1.79776	3.0578	0.0653966	2.32932	2.16971	3.54896	2.28827	3.04461	0	4	3	11	4	8	23676	#FF6347,black	SMPX	chrX	21724090	21776278	1037	-	NM_014332	protein_coding		P12825	small muscle protein, X-linked	SMPX
6858	LOC101927124	2.39378	0.00351133	1.27379	2.53308	1.05577	2.5907	1.16397	2.28251	1.55302	2.69488	1	5	1	4	2	6	101927124	#FF6347,black	LOC101927124	chr14	31889964	31922089	1213	+	NR_110045	lncRNA			uncharacterized LOC101927124	LOC101927124
5321	CCDC65	2.39368	0.0717859	0.447774	1.707	1.03697	2.00455	0.0564195	1.97052	0	0.897412	1	3	0	3	0	1	85478	#FF6347,black	CCDC65	chr12	49297893	49315359	1943	+	NM_001286957	protein_coding	FLJ25663|FLJ35732|NYD-SP28	P13111	coiled-coil domain containing 65	CCDC65
8624	IGSF6	2.39304	0.104913	0.817613	2.07646	0.0283855	2.00534	1.70823	2.55397	0	1.4677	0	3	2	5	0	2	10261	#FF6347,black	IGSF6	chr16	21652605	21663987	1044	-	NM_005849	protein_coding	DORA	P15176	immunoglobulin superfamily member 6	IGSF6
8421	SRRM2-AS1	2.38964	0.0171442	4.49981	5.75661	3.78093	6.05155	4.94508	5.50493	4.54367	5.65694	12	65	26	46	23	55	100128788	#FF6347,black	SRRM2-AS1	chr16	2787077	2802601	1704	-	NR_027274	lncRNA			SRRM2 antisense RNA 1	SRRM2-AS1
4773	POU2F3	2.3887	0.0815008	1.75678	3.01301	1.64738	3.46506	0.181497	2.765	2.55376	2.67285	2	10	0	6	5	6	25833	#FF6347,black	POU2F3	chr11	120107349	120190653	3081	+	NM_001244682	protein_coding	Epoc-1|FLJ40063|MGC126698|OCT11|PLA-1|Skn-1a	P13073	POU class 2 homeobox 3	POU2F3
10347	PRR29	2.38816	0.0252992	4.09685	5.35275	3.77501	5.05212	4.02093	5.16085	4.42018	5.74522	12	32	13	36	21	58	92340	#FF6347,black	PRR29	chr17	62075711	62081644	3160	+	NM_001191031	protein_coding		P9079	proline rich 29	PRR29
10348	ICAM2	2.38816	0.0252992	4.09685	5.35275	3.77501	5.05212	4.02093	5.16085	4.42018	5.74522	12	32	13	36	21	58	3384	#FF6347,black	ICAM2	chr17	62079955	62097994	1447	-	NM_001099788	protein_coding	CD102	P17718	intercellular adhesion molecule 2	ICAM2
15696	DENND6B	2.38635	0.00158609	2.80434	4.05914	2.39756	4.17657	2.79116	4.04352	3.13178	3.94817	4	17	5	16	8	16	414918	#FF6347,black	DENND6B	chr22	50750392	50765489	2006	-	NM_001001794	protein_coding		P30131	DENN domain containing 6B	DENND6B
23663	SPATA6L	2.38566	0.0588983	2.01668	3.27106	1.65409	3.46557	0.217125	3.28082	2.96898	3.03471	2	10	0	9	7	8	55064	#FF6347,black	SPATA6L	chr9	4598316	4666674	3746	-	NM_001039395	protein_coding		P2781	spermatogenesis associated 6 like	SPATA6L
7094	SMOC1	2.38423	0.00634641	7.52034	8.77386	7.32093	8.80574	7.98673	8.93429	7.10038	8.55635	152	444	222	506	140	420	64093	#FF6347,black	SMOC1	chr14	70346114	70499083	5820	+	NM_022137	protein_coding		P33662	SPARC related modular calcium binding 1	SMOC1
1022	GBP1	2.38252	0.199141	2.48134	3.73382	2.6489	3.32926	2.21561	2.75323	2.54492	4.53105	5	9	3	6	5	24	2633	#FF6347,black	GBP1	chr1	89517987	89531043	3050	-	NM_002053	protein_coding		P10538	guanylate binding protein 1	GBP1
4300	CCDC87	2.38229	0.449909	0.42287	1.67522	0.0192236	0.00263966	0.0562722	0	0.97716	2.92204	0	0	0	0	1	7	55231	#FF6347,black	CCDC87	chr11	66357640	66360554	2915	-	NM_018219	protein_coding	FLJ10786	P17193	coiled-coil domain containing 87	CCDC87
5207	BHLHE41	2.3821	0.000736473	3.90621	5.15844	3.77196	5.0518	3.68141	5.23943	4.20855	5.1778	12	32	10	38	18	39	79365	#FF6347,black	BHLHE41	chr12	26272959	26278003	3780	-	NM_030762	protein_coding	BHLHB3|DEC2|SHARP1|hDEC2	P1964	basic helix-loop-helix family member e41	BHLHE41
22086	WBSCR28	2.38209	0.252694	1.48646	2.73869	0.0516276	2.00706	2.15101	1.95412	1.55003	3.60046	0	3	3	3	2	12	135886	#FF6347,black	WBSCR28	chr7	73275489	73280223	854	+	NM_182504	protein_coding	MGC26719	P32603	Williams-Beuren syndrome chromosome region 28	WBSCR28
860	TACSTD2	2.38154	0.100337	0.817595	2.06949	0.0283724	1.59068	1.7082	2.55397	0	1.89053	0	2	2	5	0	3	4070	#FF6347,black	TACSTD2	chr1	59041095	59043166	2072	-	NM_002353	protein_coding	EGP-1|EGP1|GA733-1|GA7331|GP50|M1S1|TROP2	P20335	tumor-associated calcium signal transducer 2	TACSTD2
23197	C8orf44-SGK3	2.38115	0.0308751	1.28326	2.53492	1.6362	2.81283	1.16401	1.95784	0.965231	2.69486	2	6	1	3	1	6	100533105	#FF6347,black	C8orf44-SGK3	chr8	67579787	67602995	510	+	NM_001204173	protein_coding		P28177	C8orf44-SGK3 readthrough	C8orf44-SGK3
11820	LOC284412	2.3804	0.0860489	1.01998	2.27118	1.04953	1.59127	0.101378	2.77505	1.55631	2.20897	1	2	0	6	2	4	284412	#FF6347,black	LOC284412	chr19	37756841	37759912	2344	-	NR_029390	lncRNA			uncharacterized LOC284412	LOC284412
7826	MYO5A	2.37976	0.164727	1.63476	2.88557	0.0576654	3.32748	1.75857	1.53197	2.29032	3.20783	0	9	2	2	4	9	4644	#FF6347,black	MYO5A	chr15	52599480	52821247	12225	-	NM_000259	protein_coding	GS1|MYH12|MYO5|MYR12	P12603	myosin VA	MYO5A
14541	NNAT	2.37512	0.0625933	0.44776	1.69576	1.03696	2.00455	0.0563843	0.967379	0	1.90708	1	3	0	1	0	3	4826	#FF6347,black	NNAT	chr20	36149607	36152090	1302	+	NM_005386	protein_coding	MGC1439|Peg5	P30397	neuronatin	NNAT
4804	VWA5A	2.37429	0.000555895	5.64279	6.89028	5.46017	6.91465	5.62714	6.99499	5.81871	6.75056	41	119	42	131	57	119	4013	#FF6347,black	VWA5A	chr11	123986111	124017618	3536	+	NM_014622	protein_coding	BCSC-1|BCSC1|LOH11CR2A	P27415	von Willebrand factor A domain containing 5A	VWA5A
1674	IFI16	2.37398	0.038957	4.27451	5.52182	4.072	5.91386	3.6989	5.41119	4.82045	5.12887	15	59	10	43	28	38	3428	#FF6347,black	IFI16	chr1	158979682	159024945	2902	+	NM_001206567	protein_coding	IFNGIP1|MGC9466|PYHIN2	P3394	interferon gamma inducible protein 16	IFI16
1293	HMGCS2	2.37315	0.00138526	8.70592	9.95272	8.69483	9.99401	8.92406	10.077	8.46196	9.7699	396	1013	426	1119	361	976	3158	#FF6347,black	HMGCS2	chr1	120290619	120311555	2466	-	NM_001166107	protein_coding		P16674	3-hydroxy-3-methylglutaryl-CoA synthase 2	HMGCS2
18191	SEPP1	2.37206	0.00196489	5.05875	6.30489	4.92697	6.2556	4.74055	6.4437	5.42077	6.20421	28	75	22	89	43	81	6414	#FF6347,black	SEPP1	chr5	42799982	42812024	2203	-	NM_001085486		SELP|SeP	P19573	selenoprotein P, plasma, 1	SEPP1
14201	SNPH	2.37122	0.0812159	2.74021	3.98584	2.87254	4.32822	2.7863	4.28108	2.54172	3.00033	6	19	5	19	5	8	9751	#FF6347,black	SNPH	chr20	1246960	1289971	4994	+	NM_014723	protein_coding	KIAA0374|MGC46096|bA314N13.5	P18146	syntaphilin	SNPH
16285	LMOD3	2.3697	0.0123461	0.447756	1.69246	1.03696	1.58979	0.0563751	1.55369	0	1.90708	1	2	0	2	0	3	56203	#FF6347,black	LMOD3	chr3	69157823	69171746	2221	-	NM_001304418	protein_coding	DKFZp313F0135	P21202	leiomodin 3	LMOD3
16318	VGLL3	2.36768	0.0691477	1.03042	2.2739	1.631	2.59018	0.101419	1.54403	0.9692	2.47795	2	5	0	2	1	5	389136	#FF6347,black	VGLL3	chr3	86987123	87040257	10396	-	NM_016206	protein_coding	DKFZp686O1845|FLJ38507|VGL-3|VGL3	P5241	vestigial like family member 3	VGLL3
13687	CHN1	2.36492	0.0567474	0.447752	1.68954	1.03696	1.00504	0.0563659	1.97053	0	1.90709	1	1	0	3	0	3	1123	#FF6347,black	CHN1	chr2	175664042	175870107	2524	-	NR_038133	protein_coding	ARHGAP2|CHN|DURS2|RHOGAP2		chimerin 1	CHN1
18350	ARHGEF28	2.36387	0.00737524	4.37649	5.61764	3.88402	5.53109	4.03252	5.73454	4.96273	5.57938	13	45	13	54	31	52	64283	#FF6347,black	ARHGEF28	chr5	72921983	73237818	6508	+	NM_001177693	protein_coding		P6066	Rho guanine nucleotide exchange factor 28	ARHGEF28
6607	FAM155A	2.36297	1.75283e-05	6.73646	7.97707	6.76422	7.9209	6.702	7.97117	6.74248	8.03679	103	240	90	259	109	292	728215	#FF6347,black	FAM155A	chr13	107820879	108519460	3859	-	NM_001080396	protein_coding		P16084	family with sequence similarity 155 member A	FAM155A
245	FHAD1	2.36032	0.220156	1.30028	2.53926	0.0435242	3.175	2.13924	0.950299	0.965214	2.69481	0	8	3	1	1	6	114827	#FF6347,black	FHAD1	chr1	15573768	15724622	5090	+	NM_052929	protein_coding	DKFZp686G2134|DKFZp686P19183|FLJ31291|KIAA1937	P22283	forkhead-associated (FHA) phosphopeptide binding domain 1	FHAD1
22183	CDK14	2.35873	0.117075	3.74184	4.97985	4.06408	5.62116	3.67241	4.33997	3.41397	4.65518	15	48	10	20	10	27	5218	#FF6347,black	CDK14	chr7	90225676	90839905	5485	+	NM_001287135	protein_coding	KIAA0834|PFTAIRE1|PFTK1	P1891	cyclin-dependent kinase 14	CDK14
12739	TP53I3	2.35534	2.53465e-05	6.62929	7.86523	6.61874	7.92083	6.73155	7.83147	6.53053	7.84171	93	240	92	235	94	255	9540	#FF6347,black	TP53I3	chr2	24300303	24308085	1635	-	NM_004881	protein_coding	PIG3	P2594	tumor protein p53 inducible protein 3	TP53I3
2357	RYR2	2.3537	0.00166669	6.15582	7.39075	5.89982	7.45906	5.87608	7.37566	6.57681	7.33474	56	174	50	171	97	179	6262	#FF6347,black	RYR2	chr1	237205702	237997288	16365	+	NM_001035	protein_coding	ARVC2|ARVD2|VTSIP	P33272	ryanodine receptor 2	RYR2
21665	SLC29A4	2.35247	0.133695	0.475602	1.70978	0.0192835	2.32625	1.10972	1.55368	0	0.89739	0	4	1	2	0	1	222962	#FF6347,black	SLC29A4	chr7	5322561	5343704	3230	+	NM_001300847	protein_coding	ENT4|FLJ34923|PMAT	P17620	solute carrier family 29 member 4	SLC29A4
15273	RIMBP3B	2.35219	0.0562958	1.44965	2.68366	0.0496437	2.81316	1.17635	2.27995	2.29255	2.8855	0	6	1	4	4	7	440804	#FF6347,black	RIMBP3B	chr22	21738040	21905373	10832	+	NM_001128635	protein_coding	RIM-BP3.2|RIM-BP3.B|RIMBP3.2	P8340	RIMS binding protein 3B	RIMBP3B
11073	CIRBP-AS1	2.35186	0.135945	2.06528	3.29908	2.3809	2.59257	1.78904	2.9552	1.96014	3.97651	4	5	2	7	3	16	148046	#FF6347,black	CIRBP-AS1	chr19	1267470	1270259	1356	-	NR_027271	lncRNA			CIRBP antisense RNA 1	CIRBP-AS1
22617	TRPV6	2.3497	0.180868	1.46924	2.70171	1.63983	3.46448	1.17656	2.2799	1.5507	1.85686	2	10	1	4	2	3	55503	#FF6347,black	TRPV6	chr7	142568956	142583490	2911	-	NM_018646	protein_coding	ABP/ZF|CAT1|CATL|ECAC2|HSA277909|LP6728|ZFAB	P25577	transient receptor potential cation channel subfamily V member 6	TRPV6
3890	CREB3L1	2.34936	0.00050182	8.11311	9.34538	8.03968	9.44899	8.3615	9.2832	7.89844	9.29806	251	694	288	645	244	703	90993	#FF6347,black	CREB3L1	chr11	46299189	46342972	2710	+	NM_052854	protein_coding	OASIS	P14168	cAMP responsive element binding protein 3-like 1	CREB3L1
1519	S100A2	2.34883	0.00998189	5.45219	6.68413	5.58867	6.69422	5.83431	6.88211	4.70928	6.44269	45	102	49	121	26	96	6273	#FF6347,black	S100A2	chr1	153533585	153538306	962	-	NM_005978	protein_coding	CAN19|MGC111539|S100L	P21544	S100 calcium binding protein A2	S100A2
9203	LOC440390	2.34795	0.0790479	0.475597	1.707	0.0192803	2.00455	1.10971	1.97052	0	0.897398	0	3	1	3	0	1	440390	#FF6347,black	LOC440390	chr16	87091390	87097597	4083	+	NR_126008	lncRNA			uncharacterized LOC440390	LOC440390
14	LOC100288069	2.34686	0.0814813	1.82069	3.05142	1.07067	2.32932	2.47989	3.13042	1.54525	3.47096	1	4	4	8	2	11	100288069	#FF6347,black	LOC100288069	chr1	700245	714068	1371	-	NR_033908	lncRNA			uncharacterized LOC100288069	LOC100288069
1867	SNORD77	2.34374	0.125271	0.475592	1.70441	0.0192771	1.58979	1.10971	2.29398	0	0.897405	0	2	1	4	0	1	692197	#FF6347,black	SNORD77	chr1	173835449	173835509	61	-	NR_003943	snoRNA	U77		small nucleolar RNA, C/D box 77	SNORD77
18645	LOC102546229	2.34259	0.132292	0.475593	1.7037	0.0192774	2.32625	1.10971	0.967367	0	1.48634	0	4	1	1	0	2	102546229	#FF6347,black	LOC102546229	chr5	133764742	133770738	705	-	NR_105044	lncRNA			uncharacterized LOC102546229	LOC102546229
19576	HLA-DMA	2.34178	0.0530481	4.37806	5.60567	4.86947	6.02935	3.43155	5.15826	4.4828	5.49366	27	64	8	36	22	49	3108	#FF6347,black	HLA-DMA	chr6	32916391	32920899	1122	-	NM_006120	protein_coding	D6S222E|DMA|HLADM|RING6	P34080	major histocompatibility complex, class II, DM alpha	HLA-DMA
17021	APOD	2.33964	0.246601	0.475588	1.70188	0.0192739	1.00505	1.1097	2.55826	0	0.897413	0	1	1	5	0	1	347	#FF6347,black	APOD	chr3	195295573	195311076	1130	-	NM_001647	protein_coding		P17011	apolipoprotein D	APOD
2189	SPATA17	2.33901	0.0340322	4.35966	5.58556	4.64955	5.09551	3.82068	5.95487	4.48293	5.58017	23	33	11	63	22	52	128153	#FF6347,black	SPATA17	chr1	217804666	218041495	2275	+	NM_138796	protein_coding	IQCH|MSRG-11|MSRG11|RP11-144C20.1	P10635	spermatogenesis associated 17	SPATA17
13931	TNS1	2.33794	0.17418	2.48233	3.70757	2.07348	2.33125	2.51978	4.35502	2.76977	3.77575	3	4	4	20	6	14	7145	#FF6347,black	TNS1	chr2	218664512	218808796	10273	-	NM_022648	protein_coding	DKFZp586K0617|MGC88584|MST091|MST122|MST127|MSTP122|MSTP127|MXRA6|TNS	P11698	tensin 1	TNS1
17737	BBS12	2.33316	0.00333103	3.9115	5.13378	3.87684	5.29247	3.79965	4.85786	4.04682	5.21486	13	38	11	29	16	40	166379	#FF6347,black	BBS12	chr4	123653857	123666098	3432	+	NM_152618	protein_coding	C4orf24|FLJ35630|FLJ41559	P5030	Bardet-Biedl syndrome 12	BBS12
8396	SNORD60	2.33102	0.0125947	1.66057	2.88153	1.06558	2.59151	2.15942	2.96128	1.54789	3.05181	1	5	3	7	2	8	26788	#FF6347,black	SNORD60	chr16	2205024	2205106	83	-	NR_002736	snoRNA	RNU60|U60		small nucleolar RNA, C/D box 60	SNORD60
10218	ABCC3	2.32898	0.00130249	5.96412	7.18383	5.52854	7.23663	6.31906	7.11937	5.93745	7.19305	43	149	69	143	62	162	8714	#FF6347,black	ABCC3	chr17	48712218	48769063	5166	+	NM_001144070	protein_coding	ABC31|DKFZp686E22157|EST90757|MLP2|MOAT-D|MRP3|cMOAT2	P6385	ATP binding cassette subfamily C member 3	ABCC3
2718	RASSF4	2.32898	0.0934713	1.67509	2.89479	1.06565	3.00597	2.47073	3.28586	0.958903	2.17817	1	7	4	9	1	4	83937	#FF6347,black	RASSF4	chr10	45455219	45490172	2495	+	NM_032023	protein_coding	AD037|MGC44914	P16852	Ras association domain family member 4	RASSF4
10558	HP09025	2.32879	0.000542292	6.32272	7.54229	6.43889	7.68733	6.22026	7.44879	6.30047	7.47889	82	204	64	180	80	198	100652929	#FF6347,black	HP09025	chr17	77681075	77686081	4192	+	NR_109783				uncharacterized LOC100652929	HP09025
24248	COL27A1	2.32844	0.122479	0.475578	1.69494	0.0192679	1.00505	1.10968	2.29398	0	1.48636	0	1	1	4	0	2	85301	#FF6347,black	COL27A1	chr9	116917825	117074796	7810	+	NM_032888	protein_coding	FLJ11895|KIAA1870|MGC11337	P13964	collagen type XXVII alpha 1	COL27A1
19469	CDSN	2.32414	0.00511702	5.43682	6.65352	5.0704	6.70812	5.7166	6.39203	5.45158	6.82625	31	103	45	86	44	125	1041	#FF6347,black	CDSN	chr6	31082865	31088252	2583	-	NM_001264	protein_coding	D6S586E|HTSS|S	P11852	corneodesmosin	CDSN
16244	FAM107A	2.31975	0.0637972	0.475569	1.68954	0.0192618	1.00505	1.10967	1.97053	0	1.90708	0	1	1	3	0	3	11170	#FF6347,black	FAM107A	chr3	58549839	58613337	4430	-	NM_001282714	protein_coding	DRR1|FLJ30158|FLJ45473|TU3A	P24861	family with sequence similarity 107 member A	FAM107A
12748	DNAJC27-AS1	2.31821	0.00522	2.57074	3.78375	1.66869	3.81402	2.77509	3.76407	2.9633	3.77268	2	13	5	13	7	14	729723	#FF6347,black	DNAJC27-AS1	chr2	25194981	25262563	4674	+	NR_034113	lncRNA			DNAJC27 antisense RNA 1	DNAJC27-AS1
14331	BFSP1	2.31671	3.97007e-05	5.64605	6.85813	5.65084	6.91463	5.62667	6.88097	5.66043	6.77514	47	119	42	121	51	121	631	#FF6347,black	BFSP1	chr20	17474550	17549865	3278	-	NM_001161705	protein_coding	CP115|CP94|LIFL-H	P22611	beaded filament structural protein 1	BFSP1
3692	MRVI1-AS1	2.31643	0.376813	0.0129657	1.22487	0.0098271	2.32539	0.0289201	0	0	0	0	4	0	0	0	0	100129827	#FF6347,black	MRVI1-AS1	chr11	10562783	10621479	1104	+	NR_046374	lncRNA			MRVI1 antisense RNA 1	MRVI1-AS1
10828	NOL4	2.31643	0.376813	0.0129657	1.22487	0.0098271	2.32539	0.0289201	0	0	0	0	4	0	0	0	0	8715	#FF6347,black	NOL4	chr18	31431064	31803515	4623	-	NM_001198548	protein_coding	CT125|NOLP	P35540	nucleolar protein 4	NOL4
20054	DDO	2.31643	0.376813	0.0129657	1.22487	0.0098271	2.32539	0.0289201	0	0	0	0	4	0	0	0	0	8528	#FF6347,black	DDO	chr6	110713383	110736753	1709	-	NM_003649	protein_coding	DASOX|DDO-1|DDO-2|FLJ45203	P27476	D-aspartate oxidase	DDO
8033	SCAMP5	2.31267	0.0776433	4.10923	5.31879	4.15543	4.40104	4.20376	5.71062	3.95681	5.53118	16	20	15	53	15	50	192683	#FF6347,black	SCAMP5	chr15	75287876	75313836	3540	+	NM_001178111	protein_coding	DKFZp686L1799|MGC24969	P27158	secretory carrier membrane protein 5	SCAMP5
9764	ARGFXP2	2.3126	0.106521	0.475559	1.68507	0.0192557	1.00504	1.10965	1.5537	0	2.23389	0	1	1	2	0	4	503640	#FF6347,black	ARGFXP2	chr17	30477387	30478590	1204	-	NR_002222	misc_RNA			arginine-fifty homeobox pseudogene 2	ARGFXP2
17071	ABCA11P	2.31056	0.0129964	3.4728	4.68104	3.65074	4.96093	2.83194	4.53802	3.76839	4.49706	11	30	5	23	13	24	79963	#FF6347,black	ABCA11P	chr4	419224	467998	1895	-	NR_002451	misc_RNA	ABCA11|EST1133530|FLJ14297|FLJ57767|MGC120309|MGC120310|MGC120312|MGC132744|MGC138274		ATP binding cassette subfamily A member 11, pseudogene	ABCA11P
22653	OR2A1-AS1	2.30773	0.0515936	0.742984	1.94946	0.026094	1.59047	0.0760903	1.96662	1.55998	2.22247	0	2	0	3	2	4	101928492	#FF6347,black	OR2A1-AS1	chr7	143892414	144052811	1892	+	NR_126023	lncRNA			OR2A1 antisense RNA 1	OR2A1-AS1
6405	DHRS12	2.30637	0.0205803	5.37551	6.58113	4.97787	6.41724	4.68733	6.75875	6.07174	6.54664	29	84	21	111	68	103	79758	#FF6347,black	DHRS12	chr13	52342129	52378298	1920	-	NM_001270424	protein_coding	FLJ13639|SDR40C1	P19110	dehydrogenase/reductase (SDR family) member 12	DHRS12
17614	ADH1C	2.30488	0.27861	1.78246	2.98715	1.64729	2.3292	1.20249	1.94905	2.28881	3.8973	2	4	1	3	4	15	126	#FF6347,black	ADH1C	chr4	100257649	100274202	1758	-	NM_000669	protein_coding	ADH3	P23590	alcohol dehydrogenase 1C (class I), gamma polypeptide	ADH1C
3256	GUCY2GP	2.30454	0.212103	0.0129635	1.21744	0.00982542	2.00361	0.0289152	0.975261	0	0	0	3	0	1	0	0	390003	#FF6347,black	GUCY2GP	chr10	114067936	114116353	2974	-	NR_028134	misc_RNA	GUCY2G		guanylate cyclase 2G, pseudogene	GUCY2GP
10338	TCAM1P	2.30454	0.212103	0.0129635	1.21744	0.00982542	2.00361	0.0289152	0.975261	0	0	0	3	0	1	0	0	146771	#FF6347,black	TCAM1P	chr17	61934376	61941739	3317	+	NR_002947	misc_RNA	TCAM1		testicular cell adhesion molecule 1, pseudogene	TCAM1P
13621	TTC21B-AS1	2.30454	0.212103	0.0129635	1.21744	0.00982542	2.00361	0.0289152	0.975261	0	0	0	3	0	1	0	0	100506134	#FF6347,black	TTC21B-AS1	chr2	166790367	166804831	746	+	NR_038984	lncRNA			TTC21B antisense RNA 1	TTC21B-AS1
22131	FGL2	2.3019	0.116181	0.742979	1.9458	0.026086	1.59046	0.0760673	1.54929	1.55998	2.49041	0	2	0	2	2	5	10875	#FF6347,black	FGL2	chr7	76822688	76829150	4268	-	NM_006682	protein_coding	T49|pT49	P9440	fibrinogen like 2	FGL2
9971	KRT13	2.30187	0.172042	1.4969	2.6997	1.0602	2.81317	2.14837	3.28818	0.962408	1.4292	1	6	3	9	1	2	3860	#FF6347,black	KRT13	chr17	39657233	39661865	1715	-	NM_153490	protein_coding	CK13|K13|MGC161462|MGC3781	P24519	keratin 13	KRT13
12469	DNAAF3	2.30138	0.00142807	4.5	5.7025	4.24182	5.78873	4.83665	5.73371	4.34965	5.57677	17	54	24	54	20	52	352909	#FF6347,black	DNAAF3	chr19	55670029	55678090	2658	-	NM_178837	protein_coding		P11334	dynein (axonemal) assembly factor 3	DNAAF3
4392	LOC100129216	2.30121	0.145663	0.759277	1.96167	1.04269	2.58959	0.0761683	0.962223	0.973536	1.89445	1	5	0	1	1	3	100129216	#FF6347,black	LOC100129216	chr11	71589499	71595607	213	+	NM_001242853	protein_coding		P23247	beta-defensin 131-like	LOC100129216
146	SLC2A5	2.29975	0.0125898	4.27732	5.4788	4.23885	5.65105	4.44758	5.6543	4.12701	5.05186	17	49	18	51	17	36	6518	#FF6347,black	SLC2A5	chr1	9097005	9129887	3008	-	NM_003039	protein_coding	GLUT5	P30594	solute carrier family 2 member 5	SLC2A5
9525	GLP2R	2.29846	0.118044	0.0129613	1.21363	0.00982374	1.58874	0.0289103	1.56059	0	0	0	2	0	2	0	0	9340	#FF6347,black	GLP2R	chr17	9728868	9795420	4573	+	NM_004246	protein_coding		P10262	glucagon like peptide 2 receptor	GLP2R
12052	APOC4	2.29846	0.118044	0.0129613	1.21363	0.00982374	1.58874	0.0289103	1.56059	0	0	0	2	0	2	0	0	346	#FF6347,black	APOC4	chr19	45445495	45448753	473	+	NM_001646	protein_coding		P21561	apolipoprotein C4	APOC4
15046	LOC101928435	2.29846	0.118044	0.0129613	1.21363	0.00982374	1.58874	0.0289103	1.56059	0	0	0	2	0	2	0	0	101928435	#FF6347,black	LOC101928435	chr21	40346355	40349700	1598	-	NR_109962				uncharacterized LOC101928435	LOC101928435
4453	WNT11	2.29711	0.254653	1.07277	2.27259	1.631	2.59018	1.14609	0	0	2.90187	2	5	1	0	0	7	7481	#FF6347,black	WNT11	chr11	75897370	75917574	1927	-	NM_004626	protein_coding	HWNT11|MGC141946|MGC141948	P820	Wnt family member 11	WNT11
25172	TAF7L	2.29601	0.0424635	2.50872	3.70785	2.64848	3.17748	2.98339	3.8655	1.53356	3.96143	5	8	6	14	2	16	54457	#FF6347,black	TAF7L	chrX	100523241	100548059	2469	-	NM_024885	protein_coding	CT40|FLJ23157|TAF2Q	P25152	TATA-box binding protein associated factor 7 like	TAF7L
15631	SULT4A1	2.29304	0.204454	0.0129591	1.21022	0.00982206	1.00384	0.0289054	1.97668	0	0	0	1	0	3	0	0	25830	#FF6347,black	SULT4A1	chr22	44220387	44258378	2465	-	NM_014351	protein_coding	BR-STL-1|BRSTL1|DJ388M5.3|MGC40032|NST|SULTX3|hBR-STL-1	P5499	sulfotransferase family 4A member 1	SULT4A1
18818	FGF1	2.29304	0.204454	0.0129591	1.21022	0.00982206	1.00384	0.0289054	1.97668	0	0	0	1	0	3	0	0	2246	#FF6347,black	FGF1	chr5	141971743	142077635	4698	-	NM_001257206	protein_coding	AFGF|ECGF|ECGF-beta|ECGFA|ECGFB|FGF-alpha|FGFA|GLIO703|HBGF1	P24106	fibroblast growth factor 1	FGF1
4512	OR7E2P	2.29023	0.0330764	1.62653	2.82202	1.06424	2.5914	1.18809	3.13325	2.29086	2.68114	1	5	1	8	4	6	8587	#FF6347,black	OR7E2P	chr11	86567973	86568996	1024	-	NR_045004	misc_RNA	OR11-6|OR7E143P|OR7E51P|OR7E52P|OR7F2P|OST245|hg94		olfactory receptor family 7 subfamily E member 2 pseudogene	OR7E2P
2851	SNORD98	2.28737	0.376724	0.0129569	1.20665	0.00982039	0.00134524	0.0289005	2.29957	0	0	0	0	0	4	0	0	692211	#FF6347,black	SNORD98	chr10	70514929	70514995	67	+	NR_003076	snoRNA	HBII-419		small nucleolar RNA, C/D box 98	SNORD98
7519	IPW	2.28737	0.376724	0.0129569	1.20665	0.00982039	0.00134524	0.0289005	2.29957	0	0	0	0	0	4	0	0	3653	#FF6347,black	IPW	chr15	25361692	25367623	4498	+	NR_023915	lncRNA	NCRNA00002		imprinted in Prader-Willi syndrome (non-protein coding)	IPW
9068	SNORD111B	2.28737	0.376724	0.0129569	1.20665	0.00982039	0.00134524	0.0289005	2.29957	0	0	0	0	0	4	0	0	100113402	#FF6347,black	SNORD111B	chr16	70563402	70563502	101	+	NR_037420	snoRNA			small nucleolar RNA, C/D box 111B	SNORD111B
14543	LOC100287792	2.28737	0.376724	0.0129569	1.20665	0.00982039	0.00134524	0.0289005	2.29957	0	0	0	0	0	4	0	0	100287792	#FF6347,black	LOC100287792	chr20	36305312	36311636	2112	+	NR_040021	lncRNA			uncharacterized LOC100287792	LOC100287792
22620	KEL	2.28686	0.101975	1.24854	2.44191	1.63492	1.59181	0.119506	2.54854	1.55383	2.89454	2	2	0	5	2	7	3792	#FF6347,black	KEL	chr7	142638201	142659503	2547	-	NM_000420	protein_coding	CD238|ECE3	P32092	Kell blood group, metallo-endopeptidase	KEL
475	SNHG3	2.28602	0.332931	1.46912	2.66195	1.63972	0.00685721	1.17618	2.54538	1.55077	3.60221	2	0	1	5	2	12	8420	#FF6347,black	SNHG3	chr1	28832455	28834672	283	+	NR_036473	lncRNA	FLJ18619|NCRNA00014|RNU17C|RNU17D|U17HG|U17HG-A|U17HG-AB		small nucleolar RNA host gene 3	SNHG3
3672	NRIP3	2.28597	0.0222313	0.759265	1.95207	1.04268	2.00515	0.0761212	1.54928	0.973544	2.22245	1	3	0	2	1	4	56675	#FF6347,black	NRIP3	chr11	9002123	9025596	3809	-	NM_020645	protein_coding	C11orf14|NY-SAR-105	P501	nuclear receptor interacting protein 3	NRIP3
14498	PROCR	2.28528	0.00139405	6.9488	8.14118	7.20192	8.06333	6.64009	8.28433	6.95005	8.06446	140	265	86	322	126	298	10544	#FF6347,black	PROCR	chr20	33759740	33765165	1484	+	NM_006404	protein_coding	CCCA|CCD41|CD201|EPCR|MGC23024|bA42O4.2	P28079	protein C receptor	PROCR
19207	GCNT2	2.28409	0.0289182	2.06965	3.26127	2.63977	3.17648	1.78666	2.95567	1.54158	3.58086	5	8	2	7	2	12	2651	#FF6347,black	GCNT2	chr6	10521568	10629601	7303	+	NM_145649	protein_coding	CCAT|GCNT2C|GCNT5|IGNT|II|MGC163396|NACGT1|NAGCT1|ULG3|bA360O19.2|bA421M1.1	P20295	glucosaminyl (N-acetyl) transferase 2, I-branching enzyme (I blood group)	GCNT2
11079	GAMT	2.28165	0.0060883	6.15801	7.34808	6.21416	7.27472	6.12779	7.10841	6.13039	7.61429	70	153	60	142	71	217	2593	#FF6347,black	GAMT	chr19	1397025	1401569	2354	-	NM_000156	protein_coding	PIG2|TP53I2	P3577	guanidinoacetate N-methyltransferase	GAMT
4342	ALDH3B2	2.28127	0.220988	0.0129593	1.2028	0.0098222	2.00361	0.0289058	0	0	0.922605	0	3	0	0	0	1	222	#FF6347,black	ALDH3B2	chr11	67429633	67448685	2689	-	NM_000695	protein_coding	ALDH8	P33330	aldehyde dehydrogenase 3 family member B2	ALDH3B2
5087	KLRC3	2.28127	0.220988	0.0129593	1.2028	0.0098222	2.00361	0.0289058	0	0	0.922605	0	3	0	0	0	1	3823	#FF6347,black	KLRC3	chr12	10564914	10573194	1236	-	NM_002261	protein_coding	NKG2-E|NKG2E	P33180	killer cell lectin like receptor C3	KLRC3
13874	CPO	2.28127	0.220988	0.0129593	1.2028	0.0098222	2.00361	0.0289058	0	0	0.922605	0	3	0	0	0	1	130749	#FF6347,black	CPO	chr2	207804278	207834198	1209	+	NM_173077	protein_coding	MGC138281|MGC138283	P33388	carboxypeptidase O	CPO
19470	PSORS1C2	2.28127	0.220988	0.0129593	1.2028	0.0098222	2.00361	0.0289058	0	0	0.922605	0	3	0	0	0	1	170680	#FF6347,black	PSORS1C2	chr6	31105311	31107127	1152	-	NM_014069	protein_coding	C6orf17|SPR1	P28505	psoriasis susceptibility 1 candidate 2	PSORS1C2
22442	LVCAT5	2.28127	0.220988	0.0129593	1.2028	0.0098222	2.00361	0.0289058	0	0	0.922605	0	3	0	0	0	1	105375475	#FF6347,black	LVCAT5	chr7	119259484	119547429	4115	-	NR_131960	lncRNA			liver cancer-associated transcript 5	LVCAT5
7372	DIO3	2.27762	0.00394994	6.83287	8.0204	7.07373	7.9738	7.05969	8.16339	6.20705	7.91196	128	249	116	296	75	268	1735	#FF6347,black	DIO3	chr14	102027688	102029789	2102	+	NM_001362	protein_coding	5DIII|D3|DIOIII|TXDI3	P2198	deiodinase, iodothyronine, type III	DIO3
17353	SPATA18	2.27276	0.0124541	5.5268	6.71124	5.67933	6.99623	5.02471	6.47265	5.76851	6.61277	48	126	27	91	55	108	132671	#FF6347,black	SPATA18	chr4	52917497	52963471	4409	+	NM_001297608	protein_coding	FLJ32906|SPETEX1	P27910	spermatogenesis associated 18	SPATA18
4624	ELMOD1	2.26933	0.0235619	0.0129571	1.19522	0.00982053	1.58874	0.0289009	0.975265	0	0.92261	0	2	0	1	0	1	55531	#FF6347,black	ELMOD1	chr11	107461817	107537505	3127	+	NM_018712	protein_coding	DKFZp547C176	P32363	ELMO domain containing 1	ELMOD1
11210	FUT5	2.26933	0.0235619	0.0129571	1.19522	0.00982053	1.58874	0.0289009	0.975265	0	0.92261	0	2	0	1	0	1	2527	#FF6347,black	FUT5	chr19	5865837	5870551	1988	-	NM_002034	protein_coding	FUC-TV	P18241	fucosyltransferase 5	FUT5
15248	RIMBP3	2.26919	0.121822	0.783789	1.96597	0.0261368	2.58959	1.12633	1.54926	0.973528	1.47213	0	5	1	2	1	2	85376	#FF6347,black	RIMBP3	chr22	20455994	20461786	5793	-	NM_015672	protein_coding	DKFZp434H0735|KIAA1666|RIM-BP3.1|RIM-BP3.A|RIMBP3.1|RIMBP3A	P36160	RIMS binding protein 3	RIMBP3
5397	KRT86	2.26766	0.0330258	3.31201	4.49321	3.07235	4.81396	3.76877	4.54022	2.95466	4.01506	7	27	11	23	7	17	3892	#FF6347,black	KRT86	chr12	52695649	52702947	2091	+	NM_002284	protein_coding	FLJ25176|HB6|Hb1|KRTHB1|KRTHB6|MNX|hHb6	P25641	keratin 86	KRT86
4137	SNORA57	2.2648	0.00200779	5.68731	6.86669	5.97019	7.03004	5.56032	6.74392	5.48248	6.81035	59	129	40	110	45	124	692158	#FF6347,black	SNORA57	chr11	62432894	62433042	149	+	NR_004390	snoRNA	U99		small nucleolar RNA, H/ACA box 57	SNORA57
9981	GAST	2.26393	0.118723	0.0129528	1.19178	0.00981731	1.58874	0.0288915	0	0	1.50851	0	2	0	0	0	2	2520	#FF6347,black	GAST	chr17	39868578	39872221	470	+	NM_000805	protein_coding	GAS	P32311	gastrin	GAST
9997	HSPB9	2.26393	0.118723	0.0129528	1.19178	0.00981731	1.58874	0.0288915	0	0	1.50851	0	2	0	0	0	2	94086	#FF6347,black	HSPB9	chr17	40274756	40275371	616	+	NM_033194	protein_coding	CT51|FLJ27437	P6042	heat shock protein family B (small) member 9	HSPB9
10822	MEP1B	2.26393	0.118723	0.0129528	1.19178	0.00981731	1.58874	0.0288915	0	0	1.50851	0	2	0	0	0	2	4225	#FF6347,black	MEP1B	chr18	29769987	29800366	2481	+	NM_005925	protein_coding		P32865	meprin A subunit beta	MEP1B
14715	LINC01429	2.26393	0.118723	0.0129528	1.19178	0.00981731	1.58874	0.0288915	0	0	1.50851	0	2	0	0	0	2	101927678	#FF6347,black	LINC01429	chr20	50448336	50479452	2327	-	NR_110016	lncRNA			long intergenic non-protein coding RNA 1429	LINC01429
16180	GLYCTK-AS1	2.26393	0.118723	0.0129528	1.19178	0.00981731	1.58874	0.0288915	0	0	1.50851	0	2	0	0	0	2	100874110	#FF6347,black	GLYCTK-AS1	chr3	52322596	52323749	1154	-	NR_046719	lncRNA			GLYCTK antisense RNA 1	GLYCTK-AS1
10956	SERPINB12	2.26313	0.0189664	0.0129549	1.19127	0.00981885	1.00384	0.028896	1.56059	0	0.922615	0	1	0	2	0	1	89777	#FF6347,black	SERPINB12	chr18	61223393	61236560	3534	+	NM_080474	protein_coding	MGC119247|MGC119248|YUKOPIN	P87	serpin family B member 12	SERPINB12
16751	ARHGEF26-AS1	2.26313	0.0189664	0.0129549	1.19127	0.00981885	1.00384	0.028896	1.56059	0	0.922615	0	1	0	2	0	1	100507524	#FF6347,black	ARHGEF26-AS1	chr3	153742190	153838999	2598	-	NR_037901	lncRNA			ARHGEF26 antisense RNA 1	ARHGEF26-AS1
19172	LOC100507506	2.26313	0.0189664	0.0129549	1.19127	0.00981885	1.00384	0.028896	1.56059	0	0.922615	0	1	0	2	0	1	100507506	#FF6347,black	LOC100507506	chr6	4136306	4157619	2277	+	NR_103764	lncRNA			uncharacterized LOC100507506	LOC100507506
24110	LOC441455	2.26313	0.0189664	0.0129549	1.19127	0.00981885	1.00384	0.028896	1.56059	0	0.922615	0	1	0	2	0	1	441455	#FF6347,black	LOC441455	chr9	99488103	99489749	1647	+	NR_026792	misc_RNA			makorin ring finger protein 1 pseudogene	LOC441455
13963	CRYBA2	2.26213	0.0955601	1.44548	2.62316	2.04948	3.00547	0.137372	2.77033	1.55146	1.85992	3	7	0	6	2	3	1412	#FF6347,black	CRYBA2	chr2	219854912	219858127	691	-	NM_057093	protein_coding		P22239	crystallin beta A2	CRYBA2
1803	ANKRD36BP1	2.26053	0.106012	1.00485	2.18151	0.0327754	2.59004	0.0952204	1.96308	1.97415	1.88312	0	5	0	3	3	3	84832	#FF6347,black	ANKRD36BP1	chr1	168214819	168216668	1850	-	NR_026844	misc_RNA	ANKRD26L1|ANKRD36BL1|MGC12538		ankyrin repeat domain 36B pseudogene 1	ANKRD36BP1
12395	ZNF665	2.25919	0.0294516	2.30598	3.48179	2.64407	3.00734	2.50614	3.65992	1.53765	3.68196	5	7	4	12	2	13	79788	#FF6347,black	ZNF665	chr19	53666552	53696619	3291	-	NM_024733	protein_coding	FLJ14345|ZFP160L	P25546	zinc finger protein 665	ZNF665
1482	LCE1F	2.25874	0.0895529	1.27234	2.44786	1.05426	2.59058	1.15963	1.54046	1.55381	2.89451	1	5	1	2	2	7	353137	#FF6347,black	LCE1F	chr1	152748848	152749445	598	+	NM_178354	protein_coding	LEP6	P17458	late cornified envelope 1F	LCE1F
2654	MAP3K8	2.25867	0.00265746	3.35179	4.52726	3.23999	4.53062	3.51952	4.71118	3.27973	4.31252	8	22	9	26	9	21	1326	#FF6347,black	MAP3K8	chr10	30722950	30750762	3013	+	NM_001244134	protein_coding	COT|EST|ESTF|FLJ10486|MEKK8|TPL2|Tpl-2|c-COT	P23339	mitogen-activated protein kinase kinase kinase 8	MAP3K8
14699	LINC01272	2.25823	0.187057	1.01878	2.19397	1.04792	2.81221	0.0953139	2.28722	1.55717	0.865617	1	6	0	4	2	1	100506115	#FF6347,black	LINC01272	chr20	48884023	48896332	2010	+	NM_001278655	protein_coding		P20524	long intergenic non-protein coding RNA 1272	LINC01272
3588	OR52B6	2.2571	0.21795	0.0129527	1.18742	0.00981717	0.0013448	0.0288911	1.97668	0	0.92262	0	0	0	3	0	1	340980	#FF6347,black	OR52B6	chr11	5602107	5603114	1008	+	NM_001005162	protein_coding	OR11-47	P19553	olfactory receptor family 52 subfamily B member 6	OR52B6
11813	ZNF829	2.2571	0.21795	0.0129527	1.18742	0.00981717	0.0013448	0.0288911	1.97668	0	0.92262	0	0	0	3	0	1	374899	#FF6347,black	ZNF829	chr19	37379026	37407193	5258	-	NM_001037232	protein_coding	DKFZp686K21248|DKFZp779O175|FLJ27459|MGC129866|MGC129867	P16860	zinc finger protein 829	ZNF829
22520	CPA4	2.2571	0.21795	0.0129527	1.18742	0.00981717	0.0013448	0.0288911	1.97668	0	0.92262	0	0	0	3	0	1	51200	#FF6347,black	CPA4	chr7	129932974	129964020	2817	+	NM_016352	protein_coding	CPA3	P26053	carboxypeptidase A4	CPA4
23960	TRPM3	2.2571	0.21795	0.0129527	1.18742	0.00981717	0.0013448	0.0288911	1.97668	0	0.92262	0	0	0	3	0	1	80036	#FF6347,black	TRPM3	chr9	73149966	73736514	6873	-	NM_020952	protein_coding	GON-2|LTRPC3|MLSN2	P27913	transient receptor potential cation channel subfamily M member 3	TRPM3
20037	ARMC2	2.25599	0.0184662	3.25075	4.42451	3.38755	4.32909	3.3693	4.76525	2.95545	4.09825	9	19	8	27	7	18	84071	#FF6347,black	ARMC2	chr6	109169619	109295675	3736	+	NM_032131	protein_coding	DKFZp434P0714|RP11-787I22.1|bA787I22.1	P18526	armadillo repeat containing 2	ARMC2
12183	SULT2B1	2.25562	0.0159026	1.9386	3.11213	1.07313	2.81415	2.17461	3.28274	2.28729	3.19766	1	6	3	9	4	9	6820	#FF6347,black	SULT2B1	chr19	49055429	49102684	1548	+	NM_177973	protein_coding	HSST2	P699	sulfotransferase family 2B member 1	SULT2B1
17108	NAT8L	2.2556	0.0340706	1.64877	2.82228	0.0557331	3.00587	2.15674	2.54311	1.96663	2.87919	0	7	3	5	3	7	339983	#FF6347,black	NAT8L	chr4	2061239	2070816	5871	+	NM_178557	protein_coding	CML3|FLJ37478|MGC117272|NAAGS|NAT8-LIKE	P32179	N-acetyltransferase 8 like	NAT8L
3503	TH	2.25363	0.00527896	1.9432	3.11545	2.37736	3.0065	1.77607	3.28273	1.54397	3.04114	4	7	2	9	2	8	7054	#FF6347,black	TH	chr11	2185159	2193035	2019	-	NM_199293	protein_coding	DYT14|DYT5b|TYH	P18678	tyrosine hydroxylase	TH
2127	C4BPB	2.25267	0.0498883	3.40518	4.57682	3.64917	4.65084	3.52229	3.94802	2.95349	4.95604	11	24	9	15	7	33	725	#FF6347,black	C4BPB	chr1	207262187	207273337	1578	+	NM_001017366	protein_coding	C4BP	P24324	complement component 4 binding protein beta	C4BPB
761	EFCAB14-AS1	2.25187	0.0116508	0.0129506	1.18407	0.00981564	1.00384	0.0288866	0.97527	0	1.50852	0	1	0	1	0	2	100130197	#FF6347,black	EFCAB14-AS1	chr1	47139708	47157769	583	+	NR_038827	lncRNA			EFCAB14 antisense RNA 1	EFCAB14-AS1
23435	ENPP2	2.25187	0.0116508	0.0129506	1.18407	0.00981564	1.00384	0.0288866	0.97527	0	1.50852	0	1	0	1	0	2	5168	#FF6347,black	ENPP2	chr8	120569317	120651106	3610	-	NM_001130863	protein_coding	ATX|ATX-X|AUTOTAXIN|FLJ26803|LysoPLD|NPP2|PD-IALPHA|PDNP2	P10915	ectonucleotide pyrophosphatase/phosphodiesterase 2	ENPP2
4079	MS4A10	2.25187	0.0116508	0.0129506	1.18407	0.00981564	1.00384	0.0288866	0.97527	0	1.50852	0	1	0	1	0	2	341116	#FF6347,black	MS4A10	chr11	60552821	60568778	2296	+	NM_206893	protein_coding	CD20L7|FLJ16054|MS4A9	P33375	membrane spanning 4-domains A10	MS4A10
13507	NCKAP5	2.25187	0.0116508	0.0129506	1.18407	0.00981564	1.00384	0.0288866	0.97527	0	1.50852	0	1	0	1	0	2	344148	#FF6347,black	NCKAP5	chr2	133429372	134326031	7594	-	NM_207481	protein_coding	ERIH1|ERIH2|FLJ34870|NAP5	P21888	NCK associated protein 5	NCKAP5
14740	BMP7-AS1	2.25187	0.0116508	0.0129506	1.18407	0.00981564	1.00384	0.0288866	0.97527	0	1.50852	0	1	0	1	0	2	102723590	#FF6347,black	BMP7-AS1	chr20	55788752	55790922	1012	+	NR_110631	lncRNA			BMP7 antisense RNA 1	BMP7-AS1
17975	CCDC110	2.25187	0.0116508	0.0129506	1.18407	0.00981564	1.00384	0.0288866	0.97527	0	1.50852	0	1	0	1	0	2	256309	#FF6347,black	CCDC110	chr4	186366338	186392913	2896	-	NM_001145411	protein_coding	CT52|KM-HN-1|KMHN1|MGC33607	P33421	coiled-coil domain containing 110	CCDC110
19654	RAB44	2.25187	0.0116508	0.0129506	1.18407	0.00981564	1.00384	0.0288866	0.97527	0	1.50852	0	1	0	1	0	2	401258	#FF6347,black	RAB44	chr6	36665628	36700960	4233	+	NM_001257357	protein_coding		P18437	RAB44, member RAS oncogene family	RAB44
22452	FEZF1-AS1	2.25187	0.0116508	0.0129506	1.18407	0.00981564	1.00384	0.0288866	0.97527	0	1.50852	0	1	0	1	0	2	154860	#FF6347,black	FEZF1-AS1	chr7	121943712	121950131	2653	+	NR_036484	lncRNA			FEZF1 antisense RNA 1	FEZF1-AS1
5665	MYRFL	2.25001	0.0240118	2.48122	3.65115	2.07228	3.91317	2.51672	3.76567	2.77035	3.17366	3	14	4	13	6	9	196446	#FF6347,black	MYRFL	chr12	70219103	70352505	3122	+	NM_182530	protein_coding		P26523	myelin regulatory factor-like	MYRFL
7649	LOC101928227	2.24894	0.199001	0.0129464	1.18219	0.00981243	1.00383	0.0288772	0	0	1.92687	0	1	0	0	0	3	101928227	#FF6347,black	LOC101928227	chr15	38332594	38354541	405	+	NR_120330	lncRNA			uncharacterized LOC101928227	LOC101928227
10200	SGCA	2.24894	0.199001	0.0129464	1.18219	0.00981243	1.00383	0.0288772	0	0	1.92687	0	1	0	0	0	3	6442	#FF6347,black	SGCA	chr17	48243366	48253293	1433	+	NM_000023	protein_coding	50-DAG|A2|ADL|DAG2|DMDA2|LGMD2D|SCARMD1|adhalin	P3228	sarcoglycan alpha	SGCA
12443	KIR3DX1	2.24894	0.199001	0.0129464	1.18219	0.00981243	1.00383	0.0288772	0	0	1.92687	0	1	0	0	0	3	90011	#FF6347,black	KIR3DX1	chr19	55043909	55057024	4194	+	NR_104095	misc_RNA	FLJ00060|KIR3DL0|LENG12		killer cell immunoglobulin like receptor, three Ig domains X1	KIR3DX1
1895	TEX35	2.24856	0.249565	0.805483	1.97448	1.04272	2.81179	1.12637	1.54925	0	0.880821	1	6	1	2	0	1	84066	#FF6347,black	TEX35	chr1	178482212	178492635	1367	+	NM_032126	protein_coding		P7280	testis expressed 35	TEX35
14216	LOC388780	2.24671	0.0852613	1.78785	2.95567	2.05622	3.00615	1.19933	3.4234	1.96486	2.17339	3	7	1	10	3	4	388780	#FF6347,black	LOC388780	chr20	2187574	2193797	835	+	NM_001287682	protein_coding		P11751	uncharacterized LOC388780	LOC388780
18259	PLK2	2.24529	4.512e-05	6.72881	7.89571	6.8314	7.82819	6.70132	7.94329	6.64745	7.91318	108	225	90	254	102	268	10769	#FF6347,black	PLK2	chr5	57749810	57755966	2796	-	NM_001252226	protein_coding	SNK	P30165	polo like kinase 2	PLK2
2128	C4BPA	2.24505	0.118142	0.0129484	1.1797	0.00981396	0.00134436	0.0288817	1.5606	0	1.50852	0	0	0	2	0	2	722	#FF6347,black	C4BPA	chr1	207277607	207318317	2243	+	NM_000715	protein_coding	C4BP|PRP	P35900	complement component 4 binding protein alpha	C4BPA
4734	TTC36	2.24505	0.118142	0.0129484	1.1797	0.00981396	0.00134436	0.0288817	1.5606	0	1.50852	0	0	0	2	0	2	143941	#FF6347,black	TTC36	chr11	118398210	118401740	679	+	NM_001080441	protein_coding	HBP21	P23297	tetratricopeptide repeat domain 36	TTC36
7654	C15orf54	2.24505	0.118142	0.0129484	1.1797	0.00981396	0.00134436	0.0288817	1.5606	0	1.50852	0	0	0	2	0	2	400360	#FF6347,black	C15orf54	chr15	39542870	39547043	5874	+	NM_001302797	lncRNA	FLJ39531	P27362	chromosome 15 open reading frame 54	C15orf54
8816	ENPP7P13	2.24505	0.118142	0.0129484	1.1797	0.00981396	0.00134436	0.0288817	1.5606	0	1.50852	0	0	0	2	0	2	104644205	#FF6347,black	ENPP7P13	chr16	33571844	33586742	5438	+	NR_130772	misc_RNA			ectonucleotide pyrophosphatase/phosphodiesterase 7 pseudogene 13	ENPP7P13
24266	ASTN2-AS1	2.24505	0.118142	0.0129484	1.1797	0.00981396	0.00134436	0.0288817	1.5606	0	1.50852	0	0	0	2	0	2	100128505	#FF6347,black	ASTN2-AS1	chr9	119266562	119324572	1756	+	NR_033973	lncRNA			ASTN2 antisense RNA 1	ASTN2-AS1
9510	RNF222	2.24439	0.0419756	1.28029	2.44662	0.0413687	2.00634	1.73189	2.54853	1.55381	2.69736	0	3	2	5	2	6	643904	#FF6347,black	RNF222	chr17	8294023	8301144	3066	-	NM_001146684	protein_coding		P22554	ring finger protein 222	RNF222
14926	GRIK1-AS2	2.24404	0.302909	1.09074	2.25684	0.0349415	0.00481719	2.12598	2.55114	0	2.90188	0	0	3	5	0	7	100379661	#FF6347,black	GRIK1-AS2	chr21	30968360	31003067	1073	+	NR_033368	lncRNA			GRIK1 antisense RNA 2	GRIK1-AS2
11860	RINL	2.24272	0.00193916	6.60169	7.76694	6.6031	7.92676	6.30786	7.71698	6.84451	7.64176	92	241	68	217	117	222	126432	#FF6347,black	RINL	chr19	39358472	39368919	3044	-	NM_001195833	protein_coding	FLJ44131|FLJ45909	P27776	Ras and Rab interactor like	RINL
6082	CRAT8	2.24246	0.129014	0.783757	1.94884	0.0261044	2.00515	1.12625	0.962236	0.973544	2.49038	0	3	1	1	1	5	105370070	#FF6347,black	CRAT8	chr12	128508333	128511711	552	-	NR_131985	lncRNA			cervical cancer-associated transcript 8	CRAT8
10891	SNHG22	2.24167	0.00901889	2.58217	3.74675	2.64951	3.81397	2.77365	3.41285	2.27867	3.95951	5	13	5	10	4	16	103091864	#FF6347,black	SNHG22	chr18	47340393	47377429	1615	+	NR_117096	lncRNA			small nucleolar RNA host gene 22	SNHG22
866	FGGY	2.24101	4.98594e-05	7.7191	8.88325	7.74192	8.93587	7.70498	8.91391	7.71012	8.79609	204	486	182	499	214	496	55277	#FF6347,black	FGGY	chr1	59762625	60228402	3311	+	NM_001113411	protein_coding	FLJ10986	P29092	FGGY carbohydrate kinase domain containing	FGGY
2124	C1orf116	2.23998	0.0355117	5.86284	7.02633	5.92274	7.45052	6.05103	6.68978	5.57351	6.81918	57	173	57	106	48	125	79098	#FF6347,black	C1orf116	chr1	207191866	207206101	5502	-	NM_023938	protein_coding	DKFZp666H2010|FLJ36507|MGC2742|MGC4309|SARG	P7687	chromosome 1 open reading frame 116	C1orf116
1463	HRNR	2.23627	0.203579	0.0129442	1.17404	0.00981075	0.00134392	0.0288723	0.975274	0	1.92688	0	0	0	1	0	3	388697	#FF6347,black	HRNR	chr1	152184552	152196672	9632	-	NM_001009931	protein_coding	S100A16|S100a18	P33551	hornerin	HRNR
5867	TMEM119	2.23627	0.203579	0.0129442	1.17404	0.00981075	0.00134392	0.0288723	0.975274	0	1.92688	0	0	0	1	0	3	338773	#FF6347,black	TMEM119	chr12	108983622	108991894	2701	-	NM_181724	protein_coding		P1785	transmembrane protein 119	TMEM119
11981	CEACAM8	2.23627	0.203579	0.0129442	1.17404	0.00981075	0.00134392	0.0288723	0.975274	0	1.92688	0	0	0	1	0	3	1088	#FF6347,black	CEACAM8	chr19	43084395	43099082	2303	-	NM_001816	protein_coding	CD66b|CD67|CGM6|NCA-95	P26054	carcinoembryonic antigen related cell adhesion molecule 8	CEACAM8
18257	LOC101928539	2.23627	0.203579	0.0129442	1.17404	0.00981075	0.00134392	0.0288723	0.975274	0	1.92688	0	0	0	1	0	3	101928539	#FF6347,black	LOC101928539	chr5	57186158	57194989	4065	-	NR_109900	lncRNA			uncharacterized LOC101928539	LOC101928539
3066	CYP26A1	2.23452	0.37684	0.01294	1.17291	0.00980755	0.00134348	0.0288629	0	0	2.25188	0	0	0	0	0	4	1592	#FF6347,black	CYP26A1	chr10	94833232	94837641	2479	+	NM_057157	protein_coding	CP26|CYP26|P450RAI|P450RAI1	P35842	cytochrome P450 family 26 subfamily A member 1	CYP26A1
3804	MPPED2	2.23452	0.37684	0.01294	1.17291	0.00980755	0.00134348	0.0288629	0	0	2.25188	0	0	0	0	0	4	744	#FF6347,black	MPPED2	chr11	30406040	30607930	7208	-	NM_001145399	protein_coding	239FB|C11orf8	P19557	metallophosphoesterase domain containing 2	MPPED2
11791	COX7A1	2.23452	0.37684	0.01294	1.17291	0.00980755	0.00134348	0.0288629	0	0	2.25188	0	0	0	0	0	4	1346	#FF6347,black	COX7A1	chr19	36641824	36643771	762	-	NM_001864	protein_coding	COX7A|COX7AH|COX7AM	P2909	cytochrome c oxidase subunit 7A1	COX7A1
13560	CACNB4	2.23452	0.37684	0.01294	1.17291	0.00980755	0.00134348	0.0288629	0	0	2.25188	0	0	0	0	0	4	785	#FF6347,black	CACNB4	chr2	152689286	152955593	8362	-	NM_001145798	protein_coding	CAB4|CACNLB4|EA5|EIG9|EJM|EJM4|EJM6	P7919	calcium voltage-gated channel auxiliary subunit beta 4	CACNB4
15607	OGFRP1	2.23452	0.37684	0.01294	1.17291	0.00980755	0.00134348	0.0288629	0	0	2.25188	0	0	0	0	0	4	388906	#FF6347,black	OGFRP1	chr22	42665759	42670868	1242	+	NR_036498	misc_RNA			opioid growth factor receptor pseudogene 1	OGFRP1
23463	FER1L6-AS1	2.23452	0.37684	0.01294	1.17291	0.00980755	0.00134348	0.0288629	0	0	2.25188	0	0	0	0	0	4	439941	#FF6347,black	FER1L6-AS1	chr8	124996378	125053023	2315	-	NR_040044	lncRNA			FER1L6 antisense RNA 1	FER1L6-AS1
25402	FAM127C	2.23452	0.37684	0.01294	1.17291	0.00980755	0.00134348	0.0288629	0	0	2.25188	0	0	0	0	0	4	441518	#FF6347,black	FAM127C	chrX	134154534	134156566	2033	-	NM_001078173	protein_coding	CXX1c|FLJ25577|MAR8B	P35615	family with sequence similarity 127 member C	FAM127C
19041	CDHR2	2.23319	0.215375	0.783745	1.94285	0.0260922	1.59047	1.12622	0.962244	0.973551	2.71681	0	2	1	1	1	6	54825	#FF6347,black	CDHR2	chr5	175969512	176022769	4376	+	NM_001171976	protein_coding	FLJ20124|FLJ20383|MGC163154|PCDH24|PCLKC	P10993	cadherin related family member 2	CDHR2
9871	LRRC37A11P	2.23143	0.0452131	0.805462	1.96343	1.0427	2.32679	1.12633	1.96659	0	1.47212	1	4	1	3	0	2	342666	#FF6347,black	LRRC37A11P	chr17	37186159	37209458	3580	+	NR_033753	misc_RNA			leucine-rich repeat containing 37 member A11, pseudogene	LRRC37A11P
11953	CEACAM6	2.22861	2.82159e-05	8.03559	9.19173	8.1173	9.20288	7.99589	9.13023	7.98996	9.23993	265	585	223	580	260	675	4680	#FF6347,black	CEACAM6	chr19	42259428	42276113	2601	+	NM_002483	protein_coding	CD66c|CEAL|NCA	P3635	carcinoembryonic antigen related cell adhesion molecule 6	CEACAM6
5934	IQCD	2.22757	0.358298	2.04337	3.19884	2.06141	4.17508	1.22023	2.95665	2.5515	0.781431	3	17	1	7	5	1	115811	#FF6347,black	IQCD	chr12	113633246	113658899	1369	-	NM_138451	protein_coding	4933433C09Rik	P31599	IQ motif containing D	IQCD
370	TCEA3	2.22695	0.000716918	7.89467	9.04973	7.82407	9.01375	8.19745	9.03011	7.59817	9.10374	216	513	257	541	198	614	6920	#FF6347,black	TCEA3	chr1	23707402	23751272	1750	-	NM_003196	protein_coding	TFIIS|TFIIS.H	P1580	transcription elongation factor A3	TCEA3
1236	BCL2L15	2.22631	0.0236802	5.49838	6.65304	4.97856	6.9733	5.44929	6.34101	5.9163	6.57286	29	124	37	83	61	105	440603	#FF6347,black	BCL2L15	chr1	114419436	114430169	4973	-	NM_001010922	protein_coding	Bfk|C1orf178|FLJ22588	P16563	BCL2 like 15	BCL2L15
4775	TMEM136	2.22601	0.0143408	1.01875	2.17321	1.04789	2.00569	0.0951863	2.28724	1.55719	2.21218	1	3	0	4	2	4	219902	#FF6347,black	TMEM136	chr11	120195838	120204388	4669	+	NM_001198674	protein_coding	MGC17839	P33249	transmembrane protein 136	TMEM136
760	TEX38	2.22421	0.189639	0.42121	1.5745	0.0169472	2.00434	0.0496723	1.97194	0.978419	0	0	3	0	3	1	0	374973	#FF6347,black	TEX38	chr1	47137505	47139256	2045	+	NM_001300864	protein_coding		P35302	testis expressed 38	TEX38
3017	RNLS	2.22421	0.189639	0.42121	1.5745	0.0169472	2.00434	0.0496723	1.97194	0.978419	0	0	3	0	3	1	0	55328	#FF6347,black	RNLS	chr10	90033621	90343082	3585	-	NM_018363	protein_coding	C10orf59|FLJ11218|RENALASE	P26299	renalase, FAD-dependent amine oxidase	RNLS
8996	TPPP3	2.2212	0.0480533	3.79543	4.94677	2.42037	4.76238	4.56567	4.85971	3.65764	5.18378	4	26	20	29	12	39	51673	#FF6347,black	TPPP3	chr16	67423710	67427438	1151	-	NM_015964	protein_coding	p20|p25gamma	P34891	tubulin polymerization promoting protein family member 3	TPPP3
23040	LOC101929550	2.21999	0.235721	0.421208	1.57176	0.0169443	1.58955	0.0496641	2.29527	0.978421	0	0	2	0	4	1	0	101929550	#FF6347,black	LOC101929550	chr8	35529681	35567838	5391	-	NR_125819	lncRNA			uncharacterized LOC101929550	LOC101929550
9972	KRT15	2.21951	0.0155475	4.90299	6.05323	5.34749	6.11605	4.79251	5.73051	4.41472	6.26229	38	68	23	54	21	84	3866	#FF6347,black	KRT15	chr17	39669997	39675270	1840	-	NM_002275	protein_coding	CK15|K15|K1CO	P29894	keratin 15	KRT15
13076	OR7E91P	2.21731	0.082958	3.55229	4.7011	3.24345	4.59227	4.08797	4.11819	3.12388	5.19172	8	23	14	17	8	39	79315	#FF6347,black	OR7E91P	chr2	71251205	71257060	1230	+	NR_002185	misc_RNA			olfactory receptor family 7 subfamily E member 91 pseudogene	OR7E91P
23676	PDCD1LG2	2.21482	0.200841	0.814466	1.96166	0.0261431	2.58959	1.70383	0.962207	0	1.89442	0	5	2	1	0	3	80380	#FF6347,black	PDCD1LG2	chr9	5510545	5571282	2418	+	NM_025239	protein_coding	B7DC|Btdc|CD273|MGC142238|MGC142240|PD-L2|PDCD1L2|PDL2|bA574F11.2	P26618	programmed cell death 1 ligand 2	PDCD1LG2
22280	GAL3ST4	2.21429	0.00712112	4.3931	5.53995	4.4591	5.59234	4.83137	5.41076	3.65185	5.60853	20	47	24	43	12	53	79690	#FF6347,black	GAL3ST4	chr7	99756865	99766373	2540	-	NM_024637	protein_coding	FLJ12116|GAL3ST-4	P13990	galactose-3-O-sulfotransferase 4	GAL3ST4
19943	LINC01611	2.21302	0.20673	1.23865	2.38467	1.05276	2.81259	0.113747	2.77338	1.97189	0.851345	1	6	0	6	3	1	105377880	#FF6347,black	LINC01611	chr6	85130751	85184647	571	-	NR_132100	lncRNA			long intergenic non-protein coding RNA 1611	LINC01611
12887	TMEM178A	2.21277	0.117664	2.05963	3.20548	1.0766	2.32983	2.18152	3.2813	2.55115	3.69197	1	4	3	9	5	13	130733	#FF6347,black	TMEM178A	chr2	39892638	39945104	1830	+	NM_001167959	protein_coding		P25489	transmembrane protein 178A	TMEM178A
3725	SOX6	2.21235	0.182981	1.81827	2.96385	1.06828	3.59037	2.47555	2.96002	1.54649	1.83984	1	11	4	7	2	3	55553	#FF6347,black	SOX6	chr11	15987995	16497935	9555	-	NM_033326	protein_coding	HSSOX6|SOXD	P32849	SRY-box 6	SOX6
24702	ACE2	2.21221	0.362182	0.42121	1.5667	0.0169474	2.58891	0.049673	0	0.978419	0.903297	0	5	0	0	1	1	59272	#FF6347,black	ACE2	chrX	15579156	15620192	3507	-	NM_021804	protein_coding	ACEH|DKFZp434A014	P34377	angiotensin I converting enzyme 2	ACE2
23824	C9orf131	2.20484	0.0370334	1.02896	2.16964	1.62961	2.00569	0.0951814	1.96309	0.97025	2.48092	2	3	0	3	1	5	138724	#FF6347,black	C9orf131	chr9	35041092	35045988	3535	+	NM_001040411	protein_coding	FLJ00273|MGC41945	P12494	chromosome 9 open reading frame 131	C9orf131
7410	ADSSL1	2.20371	0.0888925	2.78989	3.92982	2.65374	3.59235	2.23247	3.53692	3.28612	4.46286	5	11	3	11	9	23	122622	#FF6347,black	ADSSL1	chr14	105190534	105213647	2078	+	NM_152328	protein_coding	FLJ38602	P26010	adenylosuccinate synthase like 1	ADSSL1
3067	MYOF	2.20207	0.00897371	7.1359	8.27476	6.85878	8.50781	7.12199	7.97569	7.38001	8.29184	110	361	121	260	170	349	26509	#FF6347,black	MYOF	chr10	95066186	95242074	6843	-	NM_013451	protein_coding	FER1L3|FLJ36571|FLJ90777	P22716	myoferlin	MYOF
3746	LOC494141	2.18496	0.0619881	3.63129	4.7589	3.76608	4.9611	3.89307	4.03394	3.12313	5.07451	12	30	12	16	8	36	494141	#FF6347,black	LOC494141	chr11	18230685	18235111	3111	+	NR_026564	misc_RNA			solute carrier family 25 member 51 pseudogene	LOC494141
17742	LINC01091	2.18465	0.243835	1.81217	2.93957	1.64634	3.17584	2.16464	0.938917	1.54655	3.59233	2	8	3	1	2	12	285419	#FF6347,black	LINC01091	chr4	124573940	124851518	2675	+	NR_027105	lncRNA			long intergenic non-protein coding RNA 1091	LINC01091
21929	CAMK2B	2.18426	0.193391	0.421198	1.54834	0.016931	2.00433	0.0496254	0	0.978428	1.91165	0	3	0	0	1	3	816	#FF6347,black	CAMK2B	chr7	44256749	44365230	2721	-	NM_001293170	protein_coding	CAM2|CAMK2|CAMKB|MGC29528	P33338	calcium/calmodulin dependent protein kinase II beta	CAMK2B
12171	CARD8-AS1	2.18256	0.0829742	1.47561	2.60163	2.04944	2.00678	1.1723	2.54611	0.963377	3.06174	3	3	1	5	1	8	100505812	#FF6347,black	CARD8-AS1	chr19	48758932	48761450	1963	+	NR_040599	lncRNA			CARD8 antisense RNA 1	CARD8-AS1
17355	USP46-AS1	2.17829	0.0346588	2.82378	3.94697	2.87253	4.32822	3.18189	3.65357	2.27559	3.76509	6	19	7	12	4	14	643783	#FF6347,black	USP46-AS1	chr4	53525573	53527665	878	+	NR_125363	lncRNA			USP46 antisense RNA 1	USP46-AS1
8511	ABAT	2.17773	0.00102417	6.00442	7.12724	5.87323	7.03029	5.95259	7.05785	6.17075	7.28034	55	129	53	137	73	172	18	#FF6347,black	ABAT	chr16	8768444	8878432	5930	+	NM_020686	protein_coding	FLJ17813|FLJ30272|GABA-AT|GABAT|NPD009	P14995	4-aminobutyrate aminotransferase	ABAT
17323	LVCAT1	2.17627	0.132297	1.24743	2.36928	1.63367	2.00618	0.113658	2.96738	1.55462	1.8727	2	3	0	7	2	3	100506827	#FF6347,black	LVCAT1	chr4	44018878	44024078	2822	+	NR_131959	lncRNA			liver cancer-associated transcript 1	LVCAT1
22657	OR2A1	2.17604	0.0693589	0.421198	1.5429	0.0169308	1.00476	0.0496247	1.97195	0.978428	1.49151	0	1	0	3	1	2	346528	#FF6347,black	OR2A1	chr7	143929004	144016150	1866	-	NM_001005287	protein_coding	OR2A42	P976	olfactory receptor family 2 subfamily A member 1	OR2A1
9685	KRT18P55	2.17527	0.00508279	4.39299	5.51419	4.45893	5.3296	4.29656	5.41089	4.41858	5.76418	20	39	16	43	21	59	284085	#FF6347,black	KRT18P55	chr17	26603012	26634408	1950	-	NR_028334	misc_RNA			keratin 18 pseudogene 55	KRT18P55
10166	PRAC2	2.17249	0.233528	0.421193	1.54054	0.0169228	1.58955	0.0496016	0	0.978433	2.23805	0	2	0	0	1	4	360205	#FF6347,black	PRAC2	chr17	46800530	46802120	657	+	NM_001282275	protein_coding		P22925	prostate cancer susceptibility candidate 2	PRAC2
13309	IL18R1	2.17119	0.251911	0.421196	1.53968	0.0169279	0.00232308	0.0496165	2.29528	0.97843	1.49151	0	0	0	4	1	2	8809	#FF6347,black	IL18R1	chr2	102972743	103015235	3877	+	NM_001282399	protein_coding	CD218a|CDw218a|IL-1Rrp|IL18RA|IL1RRP	P20516	interleukin 18 receptor 1	IL18R1
3835	ABTB2	2.17095	0.00175139	6.27635	7.39468	6.13144	7.31174	6.52964	7.30652	6.13018	7.5519	66	157	80	163	71	208	25841	#FF6347,black	ABTB2	chr11	34172534	34379555	4903	-	NM_145804	protein_coding	DKFZp586C1619	P10834	ankyrin repeat and BTB domain containing 2	ABTB2
15442	SLC5A4	2.17001	0.0486045	2.15077	3.26847	1.655	3.46563	1.22945	3.12685	2.96862	3.18998	2	10	1	8	7	9	6527	#FF6347,black	SLC5A4	chr22	32614463	32651318	2020	-	NM_014227	protein_coding	DJ90G24.4|SAAT1|SGLT3	P17347	solute carrier family 5 member 4	SLC5A4
24651	LOC101928201	2.16869	0.229523	1.41821	2.53503	0.0455321	2.00663	0.131365	3.13639	2.55832	2.1941	0	3	0	8	5	4	101928201	#FF6347,black	LOC101928201	chrX	4545241	4551613	1184	-	NR_110390	lncRNA			uncharacterized LOC101928201	LOC101928201
13960	CDK5R2	2.16251	0.19431	0.421192	1.5339	0.0169226	0.00232233	0.0496009	1.97196	0.978433	1.91167	0	0	0	3	1	3	8941	#FF6347,black	CDK5R2	chr2	219824350	219826877	2528	+	NM_003936	protein_coding	NCK5AI|P39|p39nck5ai	P405	cyclin-dependent kinase 5, regulatory subunit 2 (p39)	CDK5R2
15958	ENTPD3-AS1	2.16163	0.00401455	3.12753	4.23965	2.66052	4.39907	3.19859	4.12398	3.42154	4.18106	5	20	7	17	10	19	285266	#FF6347,black	ENTPD3-AS1	chr3	40432442	40494799	2039	-	NR_040100	lncRNA			ENTPD3 antisense RNA 1	ENTPD3-AS1
24325	OLFML2A	2.16132	0.34552	0.421187	1.5331	0.0169146	1.00476	0.0495778	0	0.978437	2.50477	0	1	0	0	1	5	169611	#FF6347,black	OLFML2A	chr9	127539437	127577170	6752	+	NM_182487	protein_coding	FLJ00237|PRO34319	P28209	olfactomedin like 2A	OLFML2A
23946	PRKACG	2.15906	0.124755	1.05485	2.16525	1.04789	1.00655	1.14132	2.55206	0.970251	2.48092	1	1	1	5	1	5	5568	#FF6347,black	PRKACG	chr9	71627449	71629039	1591	-	NM_002732	protein_coding	KAPG|PKACg	P11901	protein kinase cAMP-activated catalytic subunit gamma	PRKACG
2490	AKR1C3	2.15769	0.00076123	8.35848	9.46797	8.34273	9.42812	8.47204	9.61147	8.25218	9.35183	310	684	311	810	312	730	8644	#FF6347,black	AKR1C3	chr10	5090958	5149878	1354	+	NM_001253908	protein_coding	DD3|DDX|HA1753|HAKRB|HAKRe|HSD17B5|KIAA0119|PGFS|hluPGFS	P36067	aldo-keto reductase family 1, member C3	AKR1C3
2109	CTSE	2.15534	0.0036864	5.1099	6.21782	5.38534	6.38254	5.15378	6.17953	4.71161	6.07418	39	82	30	74	26	74	1510	#FF6347,black	CTSE	chr1	206317459	206332104	2228	+	NM_148964	protein_coding	CATE	P35891	cathepsin E	CTSE
24181	ABCA1	2.15512	0.100214	2.93423	4.04199	2.39811	4.3987	2.79259	4.27988	3.42365	3.15365	4	20	5	19	10	9	19	#FF6347,black	ABCA1	chr9	107543284	107690527	10502	-	NM_005502	protein_coding	ABC-1|ABC1|CERP|FLJ14958|HDLDT1|MGC164864|MGC165011|TGD	P18452	ATP binding cassette subfamily A member 1	ABCA1
15467	APOL1	2.15278	0.000656115	5.22696	6.33316	5.19578	6.21724	5.20141	6.29033	5.28205	6.47909	34	73	31	80	39	98	8542	#FF6347,black	APOL1	chr22	36649117	36663577	3119	+	NM_001136540	protein_coding	APO-L|APOL|APOL-I	P15785	apolipoprotein L1	APOL1
10143	SP2-AS1	2.15276	0.0234116	3.71953	4.82571	3.5302	4.53121	4.26745	5.043	3.12227	4.85725	10	22	16	33	8	31	100506325	#FF6347,black	SP2-AS1	chr17	45975752	46018770	1165	-	NR_103857	lncRNA			SP2 antisense RNA 1	SP2-AS1
5887	TRPV4	2.15171	0.260593	0.471958	1.57744	0.0169596	2.32605	1.10376	1.55527	0	0	0	4	1	2	0	0	59341	#FF6347,black	TRPV4	chr12	110220892	110271212	3106	-	NM_001177428	protein_coding	CMT2C|HMSN2C|OTRPC4|SPSMA|TRP12|VRL2|VROAC	P30018	transient receptor potential cation channel subfamily V member 4	TRPV4
6605	LINC00551	2.15171	0.260593	0.471958	1.57744	0.0169596	2.32605	1.10376	1.55527	0	0	0	4	1	2	0	0	283483	#FF6347,black	LINC00551	chr13	107270158	107284006	1967	+	NR_051977	lncRNA			long intergenic non-protein coding RNA 551	LINC00551
5394	LINC00592	2.15118	0.20942	0.445026	1.55015	1.03492	1.00476	0.0496531	2.29527	0	0.903315	1	1	0	4	0	1	283404	#FF6347,black	LINC00592	chr12	52604714	52617597	1053	+	NR_027358	lncRNA			long intergenic non-protein coding RNA 592	LINC00592
11500	CYP4F12	2.15112	0.00138424	5.64268	6.74776	5.35363	6.78911	5.89184	6.83314	5.6326	6.61164	38	109	51	117	50	108	66002	#FF6347,black	CYP4F12	chr19	15783828	15807984	1707	+	NR_117085	protein_coding	F22329_1		cytochrome P450 family 4 subfamily F member 12	CYP4F12
4979	SCARNA10	2.15002	0.0200223	2.20864	3.31299	2.38169	3.3284	2.74943	3.27986	0.949495	3.33015	4	9	5	9	1	10	692148	#FF6347,black	SCARNA10	chr12	6619388	6619717	330	+	NR_004387	guide_RNA	U85		small Cajal body-specific RNA 10	SCARNA10
25602	LOC101927830	2.14848	0.201713	0.44502	1.54834	1.03491	2.00434	0.0496382	0	0	1.91164	1	3	0	0	0	3	101927830	#FF6347,black	LOC101927830	chrX	154576450	154577680	1231	-	NR_109985	lncRNA			uncharacterized LOC101927830	LOC101927830
4717	TMPRSS13	2.14847	0.129398	1.65744	2.76075	2.05249	3.32731	1.75245	1.95316	0.960645	2.68321	3	9	2	3	1	6	84000	#FF6347,black	TMPRSS13	chr11	117771356	117800168	4848	-	NM_001206789	protein_coding	MSP|MSPL|MSPS|TMPRSS11	P21621	transmembrane protease, serine 13	TMPRSS13
351	LOC101928043	2.14729	0.0682462	2.07551	3.17803	2.37888	3.46543	2.17953	3.42046	1.54271	2.4328	4	10	3	10	2	5	101928043	#FF6347,black	LOC101928043	chr1	22350487	22352541	698	-	NR_110692				uncharacterized LOC101928043	LOC101928043
20160	CTGF	2.14274	0.0239463	5.78897	6.88843	5.42604	7.04113	6.25212	6.48711	5.54405	7.06626	40	130	66	92	47	148	1490	#FF6347,black	CTGF	chr6	132269317	132272518	2343	-	NM_001901	protein_coding	CCN2|HCS24|IGFBP8|MGC102839|NOV2	P8436	connective tissue growth factor	CTGF
12260	CPT1C	2.14232	0.0344727	2.74131	3.84048	3.06042	3.3296	2.78066	3.95738	2.27696	4.12003	7	9	5	15	4	18	126129	#FF6347,black	CPT1C	chr19	50194365	50216988	3160	+	NM_001199752	protein_coding	CATL1|CPT1P|CPTIC|FLJ23809	P3883	carnitine palmitoyltransferase 1C	CPT1C
2062	PRELP	2.14166	0.0720851	1.08275	2.18148	1.04793	2.59004	1.71662	1.96306	0	1.88305	1	5	2	3	0	3	5549	#FF6347,black	PRELP	chr1	203444883	203460479	5809	+	NM_201348	protein_coding	MGC45323|MST161|MSTP161|SLRR2A	P15653	proline/arginine-rich end leucine-rich repeat protein	PRELP
11499	CYP4F3	2.13921	0.0143895	4.12818	5.22526	4.64545	5.21682	3.68686	5.41367	3.86333	5.01822	23	36	10	43	14	35	4051	#FF6347,black	CYP4F3	chr19	15751707	15771570	3117	+	NM_001199209	protein_coding	CPF3|CYP4F|LTB4H	P35170	cytochrome P450 family 4 subfamily F member 3	CYP4F3
20079	HS3ST5	2.13869	0.11937	0.741757	1.83848	0.0238563	2.32661	0.069652	1.55069	1.56096	1.47673	0	4	0	2	2	2	222537	#FF6347,black	HS3ST5	chr6	114376750	114384041	2744	-	NM_153612	protein_coding	3-OST-5|3OST5|HS3OST5|NBLA04021	P12463	heparan sulfate-glucosamine 3-sulfotransferase 5	HS3ST5
14366	NKX2-2	2.13755	0.0687405	0.445016	1.54097	1.03491	1.58955	0.04963	0.969222	0	1.91165	1	2	0	1	0	3	4821	#FF6347,black	NKX2-2	chr20	21491660	21494664	2080	-	NM_002509	protein_coding	NKX2.2|NKX2B	P28636	NK2 homeobox 2	NKX2-2
14749	NKILA	2.13755	0.0687405	0.445016	1.54097	1.03491	1.58955	0.04963	0.969222	0	1.91165	1	2	0	1	0	3	105416157	#FF6347,black	NKILA	chr20	56285239	56287836	2598	+	NR_131157	lncRNA			NF-kappaB interacting long non-coding RNA	NKILA
18798	PCDHGA12	2.13755	0.0687405	0.445016	1.54097	1.03491	1.58955	0.04963	0.969222	0	1.91165	1	2	0	1	0	3	26025	#FF6347,black	PCDHGA12	chr5	140810158	140812750	2593	+	NM_003735	protein_coding	CDH21|FIB3|KIAA0588|PCDH-GAMMA-A12	P11923	protocadherin gamma subfamily A, 12	PCDHGA12
5862	CMKLR1	2.13711	0.258387	1.28005	2.37571	1.63369	3.17478	1.15535	0.953083	0.967155	2.2027	2	8	1	1	1	4	1240	#FF6347,black	CMKLR1	chr12	108681821	108733094	5614	-	NM_001142345	protein_coding	CHEMERINR|ChemR23|DEZ|MGC126105|MGC126106	P35519	chemerin chemokine-like receptor 1	CMKLR1
20403	LINC00574	2.13525	0.00893237	1.65741	2.75181	2.05247	2.59129	1.75237	2.76823	0.960665	2.88123	3	5	2	6	1	7	80069	#FF6347,black	LINC00574	chr6	170190169	170202969	2566	+	NR_026780	lncRNA			long intergenic non-protein coding RNA 574	LINC00574
15042	LINC00114	2.13038	0.0148097	3.65033	4.74144	3.96945	4.40003	3.2277	4.95563	3.65949	4.81277	14	20	7	31	12	30	400866	#FF6347,black	LINC00114	chr21	40110879	40145401	1406	-	NR_027067	lncRNA			long intergenic non-protein coding RNA 114	LINC00114
12050	APOC1P1	2.12928	0.00391533	2.39983	3.49019	2.06889	3.59143	2.75978	3.54295	2.28203	3.32216	3	11	5	11	4	10	342	#FF6347,black	APOC1P1	chr19	45430060	45434643	952	+	NR_028414	misc_RNA	DKFZp781C1677		apolipoprotein C1 pseudogene 1	APOC1P1
17894	CPE	2.12699	0.000211627	6.26536	7.35417	6.02022	7.30256	6.34273	7.38401	6.4044	7.37458	61	156	70	172	86	184	1363	#FF6347,black	CPE	chr4	166300097	166419482	2428	+	NM_001873	protein_coding		P27863	carboxypeptidase E	CPE
14391	CST4	2.12682	0.0339415	3.51065	4.59935	4.05904	4.59211	3.77547	4.47662	1.93745	4.71912	15	23	11	22	3	28	1472	#FF6347,black	CST4	chr20	23666277	23669662	736	-	NM_001899	protein_coding	MGC71923	P1601	cystatin S	CST4
14888	CHODL	2.12509	0.229611	0.471949	1.55947	0.0169542	2.32605	1.10375	0.969205	0	0.90328	0	4	1	1	0	1	140578	#FF6347,black	CHODL	chr21	19289657	19639687	2801	+	NM_001204177	protein_coding	C21orf68|FLJ12627|MT75	P19930	chondrolectin	CHODL
13990	OBSL1	2.12439	0.0465855	1.27866	2.3657	0.0392724	2.59045	1.72825	1.95985	1.55461	2.47224	0	5	2	3	2	5	23363	#FF6347,black	OBSL1	chr2	220415450	220436268	7548	-	NM_015311	protein_coding	KIAA0657|MGC71026	P35688	obscurin-like 1	OBSL1
16092	LAMB2	2.12314	0.0698052	5.56608	6.65228	5.19852	5.91534	5.96877	6.882	5.41878	6.94786	34	59	54	121	43	136	3913	#FF6347,black	LAMB2	chr3	49158547	49170599	5808	-	NM_002292	protein_coding	LAMS	P688	laminin subunit beta 2	LAMB2
14322	MACROD2	2.12153	0.0143272	3.15042	4.23552	2.66055	4.177	3.75791	4.20273	2.76262	4.32261	5	17	11	18	6	21	140733	#FF6347,black	MACROD2	chr20	13976146	16033841	5106	+	NM_080676	protein_coding	C20orf133	P21979	MACRO domain containing 2	MACROD2
9244	ZNF778	2.12051	0.00749797	3.05198	4.13639	3.23336	4.09449	2.24912	4.20387	3.4225	4.10833	8	16	3	18	10	18	197320	#FF6347,black	ZNF778	chr16	89284111	89295965	3608	+	NM_001201407	protein_coding	FLJ31875|MGC150573	P9484	zinc finger protein 778	ZNF778
3205	C10orf32-ASMT	2.12002	0.0992074	0.471945	1.55602	0.0169514	2.00434	1.10374	1.55528	0	0.903287	0	3	1	2	0	1		#FF6347,black	C10orf32-ASMT	chr10	104613967	104614184	218	+	NR_037644
20141	C6orf58	2.12002	0.0992074	0.471945	1.55602	0.0169514	2.00434	1.10374	1.55528	0	0.903287	0	3	1	2	0	1	352999	#FF6347,black	C6orf58	chr6	127898319	127912963	1201	+	NM_001010905	protein_coding	MGC72003	P33270	chromosome 6 open reading frame 58	C6orf58
21681	ANKRD61	2.11957	0.268226	0.781544	1.86532	0.0238881	2.58943	1.12102	1.96784	0.974682	0	0	5	1	3	1	0	100310846	#FF6347,black	ANKRD61	chr7	6071007	6076183	1423	+	NM_001271700	protein_coding		P18182	ankyrin repeat domain 61	ANKRD61
5784	LOC643770	2.1175	0.202496	0.757632	1.84	1.04085	1.59025	0.0696685	2.55604	0.974695	0.886235	1	2	0	5	1	1	643770	#FF6347,black	LOC643770	chr12	98879322	98897633	1825	-	NR_038383	lncRNA			uncharacterized LOC643770	LOC643770
390	LOC284632	2.11656	0.229222	1.00389	2.08561	0.0305945	2.58989	0.0889916	2.28826	1.97494	0.870603	0	5	0	4	3	1	284632	#FF6347,black	LOC284632	chr1	24526730	24538180	1846	+	NR_027087	lncRNA			uncharacterized LOC284632	LOC284632
20024	LOC100422737	2.1156	0.0933605	0.47194	1.55301	0.0169485	1.58955	1.10374	1.97194	0	0.903294	0	2	1	3	0	1	100422737	#FF6347,black	LOC100422737	chr6	107165327	107235300	1387	-	NR_033557	lncRNA			uncharacterized LOC100422737	LOC100422737
7239	CATSPERB	2.11528	0.0753555	0.757632	1.83848	1.04085	2.32662	0.0696695	1.55069	0.974695	1.47671	1	4	0	2	1	2	79820	#FF6347,black	CATSPERB	chr14	92047118	92198430	3623	-	NM_024764	protein_coding	C14orf161|CatSper(beta)|FLJ14298	P33154	cation channel sperm associated auxiliary subunit beta	CATSPERB
744	TSPAN1	2.11491	6.38208e-05	9.16819	10.2488	9.12763	10.163	9.17745	10.2751	9.19858	10.3044	535	1139	508	1284	602	1414	10103	#FF6347,black	TSPAN1	chr1	46640749	46651634	1629	+	NM_005727	protein_coding	NET1|TM4C|TM4SF	P31898	tetraspanin 1	TSPAN1
14911	LINC00113	2.11489	0.471202	0.44499	1.52558	1.03489	0.00232072	0.0495669	0	0	2.73019	1	0	0	0	0	6	54088	#FF6347,black	LINC00113	chr21	29094698	29123552	524	+	NR_024357	lncRNA			long intergenic non-protein coding RNA 113	LINC00113
12254	RRAS	2.11327	0.00246016	6.74991	7.82939	6.72185	7.87216	7.09384	7.73643	6.33498	7.87527	100	232	119	220	82	261	6237	#FF6347,black	RRAS	chr19	50138549	50143400	986	-	NM_006270	protein_coding		P1669	related RAS viral (r-ras) oncogene homolog	RRAS
18354	ENC1	2.11101	0.00135565	8.00442	9.08235	7.86985	8.93	7.98261	9.06944	8.14724	9.23178	223	484	221	556	290	671	8507	#FF6347,black	ENC1	chr5	73923231	73937249	5646	-	NM_001256576	protein_coding	CCL28|ENC-1|FLJ39259|KLHL35|KLHL37|NRPB|PIG10|TP53I10	P19459	ectodermal-neural cortex 1	ENC1
19127	SNORD95	2.11042	0.257336	1.44758	2.52511	0.0455161	1.00785	1.16812	3.1364	2.29373	2.6925	0	1	1	8	4	6	619570	#FF6347,black	SNORD95	chr5	180670314	180670376	63	-	NR_002591	snoRNA	U95		small nucleolar RNA, C/D box 95	SNORD95
1294	REG4	2.11031	0.00197188	9.87021	10.9477	9.92696	11.0696	10.0225	10.7603	9.63322	10.9954	932	2136	914	1798	814	2284	83998	#FF6347,black	REG4	chr1	120336641	120354203	2360	-	NM_032044	protein_coding	GISP|REG-IV|RELP	P23490	regenerating family member 4	REG4
20384	LOC441178	2.1093	0.0199059	3.05844	4.13521	2.08591	4.09449	3.01029	4.12511	3.66556	4.18456	3	16	6	17	12	19	441178	#FF6347,black	LOC441178	chr6	168080306	168084467	2557	-	NR_117092	lncRNA	MGC138195		uncharacterized LOC441178	LOC441178
17867	FAM198B	2.10889	0.000406624	8.69541	9.77189	8.74462	9.75132	8.39771	9.75982	8.89924	9.80397	410	856	295	898	489	999	51313	#FF6347,black	FAM198B	chr4	159045732	159094202	5046	-	NM_001128424	protein_coding	AD036|C4orf18|DKFZp434L142|FLJ23966|FLJ38155	P5695	family with sequence similarity 198 member B	FAM198B
18785	PCDHGA5	2.10761	0.0652805	0.757627	1.83324	1.04084	1.59025	0.0696473	2.29157	0.974699	1.47673	1	2	0	4	1	2	56110	#FF6347,black	PCDHGA5	chr5	140743898	140885048	2569	+	NM_018918	protein_coding	CDH-GAMMA-A5|ME3|MGC142020|PCDH-GAMMA-A5	P16301	protocadherin gamma subfamily A, 5	PCDHGA5
2492	AKR1C4	2.10738	0.0287999	3.05843	4.13388	2.0859	3.9142	3.01026	4.27856	3.66557	4.18457	3	14	6	19	12	19	1109	#FF6347,black	AKR1C4	chr10	5238798	5260910	1192	+	NM_001818	protein_coding	3-alpha-HSD|C11|CDR|CHDR|DD4|HAKRA|MGC22581	P11040	aldo-keto reductase family 1, member C4	AKR1C4
3077	PLCE1-AS2	2.10695	0.379297	0.471931	1.54709	0.0169429	0.00232514	1.10372	2.55945	0	0.903309	0	0	1	5	0	1	101927049	#FF6347,black	PLCE1-AS2	chr10	95841707	95868551	2441	-	NR_120616	lncRNA			PLCE1 antisense RNA 2	PLCE1-AS2
22479	LOC100506682	2.10695	0.379297	0.471931	1.54709	0.0169429	0.00232514	1.10372	2.55945	0	0.903309	0	0	1	5	0	1	100506682	#FF6347,black	LOC100506682	chr7	127116937	127125858	957	+	NR_110024	lncRNA			uncharacterized LOC100506682	LOC100506682
8871	FTO-IT1	2.10651	0.0178143	2.28406	3.35891	2.06597	3.59119	2.19266	2.95367	2.54911	3.45681	3	11	3	7	5	11	100505692	#FF6347,black	FTO-IT1	chr16	54073305	54074285	870	+	NR_103838	lncRNA			FTO intronic transcript 1	FTO-IT1
11156	MATK	2.10537	0.0164349	0.471932	1.54601	0.0169432	1.58955	1.10372	1.55528	0	1.49148	0	2	1	2	0	2	4145	#FF6347,black	MATK	chr19	3777967	3801810	2551	-	NM_139354	protein_coding	CHK|CTK|DKFZp434N1212|HHYLTK|HYL|HYLTK|Lsk|MGC1708|MGC2101	P33160	megakaryocyte-associated tyrosine kinase	MATK
16104	NICN1	2.10385	0.0172482	4.93492	6.00796	4.65496	5.76275	5.1478	6.32815	4.9598	5.86841	23	53	30	82	31	64	84276	#FF6347,black	NICN1	chr3	49459766	49466757	3227	-	NM_032316	protein_coding	MGC12936	P14688	nicolin 1	NICN1
2392	KIF26B	2.1024	0.285023	0.741736	1.81377	0.0238187	0.00327447	0.0695439	1.96788	1.56097	2.4938	0	0	0	3	2	5	55083	#FF6347,black	KIF26B	chr1	245318287	245866428	7287	+	NM_018012	protein_coding	FLJ10157|MGC35030	P9868	kinesin family member 26B	KIF26B
5206	RASSF8	2.09911	0.103546	1.62463	2.6944	1.06155	3.17539	1.18047	2.54456	2.29195	2.18589	1	8	1	5	4	4	11228	#FF6347,black	RASSF8	chr12	26111964	26232825	7236	+	NM_007211	protein_coding	C12orf2|DKFZp434O0227|FLJ11542|HOJ1	P28927	Ras association domain family member 8	RASSF8
10554	C1QTNF1-AS1	2.09716	0.0101812	4.00447	5.0729	3.77144	5.25502	3.90876	5.16321	4.28345	4.75251	12	37	12	36	19	29	100507410	#FF6347,black	C1QTNF1-AS1	chr17	77015291	77023737	1197	-	NR_040018	lncRNA			C1QTNF1 antisense RNA 1	C1QTNF1-AS1
2719	C10orf10	2.09594	0.148933	2.30207	3.36967	3.052	3.91269	2.19287	3.12538	0.948018	2.85251	7	14	3	8	1	7	11067	#FF6347,black	C10orf10	chr10	45471709	45474330	2060	-	NM_007021	protein_coding	DEPP|FIG	P11932	chromosome 10 open reading frame 10	C10orf10
11372	CCDC159	2.09531	0.155336	1.80399	2.87115	1.06685	2.00758	2.16199	2.76628	1.96547	3.47572	1	3	3	6	3	11	126075	#FF6347,black	CCDC159	chr19	11457181	11465620	1063	+	NM_001080503	protein_coding	FLJ45351|FLJ79238	P15026	coiled-coil domain containing 159	CCDC159
22081	ABHD11-AS1	2.09466	0.0771732	2.50571	3.57243	2.6464	4.00606	2.97782	3.12233	1.5355	3.44801	5	15	6	8	2	11	171022	#FF6347,black	ABHD11-AS1	chr7	73149399	73150330	473	+	NR_026690	lncRNA			ABHD11 antisense RNA 1 (tail to tail)	ABHD11-AS1
1849	TNFSF4	2.0932	0.247122	0.774282	1.83999	1.62365	1.59025	0.069686	2.55604	0	0.886221	2	2	0	5	0	1	7292	#FF6347,black	TNFSF4	chr1	173152870	173176452	3722	-	NM_001297562	protein_coding	CD134L|CD252|GP34|OX-40L|OX4OL|TXGP1	P34224	tumor necrosis factor superfamily member 4	TNFSF4
22417	LINC00998	2.09296	0.0141064	3.82946	4.89501	3.97192	4.86529	3.23687	5.1252	4.13171	4.65611	14	28	7	35	17	27	401397	#FF6347,black	LINC00998	chr7	112756773	112758637	1182	-	NR_024412	lncRNA			long intergenic non-protein coding RNA 998	LINC00998
20402	LINC00242	2.09232	0.0983892	2.45578	3.52088	2.64573	2.81526	1.25596	3.86717	2.96567	3.67862	5	6	1	14	7	13	401288	#FF6347,black	LINC00242	chr6	170188886	170198921	2418	-	NR_026781	lncRNA			long intergenic non-protein coding RNA 242	LINC00242
18971	CTB-178M22.2	2.09117	0.0602954	2.05159	3.1159	1.65132	2.81423	1.77877	3.54755	2.55197	2.86422	2	6	2	11	5	7	101927862	#FF6347,black	CTB-178M22.2	chr5	167656588	167659377	518	-	NR_109894	lncRNA			uncharacterized LOC101927862	CTB-178M22.2
15343	SGSM1	2.09113	0.0907766	3.14963	4.21391	2.08798	4.53011	3.86816	3.64953	2.95766	4.32322	3	22	12	12	7	21	129049	#FF6347,black	SGSM1	chr22	25202188	25322813	6124	+	NM_001039948	protein_coding	KIAA1941|MGC133298|RUTBC2	P30467	small G protein signaling modulator 1	SGSM1
15457	HMOX1	2.09068	0.0398679	4.58983	5.65381	4.6509	6.05148	4.89093	5.40945	4.12524	5.39955	23	65	25	43	17	46	3162	#FF6347,black	HMOX1	chr22	35777060	35790207	1590	+	NM_002133	protein_coding	HO-1|HSP32|bK286B10	P3443	heme oxygenase 1	HMOX1
9895	GSDMA	2.08797	0.0158953	3.56004	4.62214	2.88707	4.65098	3.38217	4.70966	4.13416	4.49756	6	24	8	26	17	24	284110	#FF6347,black	GSDMA	chr17	38119226	38134019	2164	+	NM_178171	protein_coding	FLJ39120|GSDM|GSDM1|MGC129596	P20612	gasdermin A	GSDMA
1768	LOC101928404	2.08779	0.213876	0.471914	1.53389	0.0169321	0.00232365	1.10369	1.97195	0	1.91165	0	0	1	3	0	3	101928404	#FF6347,black	LOC101928404	chr1	163131465	163182813	2633	+	NR_110699	lncRNA			uncharacterized LOC101928404	LOC101928404
24829	MAOB	2.08744	0.0511407	2.49724	3.55897	2.0709	3.32898	2.97763	3.27609	2.28089	3.96542	3	9	6	9	4	16	4129	#FF6347,black	MAOB	chrX	43625857	43741721	2595	-	NM_000898	protein_coding	MGC26382	P33393	monoamine oxidase B	MAOB
5860	LOC728739	2.08707	0.0784804	0.774278	1.83576	1.62364	2.00496	0.0696759	1.96786	0	1.47671	2	3	0	3	0	2	728739	#FF6347,black	LOC728739	chr12	108296927	108297548	622	-	NR_037629	misc_RNA			programmed cell death 2 pseudogene	LOC728739
11508	CYP4F2	2.08668	0.00244625	5.30508	6.36629	5.42211	6.1372	5.20272	6.45887	5.2818	6.47805	40	69	31	90	39	98	8529	#FF6347,black	CYP4F2	chr19	15988834	16008930	2406	-	NM_001082	protein_coding	CPF2	P30513	cytochrome P450 family 4 subfamily F member 2	CYP4F2
3586	UBQLNL	2.08659	0.201979	0.47191	1.53306	0.0169296	1.00476	1.10369	0.969224	0	2.23804	0	1	1	1	0	4	143630	#FF6347,black	UBQLNL	chr11	5535623	5537956	2334	-	NM_145053	protein_coding	MGC20470|MGC26958	P4505	ubiquilin-like	UBQLNL
8556	ABCC6P2	2.08631	0.0593541	2.29577	3.35673	0.0837146	3.32854	2.96681	3.27898	2.54911	3.45678	0	9	6	9	5	11	730013	#FF6347,black	ABCC6P2	chr16	14916289	14918559	706	-	NR_023387	misc_RNA			ATP binding cassette subfamily C member 6 pseudogene 2	ABCC6P2
18466	SPATA9	2.08363	0.0234188	1.6246	2.6837	1.06152	2.59118	1.18037	2.76893	2.29197	2.68552	1	5	1	6	4	6	83890	#FF6347,black	SPATA9	chr5	94987885	95018714	3432	-	NR_125327	protein_coding	FLJ35906|NYD-SP16		spermatogenesis associated 9	SPATA9
9369	ZMYND15	2.07738	0.0506764	2.99577	4.05053	1.67864	3.81468	3.00583	4.0428	3.66631	4.25987	2	13	6	16	12	20	84225	#FF6347,black	ZMYND15	chr17	4643310	4649414	2507	+	NM_001267822	protein_coding	DKFZp434N127	P28195	zinc finger MYND-type containing 15	ZMYND15
11841	YIF1B	2.07657	0.000438265	9.41544	10.4696	9.47284	10.488	9.51177	10.3557	9.2479	10.5579	680	1427	641	1358	623	1686	90522	#FF6347,black	YIF1B	chr19	38794200	38806606	3192	-	NM_001145461	protein_coding	FLJ23477|FLJ50074|FinGER8|MGC39135	P31476	Yip1 interacting factor homolog B, membrane trafficking protein	YIF1B
15066	MX2	2.07637	0.31238	0.811253	1.86532	0.0239013	2.58943	1.69933	1.96784	0	0	0	5	2	3	0	0	4600	#FF6347,black	MX2	chr21	42733950	42780869	2961	+	NM_002463	protein_coding	MXB	P31245	MX dynamin like GTPase 2	MX2
18345	FOXD1	2.07491	0.293265	0.774256	1.82731	1.62363	2.00496	0.0696121	0	0	2.49376	2	3	0	0	0	5	2297	#FF6347,black	FOXD1	chr5	72742085	72744352	2268	-	NM_004472	protein_coding	FKHL8|FREAC4	P2046	forkhead box D1	FOXD1
15753	SRGAP3-AS3	2.07397	0.126107	0.781517	1.83391	0.0238621	2.32662	1.12096	0.963883	0.974695	1.89849	0	4	1	1	1	3	100288831	#FF6347,black	SRGAP3-AS3	chr3	9258579	9261192	1223	+	NR_103443	lncRNA			SRGAP3 antisense RNA 3	SRGAP3-AS3
18190	CCDC152	2.0733	0.0142893	4.47362	5.52555	3.98132	5.70771	4.29784	5.50647	4.96298	5.33876	14	51	16	46	31	44	100129792	#FF6347,black	CCDC152	chr5	42756920	42802539	3491	+	NM_001134848	protein_coding		P28157	coiled-coil domain containing 152	CCDC152
13305	IL1R2	2.07285	0.00800058	4.78218	5.8338	4.76708	6.00739	5.00051	5.53427	4.54266	5.91734	25	63	27	47	23	66	7850	#FF6347,black	IL1R2	chr2	102608306	102644884	1611	+	NM_004633	protein_coding	CD121b|IL1RB|MGC47725	P7610	interleukin 1 receptor type 2	IL1R2
16774	VEPH1	2.07279	0.174335	2.08079	3.13237	2.06059	3.59073	2.48672	3.42091	1.54329	1.82699	3	11	4	10	2	3	79674	#FF6347,black	VEPH1	chr3	156977532	157221415	4845	-	NM_001167912	protein_coding	FLJ12604|KIAA1692|MELT|MGC111426|MGC126709|MGC142115|VEPH	P34149	ventricular zone expressed PH domain containing 1	VEPH1
16530	ALG1L	2.07112	0.00456042	4.9559	6.00632	4.53125	5.86574	4.9556	6.1418	5.28381	5.99818	21	57	26	72	39	70	200810	#FF6347,black	ALG1L	chr3	125648118	125655887	921	-	NM_001015050	protein_coding	ALG1L1	P17161	ALG1, chitobiosyldiphosphodolichol beta-mannosyltransferase-like	ALG1L
18023	LOC100506688	2.06947	0.211039	0.781513	1.83077	0.0238579	1.00558	1.12095	2.55604	0.974697	1.47672	0	1	1	5	1	2	100506688	#FF6347,black	LOC100506688	chr5	987292	997455	3451	-	NR_104615	lncRNA			uncharacterized LOC100506688	LOC100506688
22181	LOC101409256	2.06942	0.0188654	0.781514	1.83074	0.0238582	2.00496	1.12095	1.55069	0.974697	1.8985	0	3	1	2	1	3	101409256	#FF6347,black	LOC101409256	chr7	90025606	90027550	1945	+	NR_102424	misc_RNA			cell division cycle 42 pseudogene	LOC101409256
20039	SESN1	2.06872	0.000526668	8.30491	9.35365	8.34722	9.47777	8.15979	9.2831	8.39704	9.29158	311	708	250	645	345	700	27244	#FF6347,black	SESN1	chr6	109307640	109415708	3631	-	NM_001199933	protein_coding	MGC138241|MGC142129|PA26|RP11-787I22.1|SEST1	P17399	sestrin 1	SESN1
16776	PQLC2L	2.0679	0.108904	2.35954	3.40771	1.08442	3.70662	1.80152	3.27814	3.29128	3.18286	1	12	2	9	9	9	152078	#FF6347,black	PQLC2L	chr3	157261133	157319021	2755	+	NM_001130002	protein_coding		P11859	PQ loop repeat containing 2-like	PQLC2L
14665	SLC2A10	2.06566	0.0857609	1.64622	2.69283	0.0517735	3.00568	2.15121	2.7689	1.96785	2.18585	0	7	3	6	3	4	81031	#FF6347,black	SLC2A10	chr20	45338279	45364985	4235	+	NM_030777	protein_coding	ATS|GLUT10|MGC126706	P8335	solute carrier family 2 member 10	SLC2A10
15411	GAL3ST1	2.06479	0.366225	0.802524	1.84852	1.04087	2.81164	1.12101	0	0	1.47667	1	6	1	0	0	2	9514	#FF6347,black	GAL3ST1	chr22	30950624	30960876	1791	-	NM_004861	protein_coding	CST	P8201	galactose-3-O-sulfotransferase 1	GAL3ST1
18551	LINC00992	2.06333	0.0197731	1.64165	2.68663	1.06155	2.59118	1.74916	2.96317	1.96786	2.45678	1	5	2	7	3	5	728342	#FF6347,black	LINC00992	chr5	116751208	116915439	3091	+	NR_046089	lncRNA			long intergenic non-protein coding RNA 992	LINC00992
182	FBXO2	2.06199	0.0193824	5.60519	6.64923	5.38918	6.36557	6.09157	6.70528	5.16716	6.83686	39	81	59	107	36	126	26232	#FF6347,black	FBXO2	chr1	11708418	11714888	1715	-	NM_012168	protein_coding	FBG1|FBX2|Fbs1|NFB42|OCP1	P9428	F-box protein 2	FBXO2
7027	LOC101927780	2.06143	0.248472	1.04195	2.0856	2.04032	2.5899	0.0890567	2.28825	0	0.870551	3	5	0	4	0	1	101927780	#FF6347,black	LOC101927780	chr14	62022990	62037371	5312	-	NR_110417	lncRNA			uncharacterized LOC101927780	LOC101927780
16255	SYNPR	2.06014	0.168933	1.78593	2.82867	2.05439	3.46482	1.19199	1.95144	1.96602	2.67894	3	10	1	3	3	6	132204	#FF6347,black	SYNPR	chr3	63263914	63602597	2987	+	NM_001130003	protein_coding	DKFZp686G0883|MGC26651|SPO	P2472	synaptoporin	SYNPR
4547	SNORD5	2.0596	0.0435016	2.30873	3.35109	2.383	3.00712	2.7529	3.27899	1.53928	3.68553	4	7	5	9	2	13	692072	#FF6347,black	SNORD5	chr11	93466394	93466466	73	-	NR_003033	snoRNA	mgh28S-2410		small nucleolar RNA, C/D box 5	SNORD5
12738	FAM228B	2.05871	0.027926	5.01596	6.0577	4.92514	6.32931	4.79377	5.59166	5.28349	6.15382	28	79	23	49	39	78	375190	#FF6347,black	FAM228B	chr2	24299744	24392507	1699	+	NM_001291328	protein_coding		P16462	family with sequence similarity 228 member B	FAM228B
7972	LARP6	2.05779	0.279795	0.781502	1.8226	0.0238466	0.00327832	1.12092	2.55605	0.974703	1.89852	0	0	1	5	1	3	55323	#FF6347,black	LARP6	chr15	71123863	71146604	2587	-	NM_001286679	protein_coding	ACHN|FLJ11196	P15148	La ribonucleoprotein domain family member 6	LARP6
15927	VILL	2.05698	0.0078286	4.71685	5.75737	4.59165	5.65152	5.18434	5.80992	4.20312	5.80511	22	49	31	57	18	61	50853	#FF6347,black	VILL	chr3	38035078	38048676	2787	+	NM_015873	protein_coding		P5462	villin-like	VILL
19310	HIST1H3D	2.0566	0.171653	3.38708	4.42734	3.64732	5.05068	3.02815	3.40205	3.41928	4.3808	11	32	6	10	10	22	8351	#FF6347,black	HIST1H3D	chr6	26197012	26199521	921	-	NM_003530	protein_coding	H3/b|H3FB	P10854	histone cluster 1, H3d	HIST1H3D
15536	APOBEC3C	2.05522	0.00116814	7.1431	8.18239	6.93419	8.2748	7.38698	8.1964	7.07005	8.06851	116	307	146	303	137	299	27350	#FF6347,black	APOBEC3C	chr22	39410265	39414825	1109	+	NM_014508	protein_coding	APOBEC1L|ARDC2|ARDC4|ARP5|MGC19485|PBI|bK150C2.3	P28018	apolipoprotein B mRNA editing enzyme catalytic subunit 3C	APOBEC3C
14392	CST1	2.05453	0.00952854	4.96679	6.00559	4.46513	5.78921	5.23535	6.20024	5.08992	5.99813	20	54	32	75	34	70	1469	#FF6347,black	CST1	chr20	23728190	23731574	760	-	NM_001898	protein_coding		P21529	cystatin SN	CST1
20342	AIRN	2.05383	0.234514	1.0275	2.06581	1.62819	1.00632	0.0889271	2.77678	0.971316	1.88679	2	1	0	6	1	3	100271873	#FF6347,black	AIRN	chr6	160424323	160428696	1489	-	NR_047511	lncRNA			antisense of IGF2R non-protein coding RNA	AIRN
18956	LOC285629	2.0521	0.115103	1.77988	2.81697	1.64423	3.00596	1.19183	1.95147	2.29033	3.20784	2	7	1	3	4	9	285629	#FF6347,black	LOC285629	chr5	160358786	160365633	2322	-	NR_027111				uncharacterized LOC285629	LOC285629
19479	HCP5	2.05123	0.0530815	4.82889	5.86538	5.1074	5.81499	4.72837	6.27582	4.60179	5.36153	32	55	22	79	24	45	10866	#FF6347,black	HCP5	chr6	31430957	31433586	2539	+	NR_040662_3	lncRNA	6S2650E|D6S2650E|P5-1		HLA complex P5 (non-protein coding)	HCP5
15998	ZNF197-AS1	2.05078	0.0614256	1.02749	2.06367	1.62819	1.59088	0.0889146	2.28827	0.971318	2.21549	2	2	0	4	1	4	100874094	#FF6347,black	ZNF197-AS1	chr3	44658620	44666289	623	-	NR_046658	lncRNA			ZNF197 antisense RNA 1	ZNF197-AS1
11022	RBFADN	2.04913	0.12952	1.50693	2.54194	1.63747	2.59083	2.14239	2.96518	0	1.86293	2	5	3	7	0	3	100506070	#FF6347,black	RBFADN	chr18	77827256	77839206	808	+	NR_103445	lncRNA			RBFA downstream neighbor (non-protein coding)	RBFADN
4667	BCO2	2.04692	0.0115969	2.87357	3.90703	3.22946	3.91377	2.53661	3.65362	2.76659	4.11668	8	14	4	12	6	18	83875	#FF6347,black	BCO2	chr11	112046208	112089649	2984	+	NM_031938	protein_coding	B-DIOX-II|BCDO2|FLJ34464	P14011	beta-carotene oxygenase 2	BCO2
24554	CLIC3	2.04602	0.0671163	2.67405	3.70688	3.05828	3.1776	2.98618	3.86486	1.53259	3.9595	7	8	6	14	2	16	9022	#FF6347,black	CLIC3	chr9	139889060	139891024	813	-	NM_004669	protein_coding		P21545	chloride intracellular channel 3	CLIC3
10980	LOC101060542	2.04354	0.105969	1.7859	2.81697	2.05436	3.00596	1.19185	1.95147	1.96604	3.20783	3	7	1	3	3	9	101060542	#FF6347,black	LOC101060542	chr18	68047376	68051827	2637	-	NR_110764				uncharacterized LOC101060542	LOC101060542
11384	ACP5	2.04326	0.0803941	4.71531	5.74618	5.01691	6.25497	4.53073	5.44117	4.54324	5.36479	30	75	19	44	23	45	54	#FF6347,black	ACP5	chr19	11685475	11689801	1631	-	NM_001111036	protein_coding	MGC117378|TRAP	P31386	acid phosphatase 5, tartrate resistant	ACP5
23431	TNFRSF11B	2.04198	0.220212	2.87652	3.90649	3.37933	2.8163	2.53662	4.60566	2.54178	3.76523	9	6	4	24	5	14	4982	#FF6347,black	TNFRSF11B	chr8	119935796	119964383	2346	-	NM_002546	protein_coding	MGC29565|OCIF|OPG|TR1	P10031	tumor necrosis factor receptor superfamily member 11b	TNFRSF11B
8487	CDIP1	2.04099	0.00381806	6.11716	7.14643	6.13025	7.36531	6.00466	7.00414	6.20922	7.04186	66	163	55	132	75	146	29965	#FF6347,black	CDIP1	chr16	4560677	4588816	2806	-	NM_013399	protein_coding		P31279	cell death-inducing p53 target 1	CDIP1
9370	TM4SF5	2.03667	0.000731983	6.0118	7.03801	6.21268	7.00789	5.97732	6.96046	5.81787	7.13966	70	127	54	128	57	156	9032	#FF6347,black	TM4SF5	chr17	4675187	4686506	708	+	NM_003963	protein_coding		P27540	transmembrane 4 L six family member 5	TM4SF5
20124	NKAIN2	2.03559	0.00565026	3.76517	4.79062	3.76718	4.5312	3.53597	4.86096	3.96115	4.94717	12	22	9	29	15	33	154215	#FF6347,black	NKAIN2	chr6	124124991	125146786	3471	+	NM_001300737	protein_coding	FAM77B|MGC41924|NKAIP2|TCBA|TCBA1	P12053	Na+/K+ transporting ATPase interacting 2	NKAIN2
1426	SEMA6C	2.03529	0.0458291	2.0419	3.06714	2.05969	3.32797	1.21327	3.12933	2.5524	2.667	3	9	1	8	5	6	10500	#FF6347,black	SEMA6C	chr1	151104163	151119140	4022	-	NM_030913	protein_coding	SEMAY|m-SemaY|m-SemaY2	P28585	semaphorin 6C	SEMA6C
5746	PLEKHG7	2.03439	0.190664	1.93025	2.95484	2.635	3.59044	1.20296	2.2745	1.54586	2.67276	5	11	1	4	2	6	440107	#FF6347,black	PLEKHG7	chr12	93130265	93165868	3267	+	NM_001004330	protein_coding	FLJ46688	P13741	pleckstrin homology and RhoGEF domain containing G7	PLEKHG7
85	LOC100996583	2.02825	0.00732851	4.90108	5.92132	4.5304	5.81507	5.14564	5.78317	4.96023	6.13832	21	55	30	56	31	77	100996583	#FF6347,black	LOC100996583	chr1	2497974	2515973	698	+	NR_121638	lncRNA			uncharacterized LOC100996583	LOC100996583
8315	NHLRC4	2.0277	0.00283778	4.05036	5.0702	3.97475	5.21661	4.27919	5.08226	3.86457	4.89361	14	36	16	34	14	32	283948	#FF6347,black	NHLRC4	chr16	616995	619495	4106	+	NM_001301159	protein_coding	FLJ36208	P3034	NHL repeat containing 4	NHLRC4
13363	NPHP1	2.02695	0.028072	3.46234	4.48165	3.07335	4.39959	2.82303	4.53963	4.13528	4.50211	7	20	5	23	17	24	4867	#FF6347,black	NPHP1	chr2	110880914	110962639	2790	-	NM_001128178	protein_coding	FLJ97602|JBTS4|NPH1|SLSN1	P13665	nephronophthisis 1 (juvenile)	NPHP1
23854	HRCT1	2.0244	0.0482877	3.6674	4.6849	3.96881	5.05111	3.78066	4.65392	3.12364	4.23536	14	32	11	25	8	20	646962	#FF6347,black	HRCT1	chr9	35906189	35907138	950	+	NM_001039792	protein_coding	LGLL338|PRO537|UNQ338	P28062	histidine rich carboxyl terminus 1	HRCT1
14520	EPB41L1	2.0233	0.00343562	8.03009	9.0468	7.90159	9.20531	8.30465	9.02201	7.83844	8.89624	228	586	277	538	234	532	2036	#FF6347,black	EPB41L1	chr20	34679426	34820721	6837	+	NM_001258331	protein_coding	4.1N|DKFZp686H17242|KIAA0338|MGC11072	P17005	erythrocyte membrane protein band 4.1 like 1	EPB41L1
7129	LOC100506476	2.02323	0.0162763	2.04682	3.06348	2.37736	3.17617	1.21324	3.12934	2.28728	2.86596	4	8	1	8	4	7	100506476	#FF6347,black	LOC100506476	chr14	74254063	74270331	984	+	NR_109995	lncRNA			uncharacterized LOC100506476	LOC100506476
11422	BEST2	2.01972	0.186243	0.811198	1.82536	0.0238636	1.00558	1.69925	2.29156	0	1.89849	0	1	2	4	0	3	54831	#FF6347,black	BEST2	chr19	12863407	12869271	1910	+	NM_017682	protein_coding	FLJ20132|VMD2L1	P18769	bestrophin 2	BEST2
3678	SNORA23	2.01784	0.02268	4.38787	5.40068	3.8818	5.56185	4.935	5.44438	4.12718	5.16801	13	46	26	44	17	39	677808	#FF6347,black	SNORA23	chr11	9450313	9450501	189	+	NR_002962	snoRNA	ACA23		small nucleolar RNA, H/ACA box 23	SNORA23
19	LOC100130417	2.01675	0.0688959	1.93021	2.94224	2.63497	3.00624	1.20281	2.54037	1.54589	3.20259	5	7	1	5	2	9	100130417	#FF6347,black	LOC100130417	chr1	852198	855072	1446	-	NR_122045	lncRNA			uncharacterized LOC100130417	LOC100130417
10037	IFI35	2.01633	0.0169072	5.47306	6.48479	5.02428	6.23679	5.83121	6.44191	5.45208	6.73238	30	74	49	89	44	117	3430	#FF6347,black	IFI35	chr17	41158742	41166476	1250	+	NM_005533	protein_coding	FLJ21753|IFP35	P14068	interferon induced protein 35	IFI35
8702	SNX29P2	2.01589	0.0516508	1.06103	2.07245	0.0306043	2.32712	1.71247	1.96421	0.9713	1.88673	0	4	2	3	1	3	440352	#FF6347,black	SNX29P2	chr16	29313608	29376380	1585	+	NR_002939	misc_RNA			sorting nexin 29 pseudogene 2	SNX29P2
17608	LOC100507053	2.01464	0.0660586	3.06986	4.08037	2.08493	4.25465	3.3538	3.53427	3.42288	4.32737	3	18	8	11	10	21	100507053	#FF6347,black	LOC100507053	chr4	100010008	100222513	4825	+	NR_037884	lncRNA			uncharacterized LOC100507053	LOC100507053
25381	FIRRE	2.01316	0.035635	3.86317	4.87263	4.45083	4.65147	2.84862	4.99867	3.86636	4.94417	20	24	5	32	14	33	286467	#FF6347,black	FIRRE	chrX	130836678	130964671	2928	-	NR_026975	lncRNA			firre intergenic repeating RNA element	FIRRE
10557	RBFOX3	2.01241	0.122124	2.56299	3.57191	2.07161	3.32904	2.51501	4.13173	2.96502	3.01735	3	9	4	17	7	8	146713	#FF6347,black	RBFOX3	chr17	77085427	77512230	2990	-	NM_001082575	protein_coding	FLJ56884|FLJ58356|FOX-3|FOX3|HRNBP3|NEUN	P32867	RNA binding protein, fox-1 homolog 3	RBFOX3
14278	LINC00654	2.01237	0.121338	1.25723	2.26613	0.0370955	1.59145	1.15069	2.55025	1.97264	2.47509	0	2	1	5	3	5	149837	#FF6347,black	LINC00654	chr20	5479218	5485242	3591	-	NR_015406	lncRNA			long intergenic non-protein coding RNA 654	LINC00654
2725	ALOX5	2.0118	0.00646821	3.59031	4.59879	3.52681	4.46681	3.98968	4.65484	3.1246	4.66616	10	21	13	25	8	27	240	#FF6347,black	ALOX5	chr10	45869624	45941567	2644	+	NM_000698	protein_coding	5-LO|5-LOX|5LPG|LOG5|MGC163204	P5885	arachidonate 5-lipoxygenase	ALOX5
14670	SULF2	2.01091	0.00263855	6.32707	7.33492	6.55429	7.47546	6.28182	7.34153	6.10999	7.17181	89	176	67	167	70	160	55959	#FF6347,black	SULF2	chr20	46286150	46415360	4459	-	NM_001161841	protein_coding	DKFZp313E091|FLJ44488|FLJ90554|HSULF-2|KIAA1247|MGC126411	P30277	sulfatase 2	SULF2
17679	RRH	2.00895	0.322763	1.28953	2.29597	1.05122	3.17468	1.72458	1.96086	0.968136	0.855898	1	8	2	3	1	1	10692	#FF6347,black	RRH	chr4	110749150	110765861	1556	+	NM_006583	protein_coding		P29965	retinal pigment epithelium-derived rhodopsin homolog	RRH
14683	SNORD12B	2.00606	0.183893	1.06101	2.06537	0.0305858	2.32712	1.71244	0.959035	0.971309	2.48394	0	4	2	1	1	5	100113393	#FF6347,black	SNORD12B	chr20	47896850	47896952	103	+	NR_003695	snoRNA			small nucleolar RNA, C/D box 12B	SNORD12B
19676	KCNK5	2.00599	0.0015587	4.47581	5.48012	4.52513	5.4338	4.71492	5.56735	4.12648	5.43509	21	42	22	48	17	47	8645	#FF6347,black	KCNK5	chr6	39156747	39197251	3783	-	NM_003740	protein_coding	FLJ11035|K2p5.1|TASK-2|TASK2	P8565	potassium two pore domain channel subfamily K member 5	KCNK5
24771	MAGEB6	2.0048	0.17185	1.44336	2.44682	2.04733	1.59199	0.125536	2.96592	1.55302	2.46688	3	2	0	7	2	5	158809	#FF6347,black	MAGEB6	chrX	26210557	26213763	1949	+	NM_173523	protein_coding	CT3.4|FLJ40242|MAGE-B6|MAGEB6A	P22428	MAGE family member B6	MAGEB6
4504	SYTL2	2.00438	0.00100765	5.48581	6.48897	5.31479	6.41721	5.55284	6.40926	5.5756	6.62944	37	84	40	87	48	109	54843	#FF6347,black	SYTL2	chr11	85405265	85522202	4680	-	NM_206929	protein_coding	CHR11SYT|EXO4|FLJ21219|FLJ34802|FLJ42764|FLJ45597|KIAA1597|MGC102768|SGA72M|SLP2|SLP2A	P16823	synaptotagmin like 2	SYTL2
2233	DEGS1	2.00216	0.00395371	4.36636	5.36791	4.31513	5.25552	4.29214	5.23652	4.48409	5.58452	18	37	16	38	22	52	8560	#FF6347,black	DEGS1	chr1	224370910	224381142	2063	+	NM_003676	protein_coding	DEGS|DES1|Des-1|FADS7|MGC5079|MLD	P32233	delta(4)-desaturase, sphingolipid 1	DEGS1
17317	DCAF4L1	2.0004	0.0138562	3.83379	4.83408	3.76797	5.0944	3.53851	4.75999	4.13209	4.60356	12	33	9	27	17	26	285429	#FF6347,black	DCAF4L1	chr4	41983713	41988484	4772	+	NM_001029955	protein_coding	MGC126021|MGC126022|WDR21B	P10743	DDB1 and CUL4 associated factor 4-like 1	DCAF4L1
25734	SPRY3	2.00029	0.0560889	2.06832	3.06853	2.05972	3.17618	2.17477	3.42141	1.96263	2.43683	3	8	3	10	3	5	10251	#FF6347,black	SPRY3	chrY	59100403	59115125	9094	+	NM_005840_1	protein_coding	HSPRY3	P23973	sprouty RTK signaling antagonist 3	SPRY3
20156	ENPP3	2	0.195656	2.8712	3.8712	3.85832	3.81434	1.84126	3.27104	1.94993	4.33479	13	13	2	9	3	21	5169	#FF6347,black	ENPP3	chr6	131958442	132068550	3165	+	NM_005021	protein_coding	B10|CD203c|NPP3|PD-IBETA|PDNP3	P15403	ectonucleotide pyrophosphatase/phosphodiesterase 3	ENPP3
12537	AURKC	1.99956	0.00370034	3.08393	4.08362	3.23275	4.09442	3.35393	4.12553	2.53926	4.02923	8	16	8	17	5	17	6795	#FFA07A,black	AURKC	chr19	57742377	57746916	1356	+	NM_001015879	protein_coding	AIE2|AIK3|ARK3|AurC|STK13|aurora-C	P11114	aurora kinase C	AURKC
2223	FAM177B	1.99911	0.333628	1.81626	2.81562	2.05438	1.00901	2.15945	3.66723	0.958938	2.67896	3	1	3	12	1	6	400823	#FFA07A,black	FAM177B	chr1	222910558	222924002	1345	+	NM_207468	protein_coding	FLJ43505	P1486	family with sequence similarity 177 member B	FAM177B
19776	CLIC5	1.99861	0.13031	3.27262	4.27162	3.23645	3.81519	2.56289	3.95126	3.77171	4.82776	8	13	4	15	13	30	53405	#FFA07A,black	CLIC5	chr6	45866190	46048085	8141	-	NM_001114086	protein_coding	CLIC5B|FLJ90663|MST130|MSTP130|dJ447E21.4	P23406	chloride intracellular channel 5	CLIC5
11573	PDE4C	1.9986	0.00372099	3.35193	4.35092	3.07078	4.17729	3.6447	4.41448	3.28108	4.44632	7	17	10	21	9	23	5143	#FFA07A,black	PDE4C	chr19	18318771	18359010	5811	-	NM_001098819	protein_coding	DPDE1|MGC126222	P7410	phosphodiesterase 4C	PDE4C
12310	LOC105372441	1.99832	0.00985985	1.26937	2.26816	1.05115	2.00602	1.15072	2.28527	1.55545	2.47507	1	3	1	4	2	5	105372441	#FFA07A,black	LOC105372441	chr19	51333786	51354399	641	+	NR_131205	lncRNA			uncharacterized LOC105372441	LOC105372441
10810	DSG1	1.99808	0.27478	1.45053	2.44914	2.36623	2.81283	0.125568	0.950331	0.965236	2.89215	4	6	0	1	1	7	1828	#FFA07A,black	DSG1	chr18	28898052	28939209	7262	+	NM_001942	protein_coding	CDHF4|DG1|DSG|PPKS1|SPPK1	P31330	desmoglein 1	DSG1
2888	C10orf54	1.99775	0.0397182	2.75496	3.75333	2.65059	4.00644	3.33661	3.65571	1.95212	3.55847	5	15	8	12	3	12	64115	#FFA07A,black	C10orf54	chr10	73507314	73533337	4773	-	NM_022153		GI24|PP2135|SISP1	P1018	chromosome 10 open reading frame 54	C10orf54
15575	CHADL	1.99635	0.000207856	4.31784	5.3152	4.23753	5.21702	4.28997	5.37903	4.41986	5.34456	17	36	16	42	21	44	150356	#FFA07A,black	CHADL	chr22	41625514	41636935	2533	-	NM_138481	protein_coding	SLRR4B	P4327	chondroadherin like	CHADL
844	TTC22	1.99568	0.0816589	2.06297	3.05984	1.65037	2.59212	2.17467	3.548	2.28728	2.86595	2	5	3	11	4	7	55001	#FFA07A,black	TTC22	chr1	55246752	55266941	3073	-	NM_001114108	protein_coding	FLJ20619	P7142	tetratricopeptide repeat domain 22	TTC22
18855	SH3TC2	1.99559	0.0208702	5.12033	6.11714	5.02097	6.09515	4.90719	5.78149	5.38802	6.40721	30	67	25	56	42	93	79628	#FFA07A,black	SH3TC2	chr5	148361713	148442737	26580	-	NM_024577	protein_coding	CMT4C|FLJ13605|KIAA1985|MNMN	P32764	SH3 domain and tetratricopeptide repeats 2	SH3TC2
7222	FOXN3-AS1	1.99354	0.0440997	3.62561	4.62094	3.24281	4.91369	3.9909	4.11863	3.54385	4.71726	8	29	13	17	11	28	400236	#FFA07A,black	FOXN3-AS1	chr14	89883698	89886137	1077	+	NR_036500	lncRNA			FOXN3 antisense RNA 1	FOXN3-AS1
10716	PTPRM	1.99302	0.210113	1.67612	2.67107	2.05148	1.59264	2.15111	2.76893	0	3.21335	3	2	3	6	0	9	5797	#FFA07A,black	PTPRM	chr18	7567314	8406859	5600	+	NM_001105244	protein_coding	MGC166994|PTPRL1|R-PTP-MU|RPTPM|RPTPU|hR-PTPu	P9052	protein tyrosine phosphatase, receptor type M	PTPRM
11769	PROSER3	1.99228	0.202046	1.88401	2.87843	1.06811	2.3291	0.175915	3.13154	2.97207	3.04822	1	4	0	8	7	8	148137	#FFA07A,black	PROSER3	chr19	36249044	36260077	2146	+	NM_001039887	protein_coding		P22042	proline and serine rich 3	PROSER3
14924	BACH1-IT2	1.99022	0.127984	1.2895	2.28243	1.0512	2.32758	1.72452	2.77418	0.968152	1.45121	1	4	2	6	1	2	100874322	#FFA07A,black	BACH1-IT2	chr21	30744821	30746300	802	+	NR_046564	lncRNA			BACH1 intronic transcript 2	BACH1-IT2
5948	LINC00173	1.98959	0.011118	5.48917	6.48164	5.388	6.65148	5.0205	6.40928	5.91686	6.36757	39	99	27	87	61	91	100287569	#FFA07A,black	LINC00173	chr12	116971227	116974318	2032	+	NR_027345	lncRNA			long intergenic non-protein coding RNA 173	LINC00173
160	RBP7	1.98957	0.376824	0.00977122	1.00223	0.00740521	2.00334	0.021823	0	0	0	0	3	0	0	0	0	116362	#FFA07A,black	RBP7	chr1	10057255	10076078	655	+	NM_052960	protein_coding	CRBP4|CRBPIV|MGC70641	P6557	retinol binding protein 7	RBP7
19285	HIST1H2BA	1.98957	0.376824	0.00977122	1.00223	0.00740521	2.00334	0.021823	0	0	0	0	3	0	0	0	0	255626	#FFA07A,black	HIST1H2BA	chr6	25727137	25727573	437	+	NM_170610	protein_coding	H2BFU|STBP|TSH2B|bA317E16.3	P23220	histone cluster 1, H2ba	HIST1H2BA
13532	KYNU	1.98957	0.376824	0.00977122	1.00223	0.00740521	2.00334	0.021823	0	0	0	0	3	0	0	0	0	8942	#FFA07A,black	KYNU	chr2	143635195	143799885	2014	+	NM_001199241	protein_coding		P31229	kynureninase	KYNU
16790	IL12A	1.98957	0.376824	0.00977122	1.00223	0.00740521	2.00334	0.021823	0	0	0	0	3	0	0	0	0	3592	#FFA07A,black	IL12A	chr3	159706623	159713806	1443	+	NM_000882	protein_coding	CLMF|IL-12A|NFSK|NKSF1|P35	P13980	interleukin 12A	IL12A
19492	LST1	1.98957	0.376824	0.00977122	1.00223	0.00740521	2.00334	0.021823	0	0	0	0	3	0	0	0	0	7940	#FFA07A,black	LST1	chr6	31553956	31556686	1633	+	NM_205839	protein_coding	B144|D6S49E|LST-1|MGC119006|MGC119007	P1791	leukocyte specific transcript 1	LST1
7104	LOC101928075	1.98957	0.376824	0.00977122	1.00223	0.00740521	2.00334	0.021823	0	0	0	0	3	0	0	0	0	101928075	#FFA07A,black	LOC101928075	chr14	71075515	71108015	2941	-	NR_110071	lncRNA			uncharacterized LOC101928075	LOC101928075
7174	LRRC74A	1.98957	0.376824	0.00977122	1.00223	0.00740521	2.00334	0.021823	0	0	0	0	3	0	0	0	0	145497	#FFA07A,black	LRRC74A	chr14	77292725	77336645	1734	+	NM_194287	protein_coding		P28021	leucine rich repeat containing 74A	LRRC74A
9414	SLC13A5	1.98957	0.376824	0.00977122	1.00223	0.00740521	2.00334	0.021823	0	0	0	0	3	0	0	0	0	284111	#FFA07A,black	SLC13A5	chr17	6588032	6616740	3238	-	NM_001284509	protein_coding	DKFZp686E17257|MGC138356|NACT	P28286	solute carrier family 13 member 5	SLC13A5
10687	EMILIN2	1.98957	0.376824	0.00977122	1.00223	0.00740521	2.00334	0.021823	0	0	0	0	3	0	0	0	0	84034	#FFA07A,black	EMILIN2	chr18	2847028	2914090	4009	+	NM_032048	protein_coding	EMILIN-2|FLJ33200|FOAP-10	P30884	elastin microfibril interfacer 2	EMILIN2
11580	LRRC25	1.98957	0.376824	0.00977122	1.00223	0.00740521	2.00334	0.021823	0	0	0	0	3	0	0	0	0	126364	#FFA07A,black	LRRC25	chr19	18501954	18508415	2403	-	NM_145256	protein_coding	FLJ38116|MAPA	P27852	leucine rich repeat containing 25	LRRC25
18753	PCDHA12	1.98957	0.376824	0.00977122	1.00223	0.00740521	2.00334	0.021823	0	0	0	0	3	0	0	0	0	56137	#FFA07A,black	PCDHA12	chr5	140254887	140257424	2538	+	NM_018903	protein_coding	MGC138485|MGC141932|PCDH-ALPHA12	P16909	protocadherin alpha 12	PCDHA12
22189	LRRD1	1.98957	0.376824	0.00977122	1.00223	0.00740521	2.00334	0.021823	0	0	0	0	3	0	0	0	0	401387	#FFA07A,black	LRRD1	chr7	91774198	91794590	2661	-	NM_001161528	protein_coding		P9188	leucine-rich repeats and death domain containing 1	LRRD1
22947	PDLIM2	1.98957	0.376824	0.00977122	1.00223	0.00740521	2.00334	0.021823	0	0	0	0	3	0	0	0	0	64236	#FFA07A,black	PDLIM2	chr8	22436254	22455538	5490	+	NM_021630	protein_coding	FLJ34715|MYSTIQUE|SLIM	P26756	PDZ and LIM domain 2	PDLIM2
24358	SH2D3C	1.98957	0.376824	0.00977122	1.00223	0.00740521	2.00334	0.021823	0	0	0	0	3	0	0	0	0	10044	#FFA07A,black	SH2D3C	chr9	130500596	130541048	4480	-	NM_170600	protein_coding	CHAT|FLJ39664|NSP3|PRO34088	P21011	SH2 domain containing 3C	SH2D3C
18740	VTRNA1-2	1.98915	0.189586	3.13388	4.12603	3.23368	4.17686	3.19452	2.94048	2.95837	4.73436	8	17	7	7	7	28	56663	#FFA07A,black	VTRNA1-2	chr5	140098511	140098598	88	+	NR_026704	vault_RNA	HVG2|VAULTRC2|VR2|hvg-2		vault RNA 1-2	VTRNA1-2
18811	PCDH12	1.98846	0.101861	2.48477	3.47642	3.05449	2.81519	2.20275	3.54261	1.95637	3.87774	7	6	3	11	3	15	51294	#FFA07A,black	PCDH12	chr5	141323150	141338627	6562	-	NM_016580	protein_coding	VE-cadherin-2|VECAD2	P25588	protocadherin 12	PCDH12
5421	KRT18	1.9878	0.000727291	12.944	13.9352	12.9209	14.0329	13.1313	13.853	12.7552	13.9138	7433	16666	7896	15347	7093	17282	3875	#FFA07A,black	KRT18	chr12	53342655	53346685	1953	+	NM_199187	protein_coding	CYK18|K18	P34888	keratin 18	KRT18
13934	CXCR2	1.9873	0.350679	0.419521	1.41033	0.0145988	2.32584	0.042846	0.971128	0.97976	0	0	4	0	1	1	0	3579	#FFA07A,black	CXCR2	chr2	218990013	219001976	3003	+	NM_001168298	protein_coding	CD182|CDw128b|CMKAR2|IL8R2|IL8RA|IL8RB	P13339	C-X-C motif chemokine receptor 2	CXCR2
3232	CFAP58	1.9873	0.350679	0.419521	1.41033	0.0145988	2.32584	0.042846	0.971128	0.97976	0	0	4	0	1	1	0	159686	#FFA07A,black	CFAP58	chr10	106113522	106214848	3313	+	NM_001008723	protein_coding		P21035	cilia and flagella associated protein 58	CFAP58
15347	CRYBB3	1.98653	0.00656323	1.4653	2.45555	1.63622	2.5907	1.16405	2.54769	1.553	2.19685	2	5	1	5	2	4	1417	#FFA07A,black	CRYBB3	chr22	25595817	25603326	863	+	NM_004076	protein_coding	CATCN2|CRYB3|MGC125772|MGC125773|MGC125774	P17731	crystallin beta B3	CRYBB3
2616	THNSL1	1.98585	0.0131789	6.97185	7.9616	6.69374	7.93285	6.52003	8.0468	7.50212	7.90105	98	242	79	273	185	266	79896	#FFA07A,black	THNSL1	chr10	25305508	25315593	3770	+	NM_024838	protein_coding	FLJ22002|TSH1	P19759	threonine synthase like 1	THNSL1
24575	RNF224	1.98489	0.493848	1.06096	2.05002	0.0305346	1.00632	1.71234	0	0.971334	3.2349	0	1	2	0	1	9	643596	#FFA07A,black	RNF224	chr9	140122018	140124090	1503	+	NM_001190228	protein_coding		P8794	ring finger protein 224	RNF224
23660	GLIS3	1.98442	0.0287145	4.33339	5.3221	4.31449	5.65091	4.64728	5.03734	3.95621	5.20674	18	49	21	33	15	40	169792	#FFA07A,black	GLIS3	chr9	3824128	4300035	7767	-	NM_152629	protein_coding	FLJ38999|FLJ90578|MGC33662|ZNF515	P8343	GLIS family zinc finger 3	GLIS3
25238	TBC1D8B	1.98432	0.00919468	5.93249	6.92113	6.38304	6.93858	5.30103	6.90375	5.91494	6.92085	79	121	33	123	61	134	54885	#FFA07A,black	TBC1D8B	chrX	106045919	106119377	6299	+	NM_198881	protein_coding	FLJ20298	P18920	TBC1 domain family member 8B	TBC1D8B
2120	IL24	1.98381	0.0708899	2.57042	3.5587	2.64687	2.8154	2.51488	3.86648	2.54621	3.77881	5	6	4	14	5	14	11009	#FFA07A,black	IL24	chr1	207070788	207077484	2175	+	NM_001185156	protein_coding	C49A|FISP|IL10B|MDA7|MOB5|ST16	P20310	interleukin 24	IL24
9316	SNORD91A	1.98226	0.233447	0.41952	1.40667	0.0145963	2.00411	0.0428389	1.55695	0.979761	0	0	3	0	2	1	0	692207	#FFA07A,black	SNORD91A	chr17	2233573	2233664	92	-	NR_003072	snoRNA	HBII-296a		small nucleolar RNA, C/D box 91A	SNORD91A
17330	COX7B2	1.98173	0.0900946	1.76006	2.74683	2.0534	2.32875	0.159694	2.76758	2.29087	3.05377	3	4	0	6	4	8	170712	#FFA07A,black	COX7B2	chr4	46736847	46911252	543	-	NM_130902	protein_coding	MGC102754	P32798	cytochrome c oxidase subunit 7B2	COX7B2
6327	LACC1	1.98135	0.00108289	5.81979	6.80627	5.99386	6.91465	5.59411	6.79522	5.8435	6.70099	60	119	41	114	58	115	144811	#FFA07A,black	LACC1	chr13	44453420	44468068	4550	+	NM_001128303	protein_coding		P35127	laccase domain containing 1	LACC1
24120	LOC100499484-C9ORF174	1.98058	0.0459346	3.37209	4.35802	3.07107	4.65056	2.81556	4.12192	3.9651	4.24736	7	24	5	17	15	20	57653	#FFA07A,black	LOC100499484-C9ORF174	chr9	100000708	100139577	5087	+	NR_036527	lncRNA			LOC100499484-C9orf174 readthrough	LOC100499484-C9ORF174
6128	ZNF140	1.98008	0.00263949	3.90762	4.89318	3.53207	4.96141	3.90164	4.90743	4.21016	4.80643	10	30	12	30	18	30	7699	#FFA07A,black	ZNF140	chr12	133656789	133684258	5503	+	NM_003440	protein_coding	pHZ-39	P33419	zinc finger protein 140	ZNF140
45	MXRA8	1.97912	0.123239	2.06292	3.04778	1.65032	2.32953	2.17454	2.95781	2.28731	3.58643	2	4	3	7	4	12	54587	#FFA07A,black	MXRA8	chr1	1288069	1298921	2551	-	NM_001282585	protein_coding	DKFZp586E2023|MGC3047	P15753	matrix-remodelling associated 8	MXRA8
2108	C1orf186	1.97865	0.164342	0.00976953	0.994289	0.00740394	1.58843	0.0218193	0.977516	0	0	0	2	0	1	0	0	440712	#FFA07A,black	C1orf186	chr1	206238872	206288647	1665	-	NM_001007544	protein_coding	FLJ16052	P27144	chromosome 1 open reading frame 186	C1orf186
3704	DKK3	1.97865	0.164342	0.00976953	0.994289	0.00740394	1.58843	0.0218193	0.977516	0	0	0	2	0	1	0	0	27122	#FFA07A,black	DKK3	chr11	11984543	12030917	2959	-	NM_001018057	protein_coding	REIC|RIG	P16429	dickkopf WNT signaling pathway inhibitor 3	DKK3
7595	DKFZP434L187	1.97865	0.164342	0.00976953	0.994289	0.00740394	1.58843	0.0218193	0.977516	0	0	0	2	0	1	0	0	26082	#FFA07A,black	DKFZP434L187	chr15	30488239	30506743	4260	+	NR_026771	lncRNA			uncharacterized LOC26082	DKFZP434L187
12637	LINC01249	1.97865	0.164342	0.00976953	0.994289	0.00740394	1.58843	0.0218193	0.977516	0	0	0	2	0	1	0	0	727982	#FFA07A,black	LINC01249	chr2	4675808	4703812	2674	-	NR_034134	lncRNA			long intergenic non-protein coding RNA 1249	LINC01249
14396	FLJ33581	1.97865	0.164342	0.00976953	0.994289	0.00740394	1.58843	0.0218193	0.977516	0	0	0	2	0	1	0	0	400839	#FFA07A,black	FLJ33581	chr20	24180403	24205224	2376	+	NR_040102				uncharacterized LOC400839	FLJ33581
15099	LINC00319	1.97865	0.164342	0.00976953	0.994289	0.00740394	1.58843	0.0218193	0.977516	0	0	0	2	0	1	0	0	284836	#FFA07A,black	LINC00319	chr21	44869904	44873771	3002	+	NR_026960	lncRNA			long intergenic non-protein coding RNA 319	LINC00319
22698	LINC00996	1.97865	0.164342	0.00976953	0.994289	0.00740394	1.58843	0.0218193	0.977516	0	0	0	2	0	1	0	0	285972	#FFA07A,black	LINC00996	chr7	150130742	150145228	2043	+	NR_034033	lncRNA			long intergenic non-protein coding RNA 996	LINC00996
24189	LOC340512	1.97865	0.164342	0.00976953	0.994289	0.00740394	1.58843	0.0218193	0.977516	0	0	0	2	0	1	0	0	340512	#FFA07A,black	LOC340512	chr9	109737114	109865269	2277	-	NR_126029	lncRNA			uncharacterized LOC340512	LOC340512
19420	HLA-G	1.97786	0.228506	0.419518	1.40346	0.0145939	1.58929	0.0428318	1.97343	0.979763	0	0	2	0	3	1	0	3135	#FFA07A,black	HLA-G	chr6	29794756	29798899	1578	+	NM_002127	protein_coding	MHC-G	P28876	major histocompatibility complex, class I, G	HLA-G
15177	POTEH	1.97786	0.228506	0.419518	1.40346	0.0145939	1.58929	0.0428318	1.97343	0.979763	0	0	2	0	3	1	0	23784	#FFA07A,black	POTEH	chr22	16256332	16287937	2037	-	NM_001136213	protein_coding	A26C3|ACTBL1|CT104.7|POTE22	P7200	POTE ankyrin domain family member H	POTEH
15552	MGAT3-AS1	1.97786	0.228506	0.419518	1.40346	0.0145939	1.58929	0.0428318	1.97343	0.979763	0	0	2	0	3	1	0	104502417	#FFA07A,black	MGAT3-AS1	chr22	39871812	39872827	498	-	NR_126469	lncRNA			MGAT3 antisense RNA 1	MGAT3-AS1
22500	FLNC	1.97743	0.0272286	4.3848	5.36843	3.88146	5.49915	4.88155	5.50781	4.2061	5.0532	13	44	25	46	18	36	2318	#FFA07A,black	FLNC	chr7	128470483	128499328	9138	+	NM_001458	protein_coding	ABP-280|ABP280A|ABPA|ABPL|FLJ10186|FLN2	P18621	filamin C	FLNC
23336	TP53INP1	1.97726	0.00140705	7.84904	8.83254	7.74193	8.87229	7.80314	8.6654	7.99029	8.94551	204	465	195	420	260	550	94241	#FFA07A,black	TP53INP1	chr8	95938200	95961615	5652	-	NM_001135733	protein_coding	DKFZp434M1317|FLJ22139|SIP|TP53DINP1|TP53INP1A|TP53INP1B|Teap|p53DINP1	P24376	tumor protein p53 inducible nuclear protein 1	TP53INP1
3160	SEMA4G	1.9757	0.0155457	6.21391	7.19627	6.21369	6.90292	6.50947	7.21616	5.84206	7.42292	70	118	79	153	58	190	57715	#FFA07A,black	SEMA4G	chr10	102732286	102745373	5528	+	NM_001203244	protein_coding	FLJ20590|KIAA1619|MGC102867	P22089	semaphorin 4G	SEMA4G
20351	AGPAT4	1.97552	0.0132559	4.13616	5.1184	3.87774	4.86571	4.36095	5.38096	4.1295	5.0611	13	28	17	42	17	36	56895	#FFA07A,black	AGPAT4	chr6	161551057	161695107	7879	-	NM_020133	protein_coding	1-AGPAT4|LPAAT-delta|dJ473J16.2	P17048	1-acylglycerol-3-phosphate O-acyltransferase 4	AGPAT4
830	LDLRAD1	1.97454	0.00866166	2.07965	3.06116	2.05971	3.17618	2.48444	2.95777	1.54395	3.04109	3	8	4	7	2	8	388633	#FFA07A,black	LDLRAD1	chr1	54472971	54483859	2345	-	NM_001276394	protein_coding		P4261	low density lipoprotein receptor class A domain containing 1	LDLRAD1
15054	SH3BGR	1.97453	0.013278	4.42805	5.40956	4.76237	5.43371	3.81611	5.56792	4.54561	5.20382	25	42	11	48	23	40	6450	#FFA07A,black	SH3BGR	chr21	40817797	40887433	1286	+	NM_001001713	protein_coding	21-GARP	P28258	SH3 domain binding glutamate rich protein	SH3BGR
14588	JPH2	1.9743	0.354473	0.740527	1.72187	0.0215792	1.59003	0.063084	2.55713	1.56198	0	0	2	0	5	2	0	57158	#FFA07A,black	JPH2	chr20	42740337	42816218	5941	-	NM_020433	protein_coding	FLJ40969|JP-2|JP2	P16769	junctophilin 2	JPH2
20195	LINC00271	1.97368	0.344282	0.419516	1.4004	0.0145914	1.00447	0.0428247	2.29662	0.979764	0	0	1	0	4	1	0	100131814	#FFA07A,black	LINC00271	chr6	135818939	136011976	1636	+	NR_026805	lncRNA			long intergenic non-protein coding RNA 271	LINC00271
3409	PRAP1	1.97323	0.0231522	4.10595	5.0865	4.31135	4.65186	4.10773	5.27613	3.86427	5.24956	18	24	14	39	14	41	118471	#FFA07A,black	PRAP1	chr10	135160844	135166187	750	+	NM_145202	protein_coding	MGC126792|PRO1195|RP11-122K13.6|UPA	P21323	proline-rich acidic protein 1	PRAP1
1177	KCNC4-AS1	1.97283	0.157533	0.00976785	0.990031	0.00740266	1.00349	0.0218155	1.56259	0	0	0	1	0	2	0	0	100873974	#FFA07A,black	KCNC4-AS1	chr1	110751073	110752609	1131	-	NR_046546	lncRNA			KCNC4 antisense RNA 1 (head to head)	KCNC4-AS1
17411	TMPRSS11GP	1.97283	0.157533	0.00976785	0.990031	0.00740266	1.00349	0.0218155	1.56259	0	0	0	1	0	2	0	0	644759	#FFA07A,black	TMPRSS11GP	chr4	68857530	68863157	341	-	NR_033737	misc_RNA			transmembrane protease, serine 11G, pseudogene	TMPRSS11GP
23308	NECAB1	1.97283	0.157533	0.00976785	0.990031	0.00740266	1.00349	0.0218155	1.56259	0	0	0	1	0	2	0	0	64168	#FFA07A,black	NECAB1	chr8	91803921	91971630	5140	+	NM_022351	protein_coding	EFCBP1|STIP-1	P13887	N-terminal EF-hand calcium binding protein 1	NECAB1
23309	C8orf88	1.97283	0.157533	0.00976785	0.990031	0.00740266	1.00349	0.0218155	1.56259	0	0	0	1	0	2	0	0	100127983	#FFA07A,black	C8orf88	chr8	91970706	91997485	1053	-	NM_001190972	protein_coding		P35585	chromosome 8 open reading frame 88	C8orf88
20383	LOC401286	1.97242	0.0541995	2.86977	3.84974	3.06127	3.59227	2.53383	4.28162	2.96168	3.55363	7	11	4	19	7	12	401286	#FFA07A,black	LOC401286	chr6	168067522	168079903	4520	-	NR_117091	lncRNA			uncharacterized LOC401286	LOC401286
15694	MAPK11	1.97147	0.037006	5.20537	6.18465	5.15339	6.32948	5.61163	6.39484	4.71157	5.74546	33	79	42	86	26	59	5600	#FFA07A,black	MAPK11	chr22	50702142	50708822	1514	-	NR_110887	protein_coding	P38B|P38BETA2|PRKM11|SAPK2|SAPK2B|p38-2|p38Beta		mitogen-activated protein kinase 11	MAPK11
4670	LOC283140	1.96803	0.00758456	4.521	5.49775	4.24008	5.53103	4.88646	5.30793	4.35068	5.6352	17	45	25	40	20	54	283140	#FFA07A,black	LOC283140	chr11	112141472	112233257	2749	+	NR_126004	lncRNA			uncharacterized LOC283140	LOC283140
15918	TRANK1	1.96733	0.00847413	4.52394	5.50018	4.96757	5.56202	4.03098	5.41058	4.41834	5.52367	29	46	13	43	21	50	9881	#FFA07A,black	TRANK1	chr3	36868308	36986548	10484	-	NM_014831	protein_coding	KIAA0342|LBA1	P33449	tetratricopeptide repeat and ankyrin repeat containing 1	TRANK1
8083	CHRNB4	1.96712	0.376736	0.00976617	0.985851	0.00740139	0.00101325	0.0218118	1.97847	0	0	0	0	0	3	0	0	1143	#FFA07A,black	CHRNB4	chr15	78916636	78933587	2448	-	NM_000750	protein_coding		P32048	cholinergic receptor nicotinic beta 4 subunit	CHRNB4
2280	TRIM17	1.96712	0.376736	0.00976617	0.985851	0.00740139	0.00101325	0.0218118	1.97847	0	0	0	0	0	3	0	0	51127	#FFA07A,black	TRIM17	chr1	228595636	228604583	3047	-	NM_016102	protein_coding	RBCC|RNF16|terf	P10145	tripartite motif containing 17	TRIM17
13186	ST3GAL5-AS1	1.96712	0.376736	0.00976617	0.985851	0.00740139	0.00101325	0.0218118	1.97847	0	0	0	0	0	3	0	0	101928113	#FFA07A,black	ST3GAL5-AS1	chr2	86116403	86119375	1116	+	NR_110569	lncRNA			ST3GAL5 antisense RNA 1 (head to head)	ST3GAL5-AS1
17899	ANXA10	1.96712	0.376736	0.00976617	0.985851	0.00740139	0.00101325	0.0218118	1.97847	0	0	0	0	0	3	0	0	11199	#FFA07A,black	ANXA10	chr4	169013688	169108893	1447	+	NM_007193	protein_coding	ANX14	P4592	annexin A10	ANXA10
17983	F11	1.96712	0.376736	0.00976617	0.985851	0.00740139	0.00101325	0.0218118	1.97847	0	0	0	0	0	3	0	0	2160	#FFA07A,black	F11	chr4	187187118	187210835	3278	+	NM_000128	protein_coding	FXI|MGC141891	P24906	coagulation factor XI	F11
11233	C3	1.96686	0.362353	0.419518	1.39541	0.0145941	2.32584	0.0428324	0	0.979762	0.909433	0	4	0	0	1	1	718	#FFA07A,black	C3	chr19	6677846	6720693	5132	-	NM_000064	protein_coding	AHUS5|ARMD9|ASP|CPAMD1	P29808	complement component 3	C3
23488	CASC8	1.96304	0.0684333	4.68923	5.66232	4.1611	5.56226	5.13763	5.23357	4.60307	6.06732	16	46	30	38	24	73	727677	#FFA07A,black	CASC8	chr8	128301921	128494384	1932	-	NR_117100	lncRNA			cancer susceptibility candidate 8 (non-protein coding)	CASC8
7388	TNFAIP2	1.96069	0.000787104	8.06911	9.04047	7.95707	9.12446	8.14689	9.09516	8.09673	8.89075	237	554	248	566	280	530	7127	#FFA07A,black	TNFAIP2	chr14	103592664	103603776	4175	+	NM_006291	protein_coding	B94	P11194	TNF alpha induced protein 2	TNFAIP2
604	EPHA10	1.96035	0.101878	3.62246	4.59357	3.65041	5.13578	3.77693	4.27258	3.41727	4.16557	11	34	11	19	10	19	284656	#FFA07A,black	EPHA10	chr1	38181646	38230824	7322	-	NM_001099439	protein_coding	FLJ16103|FLJ33655|MGC43817	P11109	EPH receptor A10	EPHA10
18730	CD14	1.95824	0.0617936	5.1419	6.11146	4.82407	6.53086	5.50825	5.70293	5.00368	5.97418	26	91	39	53	32	69	929	#FFA07A,black	CD14	chr5	140011313	140013286	1698	-	NM_001040021	protein_coding		P4289	CD14 molecule	CD14
17342	TEC	1.95773	0.0736655	3.81411	4.7833	3.24614	4.914	3.05145	4.86082	4.6099	4.54877	8	29	6	29	24	25	7006	#FFA07A,black	TEC	chr4	48137800	48271814	3620	-	NM_003215	protein_coding	MGC126760|MGC126762|PSCTK4	P17382	tec protein tyrosine kinase	TEC
12430	LILRA6	1.95744	0.172075	0.00976631	0.978736	0.00740149	1.58843	0.0218121	0	0	0.929786	0	2	0	0	0	1	79168	#FFA07A,black	LILRA6	chr19	54740468	54746610	2614	-	NR_104098	protein_coding	CD85b|ILT5|ILT8|LILRB3|LILRB6		leukocyte immunoglobulin like receptor A6	LILRA6
19694	TREM2	1.95744	0.172075	0.00976631	0.978736	0.00740149	1.58843	0.0218121	0	0	0.929786	0	2	0	0	0	1	54209	#FFA07A,black	TREM2	chr6	41126244	41130924	1055	-	NM_018965	protein_coding	TREM-2|Trem2a|Trem2b|Trem2c	P13071	triggering receptor expressed on myeloid cells 2	TREM2
1886	PAPPA2	1.95744	0.172075	0.00976631	0.978736	0.00740149	1.58843	0.0218121	0	0	0.929786	0	2	0	0	0	1	60676	#FFA07A,black	PAPPA2	chr1	176432307	176811970	6920	+	NM_020318	protein_coding	PAPP-A2|PAPPE|PLAC3	P8002	pappalysin 2	PAPPA2
2092	LEMD1-AS1	1.95744	0.172075	0.00976631	0.978736	0.00740149	1.58843	0.0218121	0	0	0.929786	0	2	0	0	0	1	284576	#FFA07A,black	LEMD1-AS1	chr1	205342380	205356568	2781	+	NR_038425	lncRNA			LEMD1 antisense RNA 1	LEMD1-AS1
9117	LOC100506281	1.95744	0.172075	0.00976631	0.978736	0.00740149	1.58843	0.0218121	0	0	0.929786	0	2	0	0	0	1	100506281	#FFA07A,black	LOC100506281	chr16	75260281	75262101	861	+	NR_109777	lncRNA			uncharacterized LOC100506281	LOC100506281
10453	HID1-AS1	1.95744	0.172075	0.00976631	0.978736	0.00740149	1.58843	0.0218121	0	0	0.929786	0	2	0	0	0	1	102723641	#FFA07A,black	HID1-AS1	chr17	72966784	72971823	830	+	NR_110878	lncRNA			HID1 antisense RNA 1	HID1-AS1
11047	PALM	1.95744	0.172075	0.00976631	0.978736	0.00740149	1.58843	0.0218121	0	0	0.929786	0	2	0	0	0	1	5064	#FFA07A,black	PALM	chr19	708953	748330	2874	+	NM_001040134	protein_coding	KIAA0270	P19497	paralemmin	PALM
12927	LOC100506142	1.95744	0.172075	0.00976631	0.978736	0.00740149	1.58843	0.0218121	0	0	0.929786	0	2	0	0	0	1	100506142	#FFA07A,black	LOC100506142	chr2	46795396	46807377	1518	-	NR_104182	lncRNA			uncharacterized LOC100506142	LOC100506142
13546	LYPD6B	1.95744	0.172075	0.00976631	0.978736	0.00740149	1.58843	0.0218121	0	0	0.929786	0	2	0	0	0	1	130576	#FFA07A,black	LYPD6B	chr2	149894981	150071772	1573	+	NM_177964	protein_coding	CT116	P32151	LY6/PLAUR domain containing 6B	LYPD6B
23380	LOC104054148	1.95744	0.172075	0.00976631	0.978736	0.00740149	1.58843	0.0218121	0	0	0.929786	0	2	0	0	0	1	104054148	#FFA07A,black	LOC104054148	chr8	102996660	103007078	2464	+	NR_126152	lncRNA			uncharacterized LOC104054148	LOC104054148
25266	RGAG1	1.95737	0.230247	1.77715	2.74606	2.85205	2.5914	0.159779	2.27753	0.959817	3.20964	6	5	0	4	1	9	57529	#FFA07A,black	RGAG1	chrX	109662285	109699562	5426	+	NM_020769	protein_coding	KIAA1318|MAR9|MART9|MGC142230	P12058	retrotransposon gag domain containing 1	RGAG1
14571	MAFB	1.95727	0.0738938	1.47562	2.44446	1.05578	2.328	1.7355	1.95785	1.55301	2.89215	1	4	2	3	2	7	9935	#FFA07A,black	MAFB	chr20	39314488	39317880	3393	-	NM_005461	protein_coding	KRML|MGC43127	P14591	v-maf avian musculoaponeurotic fibrosarcoma oncogene homolog B	MAFB
4439	SLCO2B1	1.95677	0.00201321	6.38679	7.35526	6.67661	7.38296	6.40188	7.32403	6.00407	7.35817	97	165	73	165	65	182	11309	#FFA07A,black	SLCO2B1	chr11	74862032	74917445	4451	+	NM_001145212	protein_coding	DKFZp686E0517|KIAA0880|OATP-B|OATP2B1|OATPB|SLC21A9	P12317	solute carrier organic anion transporter family member 2B1	SLCO2B1
24258	TNC	1.95459	0.174229	2.07958	3.04644	2.05966	2.00819	2.4843	3.12935	1.54399	3.5864	3	3	4	8	2	12	3371	#FFA07A,black	TNC	chr9	117781854	117880536	8600	-	NM_002160	protein_coding	150-225|GMEM|GP|HXB|JI|MGC167029|TN|TN-C	P14564	tenascin C	TNC
1101	RTCA-AS1	1.95366	0.0454219	3.72516	4.69134	3.52861	4.70765	4.41808	4.59653	2.75602	4.76479	10	25	18	24	6	29	100506007	#FFA07A,black	RTCA-AS1	chr1	100730298	100731730	869	-	NR_110435	lncRNA			RTCA antisense RNA 1	RTCA-AS1
9182	KIAA0513	1.95129	0.0550514	4.31109	5.27552	3.77515	5.65086	4.28873	4.90322	4.71781	5.1713	12	49	16	30	26	39	9764	#FFA07A,black	KIAA0513	chr16	85061357	85127828	7865	+	NM_001297766	protein_coding		P1092	KIAA0513	KIAA0513
7670	DISP2	1.94972	0.0925465	4.78635	5.74961	4.82021	6.07334	4.66353	5.99742	4.86749	4.9158	26	66	21	65	29	33	85455	#FFA07A,black	DISP2	chr15	40650434	40663256	5032	+	NM_033510	protein_coding	DISPB|DKFZp547N223|HsT16908|KIAA1742	P2362	dispatched RND transporter family member 2	DISP2
1815	CCDC181	1.94836	0.221308	0.740524	1.70279	0.0215724	1.59003	0.0630645	2.29275	1.56199	0.89175	0	2	0	4	2	1	57821	#FFA07A,black	CCDC181	chr1	169364108	169429907	2399	-	NM_021179	protein_coding		P21595	coiled-coil domain containing 181	CCDC181
4004	PRG2	1.94735	0.229135	0.740524	1.70204	0.0215727	2.32643	0.0630654	0.965601	1.56198	1.48145	0	4	0	1	2	2	5553	#FFA07A,black	PRG2	chr11	57154260	57158130	1939	-	NM_001302927	protein_coding	BMPG|MBP|MBP1|MGC14537	P1911	proteoglycan 2, bone marrow (natural killer cell activator, eosinophil granule major basic protein)	PRG2
18877	CD74	1.94716	0.0368565	5.42927	6.39064	4.92856	6.07413	5.85707	6.69334	5.35234	6.33706	28	66	50	106	41	89	972	#FFA07A,black	CD74	chr5	149781200	149792499	1681	-	NM_001025158	protein_coding	DHLAG|HLADG|II|Ia-GAMMA	P25855	CD74 molecule	CD74
10072	RUNDC3A-AS1	1.94684	0.159865	0.419513	1.38065	0.0145867	1.00447	0.042811	1.97344	0.979767	0.909452	0	1	0	3	1	1	101926996	#FFA07A,black	RUNDC3A-AS1	chr17	42376942	42385799	5081	-	NR_110802	lncRNA			RUNDC3A antisense RNA 1	RUNDC3A-AS1
10610	NPB	1.94654	0.0888653	2.05084	3.01174	2.63643	3.17609	1.20993	3.28322	1.96318	2.43892	5	8	1	9	3	5	256933	#FFA07A,black	NPB	chr17	79860072	79860781	617	+	NM_148896	protein_coding	PPL7|PPNPB	P21779	neuropeptide B	NPB
1206	LINC01160	1.94642	5.51236e-06	0.00976462	0.970589	0.00740022	1.00349	0.0218083	0.97752	0	0.92979	0	1	0	1	0	1	100129269	#FFA07A,black	LINC01160	chr1	112141629	112150940	1542	-	NR_034126	lncRNA			long intergenic non-protein coding RNA 1160	LINC01160
8755	ITGAL	1.94642	5.51236e-06	0.00976462	0.970589	0.00740022	1.00349	0.0218083	0.97752	0	0.92979	0	1	0	1	0	1	3683	#FFA07A,black	ITGAL	chr16	30483983	30534506	5263	+	NM_002209	protein_coding	CD11A|LFA-1|LFA1A	P15419	integrin subunit alpha L	ITGAL
1906	FAM163A	1.94642	5.51236e-06	0.00976462	0.970589	0.00740022	1.00349	0.0218083	0.97752	0	0.92979	0	1	0	1	0	1	148753	#FFA07A,black	FAM163A	chr1	179712298	179785333	2909	+	NM_173509	protein_coding	C1orf76|MGC16664|NDSP|RP11-12M5.2	P10708	family with sequence similarity 163 member A	FAM163A
6679	POTEH-AS1	1.94642	5.51236e-06	0.00976462	0.970589	0.00740022	1.00349	0.0218083	0.97752	0	0.92979	0	1	0	1	0	1	100852406	#FFA07A,black	POTEH-AS1	chr14	19563712	19566680	1492	-	NR_046571	lncRNA			POTEH antisense RNA 1	POTEH-AS1
7853	MYZAP	1.94642	5.51236e-06	0.00976462	0.970589	0.00740022	1.00349	0.0218083	0.97752	0	0.92979	0	1	0	1	0	1	100820829	#FFA07A,black	MYZAP	chr15	57884102	57884307	206	+	NM_001018100	protein_coding		P22413	myocardial zonula adherens protein	MYZAP
11997	TEX101	1.94642	5.51236e-06	0.00976462	0.970589	0.00740022	1.00349	0.0218083	0.97752	0	0.92979	0	1	0	1	0	1	83639	#FFA07A,black	TEX101	chr19	43892763	43922767	1739	+	NM_031451	protein_coding	CT131|GTPR867|MGC4766|NYD-SP8|PRO1884|SGRG|TES101RP	P11278	testis expressed 101	TEX101
18227	HSPB3	1.94642	5.51236e-06	0.00976462	0.970589	0.00740022	1.00349	0.0218083	0.97752	0	0.92979	0	1	0	1	0	1	8988	#FFA07A,black	HSPB3	chr5	53751431	53752214	784	+	NM_006308	protein_coding	DHMN2C|HMN2C|HSPL27	P19349	heat shock protein family B (small) member 3	HSPB3
20225	TXLNB	1.94642	5.51236e-06	0.00976462	0.970589	0.00740022	1.00349	0.0218083	0.97752	0	0.92979	0	1	0	1	0	1	167838	#FFA07A,black	TXLNB	chr6	139561199	139613208	4684	-	NM_153235	protein_coding	C6orf198|DKFZp451A175|LST001|MDP77|dJ522B19.2	P10412	taxilin beta	TXLNB
23700	FREM1	1.94642	5.51236e-06	0.00976462	0.970589	0.00740022	1.00349	0.0218083	0.97752	0	0.92979	0	1	0	1	0	1	158326	#FFA07A,black	FREM1	chr9	14734664	14910993	9671	-	NM_001177704	protein_coding	BNAR|C9orf143|C9orf145|C9orf154|FLJ25461|TILRR	P30420	FRAS1 related extracellular matrix 1	FREM1
22638	TCAF2	1.94562	0.220889	3.04782	4.00805	3.51704	3.81464	1.85409	4.66132	3.28474	3.15273	10	13	2	25	9	9	285966	#FFA07A,black	TCAF2	chr7	143318045	143427173	5646	+	NM_001130025	protein_coding		P34650	TRPM8 channel associated factor 2	TCAF2
11064	ABCA7	1.94483	0.000703027	6.37717	7.33682	6.4209	7.40022	6.56407	7.30655	6.10994	7.30152	81	167	82	163	70	175	10347	#FFA07A,black	ABCA7	chr19	1040102	1065570	6818	+	NM_019112	protein_coding	ABCA-SSN|ABCX|FLJ40025	P22731	ATP binding cassette subfamily A member 7	ABCA7
5608	LINC01465	1.943	0.0961564	2.10072	3.059	2.37739	3.17618	2.73805	2.76317	0	3.19754	4	8	5	6	0	9	283416	#FFA07A,black	LINC01465	chr12	62995531	62997214	1684	-	NR_121682	lncRNA			long intergenic non-protein coding RNA 1465	LINC01465
12154	SNAR-A14	1.94287	0.0307713	5.68019	6.63838	5.67932	6.87799	5.29506	6.21443	5.98457	6.74129	48	116	33	76	64	118	100191063	#FFA07A,black	SNAR-A14	chr19	48427036	48427156	121	+	NR_024242_9	snRNA			small ILF3/NF90-associated RNA A14	SNAR-A14
12155	SNAR-A5	1.94287	0.0307713	5.68019	6.63838	5.67932	6.87799	5.29506	6.21443	5.98457	6.74129	48	116	33	76	64	118	100169952	#FFA07A,black	SNAR-A5	chr19	48427036	48427156	121	+	NR_024223	snRNA			small ILF3/NF90-associated RNA A5	SNAR-A5
12156	SNAR-A9	1.94287	0.0307713	5.68019	6.63838	5.67932	6.87799	5.29506	6.21443	5.98457	6.74129	48	116	33	76	64	118	100169955	#FFA07A,black	SNAR-A9	chr19	48427036	48427156	121	+	NR_024226	snRNA			small ILF3/NF90-associated RNA A9	SNAR-A9
12158	SNAR-A10	1.94287	0.0307713	5.68019	6.63838	5.67932	6.87799	5.29506	6.21443	5.98457	6.74129	48	116	33	76	64	118	100170216	#FFA07A,black	SNAR-A10	chr19	48427036	48427156	121	+	NR_024229	snRNA			small ILF3/NF90-associated RNA A10	SNAR-A10
12159	SNAR-A11	1.94287	0.0307713	5.68019	6.63838	5.67932	6.87799	5.29506	6.21443	5.98457	6.74129	48	116	33	76	64	118	100169954	#FFA07A,black	SNAR-A11	chr19	48427036	48427156	121	+	NR_024225_9	snRNA			small ILF3/NF90-associated RNA A11	SNAR-A11
12160	SNAR-A7	1.94287	0.0307713	5.68019	6.63838	5.67932	6.87799	5.29506	6.21443	5.98457	6.74129	48	116	33	76	64	118	100169953	#FFA07A,black	SNAR-A7	chr19	48427036	48427156	121	+	NR_024224_1	snRNA			small ILF3/NF90-associated RNA A7	SNAR-A7
12161	SNAR-A6	1.94287	0.0307713	5.68019	6.63838	5.67932	6.87799	5.29506	6.21443	5.98457	6.74129	48	116	33	76	64	118	100169957	#FFA07A,black	SNAR-A6	chr19	48427036	48427156	121	+	NR_024227	snRNA			small ILF3/NF90-associated RNA A6	SNAR-A6
20284	PPP1R14C	1.94259	0.152906	2.99724	3.95522	2.65553	3.17829	2.79092	3.8612	3.42394	4.52031	5	8	5	14	10	24	81706	#FFA07A,black	PPP1R14C	chr6	150464188	150571528	2211	+	NM_030949	protein_coding	CPI17-like|KEPI|NY-BR-81	P13707	protein phosphatase 1 regulatory inhibitor subunit 14C	PPP1R14C
202	SNORA59B	1.94217	0.362416	0.419511	1.37718	0.0145843	0.00200025	0.0428039	2.29663	0.979768	0.909459	0	0	0	4	1	1	677882	#FFA07A,black	SNORA59B	chr1	12567300	12567451	152	+	NR_003022	snoRNA	ACA59		small nucleolar RNA, H/ACA box 59B	SNORA59B
203	SNORA59A	1.94217	0.362416	0.419511	1.37718	0.0145843	0.00200025	0.0428039	2.29663	0.979768	0.909459	0	0	0	4	1	1	677885	#FFA07A,black	SNORA59A	chr1	12567300	12567451	152	+	NR_003025_1	snoRNA	ACA59		small nucleolar RNA, H/ACA box 59A	SNORA59A
6541	CLDN10	1.94217	0.362416	0.419511	1.37718	0.0145843	0.00200025	0.0428039	2.29663	0.979768	0.909459	0	0	0	4	1	1	9071	#FFA07A,black	CLDN10	chr13	96085853	96232010	2882	+	NM_001160100	protein_coding	CPETRL3|OSP-L	P30597	claudin 10	CLDN10
6543	DZIP1	1.94217	0.362416	0.419511	1.37718	0.0145843	0.00200025	0.0428039	2.29663	0.979768	0.909459	0	0	0	4	1	1	22873	#FFA07A,black	DZIP1	chr13	96230456	96296960	7491	-	NM_198968	protein_coding	DZIP|DZIPt1|KIAA0996|RP11-23E3.3	P31967	DAZ interacting zinc finger protein 1	DZIP1
755	MKNK1-AS1	1.94189	0.0497113	0.419511	1.37697	0.0145845	1.58929	0.0428045	0.971139	0.979768	1.49686	0	2	0	1	1	2	100507423	#FFA07A,black	MKNK1-AS1	chr1	47004368	47035927	2445	+	NR_038403	lncRNA			MKNK1 antisense RNA 1	MKNK1-AS1
12144	SULT2A1	1.94156	0.504009	1.02604	1.98325	1.62675	3.1742	0.0827124	0	0.972389	0.875612	2	8	0	0	1	1	6822	#FFA07A,black	SULT2A1	chr19	48373723	48389654	1987	-	NM_003167	protein_coding	DHEA-ST|DHEAS|HST|ST2|ST2A1|ST2A3|STD|hSTa	P24593	sulfotransferase family 2A member 1	SULT2A1
4073	MS4A12	1.94106	0.152406	0.0097614	0.966604	0.00739777	1.00349	0.0218012	0	0	1.51494	0	1	0	0	0	2	54860	#FFA07A,black	MS4A12	chr11	60260251	60274901	1165	+	NM_017716	protein_coding	Ms4a10	P4735	membrane spanning 4-domains A12	MS4A12
9963	KRT34	1.94106	0.152406	0.0097614	0.966604	0.00739777	1.00349	0.0218012	0	0	1.51494	0	1	0	0	0	2	3885	#FFA07A,black	KRT34	chr17	39533921	39538636	1713	-	NM_021013	protein_coding	HA4|Ha-4|KRTHA4|hHa4	P4447	keratin 34	KRT34
17128	DOK7	1.94106	0.152406	0.0097614	0.966604	0.00739777	1.00349	0.0218012	0	0	1.51494	0	1	0	0	0	2	285489	#FFA07A,black	DOK7	chr4	3465033	3503200	2834	+	NM_001301071	protein_coding	C4orf25|CMS1B|FLJ33718|FLJ39137|FLJ90556	P3846	docking protein 7	DOK7
22394	SLC26A3	1.94106	0.152406	0.0097614	0.966604	0.00739777	1.00349	0.0218012	0	0	1.51494	0	1	0	0	0	2	1811	#FFA07A,black	SLC26A3	chr7	107405912	107443678	2894	-	NM_000111	protein_coding	CLD|DRA	P24851	solute carrier family 26 member 3	SLC26A3
24041	C9orf47	1.94106	0.152406	0.0097614	0.966604	0.00739777	1.00349	0.0218012	0	0	1.51494	0	1	0	0	0	2	286223	#FFA07A,black	C9orf47	chr9	91605778	91611057	4839	+	NM_001142413	protein_coding	C9orf108|FLJ37523|bA791O21.3	P17152	chromosome 9 open reading frame 47	C9orf47
2028	SHISA4	1.94029	0.0991849	1.31186	2.26813	1.05118	2.00602	2.12948	2.28525	0	2.47502	1	3	3	4	0	5	149345	#FFA07A,black	SHISA4	chr1	201857797	201861715	1766	+	NR_030775	protein_coding	C1orf40|FLJ18233|MGC102893|MGC129812|MGC129813|TMEM58		shisa family member 4	SHISA4
24597	CACNA1B	1.94001	0.168859	0.00976294	0.965828	0.00739894	0.00101292	0.0218046	1.56259	0	0.929794	0	0	0	2	0	1	774	#FFA07A,black	CACNA1B	chr9	140772241	141019076	12759	+	NM_000718	protein_coding	BIII|CACNL1A5|CACNN|Cav2.2	P4070	calcium voltage-gated channel subunit alpha1 B	CACNA1B
7960	EWSAT1	1.94001	0.168859	0.00976294	0.965828	0.00739894	0.00101292	0.0218046	1.56259	0	0.929794	0	0	0	2	0	1	283673	#FFA07A,black	EWSAT1	chr15	69373190	69388163	2526	+	NR_026949	lncRNA			Ewing sarcoma associated transcript 1	EWSAT1
10596	PDE6G	1.94001	0.168859	0.00976294	0.965828	0.00739894	0.00101292	0.0218046	1.56259	0	0.929794	0	0	0	2	0	1	5148	#FFA07A,black	PDE6G	chr17	79617489	79623607	1023	-	NM_002602	protein_coding	DKFZp686C0587|MGC125749|PDEG	P1904	phosphodiesterase 6G	PDE6G
13935	CXCR1	1.94001	0.168859	0.00976294	0.965828	0.00739894	0.00101292	0.0218046	1.56259	0	0.929794	0	0	0	2	0	1	3577	#FFA07A,black	CXCR1	chr2	219027568	219031716	2486	-	NM_000634	protein_coding	C-C|C-C-CKR-1|CD128|CD181|CDw128a|CKR-1|CMKAR1|IL8R1|IL8RA|IL8RBA	P1774	C-X-C motif chemokine receptor 1	CXCR1
13959	LINC01494	1.94001	0.168859	0.00976294	0.965828	0.00739894	0.00101292	0.0218046	1.56259	0	0.929794	0	0	0	2	0	1	101928537	#FFA07A,black	LINC01494	chr2	219765537	219795359	1008	-	NR_110238	lncRNA			long intergenic non-protein coding RNA 1494	LINC01494
16032	LRRC2-AS1	1.94001	0.168859	0.00976294	0.965828	0.00739894	0.00101292	0.0218046	1.56259	0	0.929794	0	0	0	2	0	1	83598	#FFA07A,black	LRRC2-AS1	chr3	46598888	46601178	633	+	NR_073385	lncRNA			LRRC2 antisense RNA 1	LRRC2-AS1
17642	LOC101929448	1.94001	0.168859	0.00976294	0.965828	0.00739894	0.00101292	0.0218046	1.56259	0	0.929794	0	0	0	2	0	1	101929448	#FFA07A,black	LOC101929448	chr4	104346199	104360885	417	+	NR_125925	lncRNA			uncharacterized LOC101929448	LOC101929448
18895	SLC36A2	1.94001	0.168859	0.00976294	0.965828	0.00739894	0.00101292	0.0218046	1.56259	0	0.929794	0	0	0	2	0	1	153201	#FFA07A,black	SLC36A2	chr5	150694539	150727151	3421	-	NM_181776	protein_coding	FLJ16051|MGC119658|MGC119660|PAT2|TRAMD1	P26082	solute carrier family 36 member 2	SLC36A2
19876	ADGRB3	1.94001	0.168859	0.00976294	0.965828	0.00739894	0.00101292	0.0218046	1.56259	0	0.929794	0	0	0	2	0	1	577	#FFA07A,black	ADGRB3	chr6	69345632	70099403	5637	+	NM_001704	protein_coding		P19353	adhesion G protein-coupled receptor B3	ADGRB3
22833	FAM90A7P	1.94001	0.168859	0.00976294	0.965828	0.00739894	0.00101292	0.0218046	1.56259	0	0.929794	0	0	0	2	0	1	441317	#FFA07A,black	FAM90A7P	chr8	7413660	7431920	3688	-	NR_046343	misc_RNA			family with sequence similarity 90 member A7, pseudogene	FAM90A7P
24899	KCND1	1.94001	0.168859	0.00976294	0.965828	0.00739894	0.00101292	0.0218046	1.56259	0	0.929794	0	0	0	2	0	1	3750	#FFA07A,black	KCND1	chrX	48818639	48828251	4720	-	NM_004979	protein_coding	KV4.1	P23987	potassium voltage-gated channel subfamily D member 1	KCND1
12048	APOE	1.93996	0.229004	0.419508	1.37554	0.0145798	1.58929	0.0427909	0	0.979771	1.91644	0	2	0	0	1	3	348	#FFA07A,black	APOE	chr19	45409006	45412652	1444	+	NM_000041	protein_coding	AD2|LDLCQ5|LPG|MGC1571	P29568	apolipoprotein E	APOE
16963	RTP4	1.93978	0.00393641	3.56608	4.52198	3.76317	4.59205	3.21758	4.34443	3.66129	4.61422	12	23	7	20	12	26	64108	#FFA07A,black	RTP4	chr3	187086168	187089369	1011	+	NM_022147	protein_coding	IFRG28	P1447	receptor (chemosensory) transporter protein 4	RTP4
560	GJB5	1.93896	0.0105818	6.07243	7.02772	6.08629	7.21722	6.27674	7.08926	5.81782	6.73445	64	147	67	140	57	118	2709	#FFA07A,black	GJB5	chr1	35220648	35224113	1355	+	NM_005268	protein_coding	CX31.1	P8160	gap junction protein beta 5	GJB5
17701	SNORA24	1.93758	0.0114045	5.73347	6.68772	6.01636	6.90248	5.80804	6.5491	5.28007	6.58473	61	118	48	96	39	106	677809	#FFA07A,black	SNORA24	chr4	119200345	119200475	131	+	NR_002963	snoRNA	ACA24		small nucleolar RNA, H/ACA box 24	SNORA24
21871	SEPT7-AS1	1.93701	0.445392	0.779224	1.73306	0.0216053	2.81149	1.1155	0.965577	0.975879	0	0	6	1	1	1	0	101928545	#FFA07A,black	SEPT7-AS1	chr7	35794574	35840235	942	-	NR_120511	lncRNA			SEPT7 antisense RNA 1 (head to head)	SEPT7-AS1
6905	MIA2	1.9367	0.0443235	0.419509	1.37311	0.0145821	1.00447	0.0427974	1.55696	0.979769	1.49687	0	1	0	2	1	2	117153	#FFA07A,black	MIA2	chr14	39703125	39722575	2281	+	NM_054024	protein_coding	FLJ22404	P6228	melanoma inhibitory activity 2	MIA2
4544	SNORD6	1.93656	0.148665	3.14803	4.10153	3.0662	3.17864	3.63305	4.54387	2.53876	4.25693	7	8	10	23	5	20	692075	#FFA07A,black	SNORD6	chr11	93464669	93464739	71	-	NR_003036	snoRNA	mgh28S-2412		small nucleolar RNA, C/D box 6	SNORD6
11373	LPPR2	1.93552	0.024509	4.89506	5.84779	5.06364	5.43437	4.78786	5.90572	4.81751	6.12063	31	42	23	61	28	76		#FFA07A,black	LPPR2	chr19	11466062	11476374	2841	+	NM_001170635		DKFZp761E1121|FLJ13055|PRG4	P29338
17351	LRRC66	1.93528	0.161306	3.12934	4.08187	2.87677	4.09448	0.370521	4.04187	4.13858	4.10842	6	16	0	16	17	18	339977	#FFA07A,black	LRRC66	chr4	52859866	52883786	3329	-	NM_001024611	protein_coding		P31876	leucine rich repeat containing 66	LRRC66
4969	PLEKHG6	1.93383	0.00474763	6.2867	7.23816	6.47191	7.30251	6.49255	7.11867	5.79189	7.28622	84	156	78	143	56	173	55200	#FFA07A,black	PLEKHG6	chr12	6419602	6437672	3580	+	NM_018173	protein_coding	FLJ10665|MGC126315|MGC126353|MGC126354|MyoGEF	P10125	pleckstrin homology and RhoGEF domain containing G6	PLEKHG6
5154	ERP27	1.93251	0.223853	1.23668	2.18715	1.04957	2.81234	0.101502	1.96197	1.97337	1.45521	1	6	0	3	3	2	121506	#FFA07A,black	ERP27	chr12	15066961	15091483	1752	-	NM_152321	protein_coding	C12orf46|FLJ32115|PDIA8	P13356	endoplasmic reticulum protein 27	ERP27
1574	MUC1	1.93181	0.0671037	1.93909	2.88904	2.37426	2.81378	1.76473	3.28478	1.54652	2.44528	4	6	2	9	2	5	4582	#FFA07A,black	MUC1	chr1	155158300	155162706	1460	-	NM_001044393	protein_coding	CD227|EMA|H23AG|KL-6|MAM6|PEM|PEMT|PUM	P13050	mucin 1, cell surface associated	MUC1
25650	PRKY	1.93169	0.228243	2.49874	3.4486	1.66109	4.0059	3.15859	2.26486	2.28202	3.57064	2	15	7	4	4	12	5616	#FFA07A,black	PRKY	chrY	7142013	7249588	7217	+	NR_028062	misc_RNA			protein kinase, Y-linked, pseudogene	PRKY
24	PERM1	1.93128	0.0330692	4.95804	5.90759	5.4181	5.86566	5.004	6.14236	4.20178	5.67641	40	57	27	72	18	56	84808	#FFA07A,black	PERM1	chr1	910579	917497	3064	-	NM_001291366	protein_coding		P6871	PPARGC1 and ESRR induced regulator, muscle 1	PERM1
16979	CLDN16	1.93102	0.0911104	2.99407	3.94344	2.39709	4.32833	2.78994	3.40894	3.55067	3.94896	4	19	5	10	11	16	10686	#FFA07A,black	CLDN16	chr3	190105661	190129932	3273	+	NM_006580	protein_coding	HOMG3|PCLN1	P35238	claudin 16	CLDN16
19330	BTN2A1	1.93097	0.00861887	5.50616	6.45549	5.06948	6.3654	5.37048	6.53556	5.94011	6.46048	31	81	35	95	62	97	11120	#FFA07A,black	BTN2A1	chr6	26458132	26476849	5392	+	NM_007049	protein_coding	BK14H9.1|BT2.1|BTF1|DJ3E1.1|FLJ36567	P14462	butyrophilin subfamily 2 member A1	BTN2A1
19342	HIST1H2BK	1.93066	0.0010453	8.93439	9.88348	8.94108	10.0011	9.03107	9.89887	8.82353	9.7384	470	1018	459	989	464	955	85236	#FFA07A,black	HIST1H2BK	chr6	27106072	27114637	839	-	NM_080593	protein_coding	H2B/S|H2BFAiii|H2BFT|MGC131989	P8699	histone cluster 1, H2bk	HIST1H2BK
719	TCTEX1D4	1.93038	0.000920677	6.66367	7.61256	6.73527	7.73585	6.72946	7.49535	6.5156	7.59633	101	211	92	186	93	215	343521	#FFA07A,black	TCTEX1D4	chr1	45271582	45272957	1268	-	NM_001013632	protein_coding		P18325	Tctex1 domain containing 4	TCTEX1D4
646	ZFP69	1.92945	0.155952	0.00975972	0.957953	0.0073965	0.00101258	0.0217974	0.977523	0	1.51494	0	0	0	1	0	2	339559	#FFA07A,black	ZFP69	chr1	40943302	40962015	2159	+	NM_198494	protein_coding		P16499	ZFP69 zinc finger protein	ZFP69
941	TNNI3K	1.92945	0.155952	0.00975972	0.957953	0.0073965	0.00101258	0.0217974	0.977523	0	1.51494	0	0	0	1	0	2	51086	#FFA07A,black	TNNI3K	chr1	74701071	75010116	3023	+	NM_015978	protein_coding	CARK|MGC142099|MGC33828	P36059	TNNI3 interacting kinase	TNNI3K
2118	IL19	1.92945	0.155952	0.00975972	0.957953	0.0073965	0.00101258	0.0217974	0.977523	0	1.51494	0	0	0	1	0	2	29949	#FFA07A,black	IL19	chr1	206972215	207016326	1969	+	NM_153758	protein_coding	IL-10C|MDA1|NG.1|ZMDA1	P11521	interleukin 19	IL19
10211	CHAD	1.92945	0.155952	0.00975972	0.957953	0.0073965	0.00101258	0.0217974	0.977523	0	1.51494	0	0	0	1	0	2	1101	#FFA07A,black	CHAD	chr17	48541853	48546227	1695	-	NM_001267	protein_coding	SLRR4A	P19836	chondroadherin	CHAD
15744	LMCD1-AS1	1.92945	0.155952	0.00975972	0.957953	0.0073965	0.00101258	0.0217974	0.977523	0	1.51494	0	0	0	1	0	2	100288428	#FFA07A,black	LMCD1-AS1	chr3	8262834	8543344	2147	-	NR_033378	lncRNA			LMCD1 antisense RNA 1 (head to head)	LMCD1-AS1
17409	TMPRSS11D	1.92945	0.155952	0.00975972	0.957953	0.0073965	0.00101258	0.0217974	0.977523	0	1.51494	0	0	0	1	0	2	9407	#FFA07A,black	TMPRSS11D	chr4	68686594	68749716	2783	-	NM_004262	protein_coding	HAT|MGC150587|MGC150588	P30738	transmembrane protease, serine 11D	TMPRSS11D
17429	UGT2A2	1.92945	0.155952	0.00975972	0.957953	0.0073965	0.00101258	0.0217974	0.977523	0	1.51494	0	0	0	1	0	2	574537	#FFA07A,black	UGT2A2	chr4	70454135	70462099	1367	-	NM_001105677	protein_coding		P216	UDP glucuronosyltransferase family 2 member A2	UGT2A2
19096	C5orf60	1.92945	0.155952	0.00975972	0.957953	0.0073965	0.00101258	0.0217974	0.977523	0	1.51494	0	0	0	1	0	2	285679	#FFA07A,black	C5orf60	chr5	179068545	179072047	1159	-	NM_001142306	protein_coding	FLJ35723	P17244	chromosome 5 open reading frame 60	C5orf60
17974	C4orf47	1.92842	0.459257	0.77196	1.71938	1.62202	1.00532	0.0631058	2.78062	0	0	2	1	0	6	0	0	441054	#FFA07A,black	C4orf47	chr4	186350545	186370821	974	+	NM_001114357	protein_coding		P9400	chromosome 4 open reading frame 47	C4orf47
17780	SCOC-AS1	1.9279	0.202085	2.15385	3.10088	2.06126	2.00842	1.21963	3.28179	2.77568	3.58367	3	3	1	9	6	12	100129858	#FFA07A,black	SCOC-AS1	chr4	141204880	141294546	2017	-	NR_033939	lncRNA			SCOC antisense RNA 1	SCOC-AS1
11309	ZNF177	1.92724	0.0765644	4.90964	5.85617	5.45206	5.86559	3.83597	6.1625	5.00519	5.45433	41	57	11	73	32	48	7730	#FFA07A,black	ZNF177	chr19	9473696	9493293	4212	+	NM_003451	protein_coding	PIGX	P22000	zinc finger protein 177	ZNF177
1355	LINC00624	1.92633	0.376858	0.0097565	0.955614	0.00739406	0.00101225	0.0217903	0	0	1.93263	0	0	0	0	0	3	100289211	#FFA07A,black	LINC00624	chr1	146853914	146989699	3373	-	NR_038423	lncRNA			long intergenic non-protein coding RNA 624	LINC00624
4727	CD3D	1.92633	0.376858	0.0097565	0.955614	0.00739406	0.00101225	0.0217903	0	0	1.93263	0	0	0	0	0	3	915	#FFA07A,black	CD3D	chr11	118209789	118213459	741	-	NM_000732	protein_coding	CD3-DELTA|T3D	P823	CD3d molecule	CD3D
5186	GYS2	1.92633	0.376858	0.0097565	0.955614	0.00739406	0.00101225	0.0217903	0	0	1.93263	0	0	0	0	0	3	2998	#FFA07A,black	GYS2	chr12	21689123	21757781	3132	-	NM_021957	protein_coding		P14964	glycogen synthase 2	GYS2
6179	ANKRD20A19P	1.92633	0.376858	0.0097565	0.955614	0.00739406	0.00101225	0.0217903	0	0	1.93263	0	0	0	0	0	3	400110	#FFA07A,black	ANKRD20A19P	chr13	24481423	24523454	5096	-	NR_073430	misc_RNA			ankyrin repeat domain 20 family member A19, pseudogene	ANKRD20A19P
8838	ABCC11	1.92633	0.376858	0.0097565	0.955614	0.00739406	0.00101225	0.0217903	0	0	1.93263	0	0	0	0	0	3	85320	#FFA07A,black	ABCC11	chr16	48200822	48269088	4576	-	NM_032583	protein_coding	EWWD|MRP8|WW	P33374	ATP binding cassette subfamily C member 11	ABCC11
12785	DNAJC5G	1.92633	0.376858	0.0097565	0.955614	0.00739406	0.00101225	0.0217903	0	0	1.93263	0	0	0	0	0	3	285126	#FFA07A,black	DNAJC5G	chr2	27498289	27504298	2210	+	NM_173650	protein_coding	CSP-gamma|FLJ40417	P4498	DnaJ heat shock protein family (Hsp40) member C5 gamma	DNAJC5G
12824	CLIP4	1.92633	0.376858	0.0097565	0.955614	0.00739406	0.00101225	0.0217903	0	0	1.93263	0	0	0	0	0	3	79745	#FFA07A,black	CLIP4	chr2	29320542	29406679	4833	+	NM_001287528	protein_coding	FLJ21069|FLJ32705|RSNL2	P35269	CAP-Gly domain containing linker protein family member 4	CLIP4
13408	LOC100499194	1.92633	0.376858	0.0097565	0.955614	0.00739406	0.00101225	0.0217903	0	0	1.93263	0	0	0	0	0	3	100499194	#FFA07A,black	LOC100499194	chr2	114735246	114737561	2316	-	NR_034130	lncRNA			uncharacterized LOC100499194	LOC100499194
13500	LINC01087	1.92633	0.376858	0.0097565	0.955614	0.00739406	0.00101225	0.0217903	0	0	1.93263	0	0	0	0	0	3	101927994	#FFA07A,black	LINC01087	chr2	132394598	132407188	3516	+	NR_108087	lncRNA			long intergenic non-protein coding RNA 1087	LINC01087
15957	ENTPD3	1.92633	0.376858	0.0097565	0.955614	0.00739406	0.00101225	0.0217903	0	0	1.93263	0	0	0	0	0	3	956	#FFA07A,black	ENTPD3	chr3	40428647	40470117	3206	+	NM_001291961	protein_coding	CD39L3|FLJ93839|HB6|NTPDase-3	P7372	ectonucleoside triphosphate diphosphohydrolase 3	ENTPD3
20107	PLN	1.92633	0.376858	0.0097565	0.955614	0.00739406	0.00101225	0.0217903	0	0	1.93263	0	0	0	0	0	3	5350	#FFA07A,black	PLN	chr6	118869442	118881587	1714	+	NM_002667	protein_coding	CMD1P|PLB	P15346	phospholamban	PLN
24304	OR1L3	1.92633	0.376858	0.0097565	0.955614	0.00739406	0.00101225	0.0217903	0	0	1.93263	0	0	0	0	0	3	26735	#FFA07A,black	OR1L3	chr9	125437409	125438383	975	+	NM_001005234	protein_coding	OR9-28|OR9-D	P33575	olfactory receptor family 1 subfamily L member 3	OR1L3
24990	TRO	1.92633	0.376858	0.0097565	0.955614	0.00739406	0.00101225	0.0217903	0	0	1.93263	0	0	0	0	0	3	7216	#FFA07A,black	TRO	chrX	54946996	54957866	3083	+	NM_001039705	protein_coding	KIAA1114|MAGE-d3|MAGED3	P34484	trophinin	TRO
16295	LINC00870	1.92598	0.31609	1.81423	2.75982	1.06431	3.46474	2.46826	0.94248	1.54855	2.87912	1	10	4	1	2	7	201617	#FFA07A,black	LINC00870	chr3	72200408	72223490	2700	+	NR_038221	lncRNA			long intergenic non-protein coding RNA 870	LINC00870
24448	C9orf171	1.92588	0.181121	0.442229	1.38775	1.03278	2.00411	0.0428365	0.97113	0	0.909429	1	3	0	1	0	1		#FFA07A,black	C9orf171	chr9	135285583	135448706	1848	+	NM_001282957		FLJ46082|MGC148067	P12939
24284	GSN-AS1	1.92545	0.139877	4.17112	5.11632	4.1538	4.46783	3.68429	4.951	4.54779	5.67245	16	21	10	31	23	55	57000	#FFA07A,black	GSN-AS1	chr9	124043046	124047808	4763	-	NR_103560	lncRNA			GSN antisense RNA 1	GSN-AS1
2060	BTG2	1.92527	0.00169449	8.34134	9.2864	8.34717	9.42598	8.35669	9.1049	8.3199	9.31019	311	683	287	570	327	709	7832	#FFA07A,black	BTG2	chr1	203274664	203278729	2711	+	NM_006763	protein_coding	MGC126063|MGC126064|PC3|TIS21	P19612	BTG family member 2	BTG2
3027	FAS	1.9242	0.00263681	5.67708	6.62134	5.92044	6.62252	5.33522	6.7186	5.71583	6.51578	57	97	34	108	53	101	355	#FFA07A,black	FAS	chr10	90750288	90775542	2689	+	NM_152872	protein_coding	ALPS1A|APO-1|APT1|CD95|FAS1|FASTM|TNFRSF6	P6002	Fas cell surface death receptor	FAS
7021	SIX4	1.92352	0.0730165	1.93464	2.87839	1.06817	2.3291	2.16467	3.13151	2.28927	3.04814	1	4	3	8	4	8	51804	#FFA07A,black	SIX4	chr14	61176256	61190852	6275	-	NM_017420	protein_coding	AREC3|MGC119450|MGC119452|MGC119453	P25247	SIX homeobox 4	SIX4
8272	ALDH1A3	1.9235	0.0157137	6.76625	7.70999	6.44	7.87829	6.51734	7.51036	7.21077	7.71788	82	233	79	188	151	234	220	#FFA07A,black	ALDH1A3	chr15	101419897	101456830	3607	+	NM_000693	protein_coding	ALDH1A6|ALDH6|RALDH3	P8155	aldehyde dehydrogenase 1 family member A3	ALDH1A3
3446	IRF7	1.92263	0.0250545	6.26867	7.21175	6.53772	7.53131	6.03122	6.95944	6.18972	7.07966	88	183	56	128	74	150	3665	#FFA07A,black	IRF7	chr11	612555	615999	1972	-	NM_004029	protein_coding	IRF-7H|IRF7A	P18626	interferon regulatory factor 7	IRF7
22800	DEFB1	1.92261	0.190137	2.29061	3.23368	2.6405	3.81311	2.18641	3.28029	1.96003	2.15331	5	13	3	9	3	4	1672	#FFA07A,black	DEFB1	chr8	6728097	6735529	463	-	NM_005218	protein_coding	BD1|DEFB-1|DEFB101|HBD1|MGC51822	P10428	defensin beta 1	DEFB1
19251	NHLRC1	1.92259	0.00106831	4.44422	5.38727	4.45799	5.53088	4.51827	5.34395	4.35148	5.27467	20	45	19	41	20	42	378884	#FFA07A,black	NHLRC1	chr6	18120718	18122851	2134	-	NM_198586	protein_coding	EPM2A|EPM2B|MALIN|MGC119262|MGC119264|MGC119265|bA204B7.2	P24428	NHL repeat containing E3 ubiquitin protein ligase 1	NHLRC1
4443	SNORD15A	1.92153	0.306109	1.8264	2.76866	1.06436	2.81349	2.7232	3.42496	0.959736	1.41904	1	6	5	10	1	2	6079	#FFA07A,black	SNORD15A	chr11	75111435	75111582	148	+	NR_000005	snoRNA	RNU15A|SNORNA|U15A		small nucleolar RNA, C/D box 15A	SNORD15A
11624	LINC00663	1.92085	0.0441844	3.17008	4.11183	2.87722	4.39894	2.80072	3.75848	3.66537	4.10756	6	20	5	13	12	18	284440	#FFA07A,black	LINC00663	chr19	19867181	19887222	2371	-	NR_026956	lncRNA			long intergenic non-protein coding RNA 663	LINC00663
18451	LUCAT1	1.92035	0.450195	0.755959	1.69733	1.03894	0.00296375	0.0630602	2.78063	0.975897	0.891754	1	0	0	6	1	1	100505994	#FFA07A,black	LUCAT1	chr5	90598803	90610219	1009	-	NR_103548	lncRNA			lung cancer associated transcript 1 (non-protein coding)	LUCAT1
12866	QPCT	1.91995	0.176893	1.01627	1.95734	1.04447	1.59068	0.0825896	2.55398	1.55901	1.46775	1	2	0	5	2	2	25797	#FFA07A,black	QPCT	chr2	37571753	37600465	1703	+	NM_012413	protein_coding	GCT|QC	P7157	glutaminyl-peptide cyclotransferase	QPCT
23196	C8orf44	1.91823	0.0303023	0.755959	1.69574	1.03894	1.59003	0.0630611	1.96917	0.975897	1.48145	1	2	0	3	1	2	56260	#FFA07A,black	C8orf44	chr8	67579787	67590189	463	+	NM_019607	protein_coding	FLJ11267	P14129	chromosome 8 open reading frame 44	C8orf44
22206	GNGT1	1.91725	0.484821	0.419498	1.35854	0.0145656	0.00199768	0.0427495	0	0.979779	2.50878	0	0	0	0	1	5	2792	#FFA07A,black	GNGT1	chr7	93535820	93540485	628	+	NM_021955	protein_coding	GNG1	P32940	G protein subunit gamma transducin 1	GNGT1
24424	HMCN2	1.91672	0.198064	1.02602	1.96466	1.62674	2.58974	0.0826488	1.54789	0.9724	1.46771	2	5	0	2	1	2	256158	#FFA07A,black	HMCN2	chr9	133028158	133309510	13997	+	NM_001291815	protein_coding	DKFZp434P0216|FLJ23816|FLJ46139|FLJ46844	P24945	hemicentin 2	HMCN2
16814	WDR49	1.91654	0.256736	0.468161	1.40667	0.0146047	2.00411	1.09752	1.55695	0	0	0	3	1	2	0	0	151790	#FFA07A,black	WDR49	chr3	167196473	167371289	2593	-	NM_178824	protein_coding	FLJ33620	P15345	WD repeat domain 49	WDR49
871	LOC101926964	1.91643	0.170631	0.442223	1.38065	1.03278	1.00447	0.0428222	1.97344	0	0.909442	1	1	0	3	0	1	101926964	#FFA07A,black	LOC101926964	chr1	61125303	61291256	2344	-	NR_110628	lncRNA			uncharacterized LOC101926964	LOC101926964
8130	ACTG1P17	1.91643	0.170631	0.442223	1.38065	1.03278	1.00447	0.0428222	1.97344	0	0.909442	1	1	0	3	0	1	283693	#FFA07A,black	ACTG1P17	chr15	83394650	83408532	1652	-	NR_036446	misc_RNA			actin gamma 1 pseudogene 17	ACTG1P17
16593	ALG1L2	1.91643	0.170631	0.442223	1.38065	1.03278	1.00447	0.0428222	1.97344	0	0.909442	1	1	0	3	0	1	644974	#FFA07A,black	ALG1L2	chr3	129800674	129817233	969	+	NM_001136152	protein_coding		P33863	ALG1, chitobiosyldiphosphodolichol beta-mannosyltransferase-like 2	ALG1L2
14820	FLJ16779	1.91585	0.315378	1.02602	1.964	1.62674	1.59068	0.0826346	2.77768	0.972402	0.875674	2	2	0	6	1	1	100192386	#FFA07A,black	FLJ16779	chr20	61885330	61892967	7638	+	NR_024389	lncRNA			uncharacterized LOC100192386	FLJ16779
10857	SLC14A2	1.91493	0.210694	1.23666	2.17395	1.04954	1.59127	0.101411	2.77504	1.97339	1.87957	1	2	0	6	3	3	8170	#FFA07A,black	SLC14A2	chr18	42792947	43263060	4455	+	NM_001242692	protein_coding	FLJ16167|HUT2|MGC119566|MGC119567|UT-A2|UT2|UTA|UTR|hUT-A6	P24313	solute carrier family 14 member 2	SLC14A2
10080	LINC01180	1.91455	0.16924	0.755956	1.69296	1.03894	1.00532	0.0630509	2.29275	0.975899	1.48146	1	1	0	4	1	2	101927017	#FFA07A,black	LINC01180	chr17	42723732	42727717	2025	-	NR_110661	lncRNA			long intergenic non-protein coding RNA 1180	LINC01180
11934	CYP2F1	1.91455	0.16924	0.755956	1.69296	1.03894	1.00532	0.0630509	2.29275	0.975899	1.48146	1	1	0	4	1	2	1572	#FFA07A,black	CYP2F1	chr19	41620353	41634281	1826	+	NM_000774	protein_coding	C2F1|CYP2F|MGC126121	P24325	cytochrome P450 family 2 subfamily F member 1	CYP2F1
9892	GSDMB	1.91335	0.00310894	7.05427	7.99037	7.01713	8.17288	7.16572	7.95402	6.9728	7.82229	123	286	125	256	128	252	55876	#FFA07A,black	GSDMB	chr17	38060848	38074903	1590	-	NM_001165959	protein_coding	GSDML|PRO2521	P24094	gasdermin B	GSDMB
3551	OR51E2	1.91279	0.0510003	2.63664	3.57231	2.38862	3.91317	2.21056	3.41428	3.13607	3.31603	4	14	3	10	8	10	81285	#FFA07A,black	OR51E2	chr11	4701401	4719076	2785	-	NM_030774	protein_coding	OR51E3P|OR52A2|PSGR	P27170	olfactory receptor family 51 subfamily E member 2	OR51E2
18955	ATP10B	1.91192	0.000257118	6.82746	7.76248	6.84429	7.7959	6.80579	7.64878	6.83202	7.83609	109	220	97	207	116	254	23120	#FFA07A,black	ATP10B	chr5	159990127	160279219	7566	-	NM_025153	protein_coding	ATPVB|FLJ21477|KIAA0715	P713	ATPase phospholipid transporting 10B (putative)	ATP10B
10411	SOX9-AS1	1.91186	0.0116958	5.96166	6.89663	5.9224	6.60799	6.00053	6.88023	5.96099	7.15078	57	96	55	121	63	157	400618	#FFA07A,black	SOX9-AS1	chr17	70067183	70116934	4528	-	NR_103738	lncRNA			SOX9 antisense RNA 1	SOX9-AS1
6484	SCEL	1.91156	0.0584347	0.442221	1.37697	1.03278	1.58929	0.0428157	0.971136	0	1.49686	1	2	0	1	0	2	8796	#FFA07A,black	SCEL	chr13	78109809	78219398	3226	+	NM_001160706	protein_coding	FLJ21667|MGC22531	P12886	sciellin	SCEL
9242	CDH15	1.91064	0.352333	0.755954	1.69001	1.03893	0.00296282	0.0630407	2.55713	0.975901	1.48147	1	0	0	5	1	2	1013	#FFA07A,black	CDH15	chr16	89238163	89261900	2859	+	NM_004933	protein_coding	CDH14|CDH3|CDHM|MCAD|MRD3	P27596	cadherin 15	CDH15
2251	H3F3AP4	1.90991	0.188827	0.77196	1.70546	1.62202	2.00476	0.0631067	1.96916	0	0.891714	2	3	0	3	0	1	440926	#FFA07A,black	H3F3AP4	chr1	226250428	226250512	85	+	NR_002315	misc_RNA			H3 histone, family 3A, pseudogene 4	H3F3AP4
947	SLC44A5	1.90867	0.0861665	3.98125	4.91381	4.30923	4.76246	2.60994	4.65081	4.42294	5.25436	18	26	4	25	21	41	204962	#FFA07A,black	SLC44A5	chr1	75667816	76076799	4224	-	NM_001130058	protein_coding	CTL5|FLJ34081|MGC34032	P13596	solute carrier family 44 member 5	SLC44A5
4545	SNORA1	1.9076	0.208754	3.87084	4.8026	2.67477	5.17675	2.84582	4.59498	4.92196	4.54757	5	35	5	24	30	25	677792	#FFA07A,black	SNORA1	chr11	93465170	93465299	130	-	NR_003026	snoRNA	ACA1		small nucleolar RNA, H/ACA box 1	SNORA1
11925	RAB4B-EGLN2	1.90645	0.0528516	0.442218	1.3731	1.03278	1.00447	0.0428086	1.55696	0	1.49686	1	1	0	2	0	2	100529264	#FFA07A,black	RAB4B-EGLN2	chr19	41284124	41292883	814	+	NR_037791	lncRNA			RAB4B-EGLN2 readthrough (NMD candidate)	RAB4B-EGLN2
23320	LINC00535	1.90645	0.0528516	0.442218	1.3731	1.03278	1.00447	0.0428086	1.55696	0	1.49686	1	1	0	2	0	2	642924	#FFA07A,black	LINC00535	chr8	94358695	94712661	1914	-	NR_033858	lncRNA			long intergenic non-protein coding RNA 535	LINC00535
24439	SNORD62A	1.90645	0.0528516	0.442218	1.3731	1.03278	1.00447	0.0428086	1.55696	0	1.49686	1	1	0	2	0	2	26786	#FFA07A,black	SNORD62A	chr9	134361052	134365958	172	+	NR_002914_1	snoRNA	RNU62|U62|U62A		small nucleolar RNA, C/D box 62A	SNORD62A
16865	ZMAT3	1.90616	0.000399438	9.42276	10.3534	9.47701	10.3051	9.21681	10.4212	9.5533	10.3314	682	1257	522	1421	770	1441	64393	#FFA07A,black	ZMAT3	chr3	178735011	178789656	9113	-	NM_152240	protein_coding	FLJ12296|FLJ31683|MGC10613|PAG608|WIG-1|WIG1	P10829	zinc finger matrin-type 3	ZMAT3
24705	CA5BP1	1.90567	0.150034	0.755949	1.68625	1.03893	1.59003	0.0630222	0.965613	0.975904	2.22993	1	2	0	1	1	4	340591	#FFA07A,black	CA5BP1	chrX	15693039	15721474	994	+	NR_026551	misc_RNA			carbonic anhydrase 5B pseudogene 1	CA5BP1
14395	GGTLC1	1.90557	0.248032	1.44549	2.37571	0.0414097	3.00515	1.15974	1.95882	2.29495	1.86937	0	7	1	3	4	3	92086	#FFA07A,black	GGTLC1	chr20	23965690	23969416	1145	-	NM_178312	protein_coding	GGTL6|GGTLA3|GGTLA4|MGC50550|dJ831C21.1|dJ831C21.2	P8023	gamma-glutamyltransferase light chain 1	GGTLC1
792	TTC39A	1.9055	0.000652023	6.55884	7.48901	6.53916	7.40033	6.74298	7.53402	6.37017	7.52875	88	167	93	191	84	205	22996	#FFA07A,black	TTC39A	chr1	51752930	51810788	3965	-	NM_001144832	protein_coding	C1orf34|DEME-6|KIAA0452	P30962	tetratricopeptide repeat domain 39A	TTC39A
718	PLK3	1.90547	0.00219108	6.98019	7.91034	7.16005	8.06866	6.90554	7.83097	6.85622	7.81729	136	266	104	235	118	251	1263	#FFA07A,black	PLK3	chr1	45266036	45271667	2358	+	NM_004073	protein_coding	CNK|FNK|PRK	P29365	polo like kinase 3	PLK3
15707	SYCE3	1.90542	0.289774	1.76255	2.69266	0.053733	2.59129	1.18433	3.28702	2.77997	1.8511	0	5	1	9	6	3	644186	#FFA07A,black	SYCE3	chr22	50989541	51001328	442	-	NM_001123225	protein_coding		P11513	synaptonemal complex central element protein 3	SYCE3
3319	FGFR2	1.90524	0.00123262	6.82198	7.75195	7.09511	7.69454	6.63677	7.78164	6.68916	7.77799	130	205	86	227	105	244	2263	#FFA07A,black	FGFR2	chr10	123237844	123357972	5128	-	NM_001144915	protein_coding	BEK|BFR-1|CD332|CEK3|CFD1|ECT1|FLJ98662|JWS|K-SAM|KGFR|TK14|TK25	P21827	fibroblast growth factor receptor 2	FGFR2
25057	IL2RG	1.90413	0.193283	0.779209	1.70834	0.0215915	2.32644	1.11546	1.55215	0.975886	0.891704	0	4	1	2	1	1	3561	#FFA07A,black	IL2RG	chrX	70327254	70331481	1534	-	NM_000206	protein_coding	CD132|IL-2RG|IMD4|P64|SCIDX|SCIDX1	P34504	interleukin 2 receptor subunit gamma	IL2RG
9151	BCO1	1.90407	0.176764	3.25013	4.17921	2.87845	4.70676	3.63687	4.27759	3.12933	3.14403	6	25	10	19	8	9	53630	#FFA07A,black	BCO1	chr16	81272296	81324747	2427	+	NM_017429	protein_coding		P31232	beta-carotene oxygenase 1	BCO1
24852	INE1	1.90328	0.0174653	2.82044	3.74892	2.39257	3.70737	3.33774	3.86392	2.54354	3.66794	4	12	8	14	5	13	8552	#FFA07A,black	INE1	chrX	47064247	47065254	1008	+	NR_024616	lncRNA	MGC97326|MGC97335|MGC97386|NCRNA00010		inactivation escape 1 (non-protein coding)	INE1
6033	CCDC62	1.9031	0.191514	1.23665	2.165	1.04952	2.00585	0.101339	1.54405	1.97339	2.70523	1	3	0	2	3	6	84660	#FFA07A,black	CCDC62	chr12	123259056	123311927	2588	+	NR_027918	protein_coding	CT109|ERAP75|FLJ25432|FLJ40344|TSP-NY|aaa		coiled-coil domain containing 62	CCDC62
1608	SEMA4A	1.90196	0.00383638	3.93221	4.8597	3.87404	4.86531	3.54122	4.85984	4.28486	4.85392	13	28	9	29	19	31	64218	#FFA07A,black	SEMA4A	chr1	156119735	156147542	3631	+	NM_001193301	protein_coding	CORD10|FLJ12287|RP35|SEMAB|SEMB	P29199	semaphorin 4A	SEMA4A
12018	ZNF221	1.90166	0.27241	2.17167	3.09893	3.04855	2.00842	1.21971	3.12834	1.54278	3.69329	7	3	1	8	2	13	7638	#FFA07A,black	ZNF221	chr19	44455375	44471752	2604	+	NM_001297588	protein_coding	MGC138186|MGC141986	P15937	zinc finger protein 221	ZNF221
6667	GAS6-AS2	1.90095	0.189079	2.84565	3.77237	1.67141	3.17787	2.22603	3.86341	3.77623	4.12013	2	8	3	14	13	18	100506394	#FFA07A,black	GAS6-AS2	chr13	114567150	114569805	1942	+	NR_044993	lncRNA			GAS6 antisense RNA 2 (head to head)	GAS6-AS2
11574	LOC729966	1.90063	0.022917	4.50537	5.43185	4.45864	5.21723	4.93727	5.4111	3.95505	5.63662	20	36	26	43	15	54	729966	#FFA07A,black	LOC729966	chr19	18360760	18366229	687	-	NR_036575	lncRNA			uncharacterized LOC729966	LOC729966
1772	LOC100505795	1.90061	0.037472	3.04488	3.97134	2.87451	4.00694	2.24046	4.04328	3.66668	3.85713	6	15	3	16	12	15	100505795	#FFA07A,black	LOC100505795	chr1	164738353	164743878	1963	-	NR_038072	lncRNA			uncharacterized LOC100505795	LOC100505795
8308	LOC100134368	1.90034	0.121491	0.779206	1.70546	0.021588	2.00476	1.11545	1.96916	0.975888	0.891712	0	3	1	3	1	1	100134368	#FFA07A,black	LOC100134368	chr16	432241	442960	1571	+	NR_024453	lncRNA			uncharacterized LOC100134368	LOC100134368
6089	LOC283352	1.89976	0.411421	1.77625	2.70207	2.85135	3.59005	0.154605	1.95314	0.960626	1.85096	6	11	0	3	1	3	283352	#FFA07A,black	LOC283352	chr12	129594235	129597843	545	+	NR_104173	lncRNA			uncharacterized LOC283352	LOC283352
8950	LOC101927580	1.89842	0.354443	0.442206	1.367	1.03277	1.00447	0.0427813	0	0	2.2424	1	1	0	0	0	4	101927580	#FFA07A,black	LOC101927580	chr16	59889257	60087875	6584	+	NR_110917				uncharacterized LOC101927580	LOC101927580
3092	ENTPD1-AS1	1.89708	0.116408	0.77195	1.69573	1.62201	1.59003	0.063077	1.96916	0	1.48144	2	2	0	3	0	2	728558	#FFA07A,black	ENTPD1-AS1	chr10	97512963	97849992	4262	-	NR_038444	lncRNA			ENTPD1 antisense RNA 1	ENTPD1-AS1
5155	ARHGDIB	1.89658	0.00871517	6.71724	7.64064	6.86967	7.60792	6.2657	7.47963	6.92801	7.81444	111	193	66	184	124	250	397	#FFA07A,black	ARHGDIB	chr12	15094950	15114562	1216	-	NM_001175	protein_coding	D4|GDIA2|GDID4|LYGDI|Ly-GDI|RAP1GN1|RhoGDI2	P20528	Rho GDP dissociation inhibitor beta	ARHGDIB
17705	LOC101929741	1.89639	0.169089	1.25318	2.17644	2.04278	2.59018	0.101477	1.54402	0.969191	2.20892	3	5	0	2	1	4	101929741	#FFA07A,black	LOC101929741	chr4	119585243	119606496	1549	-	NR_125930	lncRNA			uncharacterized LOC101929741	LOC101929741
24063	SNORA84	1.89371	0.0078604	3.1843	4.10551	3.06653	4.09453	3.19463	3.85912	3.28352	4.32532	7	16	7	14	9	21	100124534	#FFA07A,black	SNORA84	chr9	95054743	95054875	133	-	NR_003704	snoRNA			small nucleolar RNA, H/ACA box 84	SNORA84
22477	LOC101928333	1.89366	0.244503	0.442209	1.36339	1.03277	0.00199949	0.0427878	1.55697	0	1.91645	1	0	0	2	0	3	101928333	#FFA07A,black	LOC101928333	chr7	126855181	126869975	1912	+	NR_110194	lncRNA			uncharacterized LOC101928333	LOC101928333
9924	KRT20	1.89327	0.109936	3.01804	3.93892	3.23061	4.25443	3.18521	3.1157	2.5409	4.19033	8	18	7	8	5	19	54474	#FFA07A,black	KRT20	chr17	39032141	39041495	1805	-	NM_019010	protein_coding	CD20|CK-20|CK20|K20|KRT21|MGC35423	P22783	keratin 20	KRT20
3875	PRDM11	1.89155	0.0766768	3.16601	4.08558	3.06619	3.91421	2.55135	4.48196	3.66555	3.75605	7	14	4	22	12	14	56981	#FFA07A,black	PRDM11	chr11	45115564	45256675	11089	+	NR_046338	protein_coding	PFM8		PR domain 11	PRDM11
1905	TDRD5	1.89115	0.338383	0.755939	1.6752	1.03892	0.00296003	0.0629825	1.55218	0.975912	2.49729	1	0	0	2	1	5	163589	#FFA07A,black	TDRD5	chr1	179560748	179660407	4797	+	NM_001199091	protein_coding	FLJ34823|MGC163404|RP11-427G13.1|TUDOR3	P21804	tudor domain containing 5	TDRD5
19536	C4A	1.89082	0.156586	1.77809	2.69711	1.6421	3.17549	1.18442	2.76822	2.29139	1.85103	2	8	1	6	4	3	720	#FFA07A,black	C4A	chr6	31949834	31970457	5379	+	NM_007293_5	protein_coding	C4|C4A2|C4A3|C4A4|C4A6|C4S|CO4|CPAMD2|MGC164979|RG	P25180	complement component 4A (Rodgers blood group)	C4A
14068	EFHD1	1.89006	0.106434	0.771943	1.69038	1.62201	1.59003	0.0630576	1.55216	0	1.9027	2	2	0	2	0	3	80303	#FFA07A,black	EFHD1	chr2	233470767	233547491	2186	+	NM_001243252	protein_coding	DKFZp781H0842|FLJ13612|MST133|MSTP133|SWS2	P29467	EF-hand domain family member D1	EFHD1
19009	SNORA74B	1.88956	0.0972764	2.48726	3.40532	3.22137	3.70668	2.19899	3.12405	1.53761	3.32342	8	12	3	8	2	10	677841	#FFA07A,black	SNORA74B	chr5	172447729	172447932	204	+	NR_002988	snoRNA	U19-2		small nucleolar RNA, H/ACA box 74B	SNORA74B
22143	GNAI1	1.88907	0.0401172	4.23248	5.15016	4.15432	5.05195	4.01647	5.50969	4.48563	4.79688	16	32	13	46	22	30	2770	#FFA07A,black	GNAI1	chr7	79764140	79848725	3636	+	NM_002069	protein_coding	Gi	P32065	G protein subunit alpha i1	GNAI1
20336	SNORA20	1.88902	0.0544367	3.98533	4.90298	2.67705	4.86538	4.49912	4.7589	4.20988	5.06745	5	28	19	27	18	36	677806	#FFA07A,black	SNORA20	chr6	160201282	160201413	132	-	NR_002960	snoRNA	ACA20		small nucleolar RNA, H/ACA box 20	SNORA20
6571	CLYBL-AS1	1.88849	0.0325089	1.03731	1.95454	0.0283627	2.00534	1.13146	1.96539	1.55901	1.89055	0	3	1	3	2	3	101927465	#FFA07A,black	CLYBL-AS1	chr13	100377924	100381255	1070	-	NR_120383	lncRNA			CLYBL antisense RNA 1	CLYBL-AS1
2058	LINC01353	1.88753	0.360972	0.442203	1.3587	1.03276	0.00199885	0.0427742	0.971148	0	2.2424	1	0	0	1	0	4	100506775	#FFA07A,black	LINC01353	chr1	203256280	203257924	846	+	NR_117097	lncRNA			long intergenic non-protein coding RNA 1353	LINC01353
11931	CYP2B7P	1.88672	0.073909	1.25591	2.17179	0.0349531	2.00586	1.1461	2.28624	1.97338	2.20894	0	3	1	4	3	4	1556	#FFA07A,black	CYP2B7P	chr19	41430170	41456565	2910	+	NR_001278	misc_RNA			cytochrome P450 family 2 subfamily B member 7, pseudogene	CYP2B7P
12894	PKDCC	1.88614	0.00227999	8.21802	9.13346	8.44072	9.27256	8.08279	9.03515	8.10175	9.08155	332	614	237	543	281	605	91461	#FFA07A,black	PKDCC	chr2	42275161	42285668	2501	+	NM_138370	protein_coding	FLJ18197|MGC125960|SGK493|Vlk	P33016	protein kinase domain containing, cytoplasmic	PKDCC
6210	RASL11A	1.88506	0.0366903	4.48622	5.40083	5.05876	5.32953	4.12233	5.2359	4.0436	5.61028	31	39	14	38	16	53	387496	#FFA07A,black	RASL11A	chr13	27844464	27847827	1543	+	NM_206827	protein_coding		P7624	RAS like family 11 member A	RASL11A
23284	CA1	1.885	0.18713	1.61278	2.52734	0.0475937	2.00678	1.17229	2.77036	2.55777	2.69012	0	3	1	6	5	6	759	#FFA07A,black	CA1	chr8	86240458	86290383	1456	-	NM_001128831	protein_coding	Car1	P33291	carbonic anhydrase 1	CA1
350	CELA3A	1.88466	0.224117	0.771936	1.68624	1.622	1.59003	0.0630381	0.965609	0	2.22992	2	2	0	1	0	4	10136	#FFA07A,black	CELA3A	chr1	22328149	22339035	907	+	NM_005747	protein_coding	ELA3|ELA3A	P30330	chymotrypsin like elastase family member 3A	CELA3A
16181	DNAH1	1.88441	0.100348	1.77162	2.68573	1.0629	2.59129	1.1843	2.96253	2.55618	2.45443	1	5	1	7	5	5	25981	#FFA07A,black	DNAH1	chr3	52350335	52434513	13110	+	NM_015512	protein_coding	DNAHC1|HDHC7|HL-11|HL11|XLHSRF-1	P24043	dynein axonemal heavy chain 1	DNAH1
6738	TMEM253	1.88432	0.0104661	4.78879	5.70284	4.59154	5.40027	4.84	5.88325	4.91531	5.78142	22	41	24	60	30	60	643382	#FFA07A,black	TMEM253	chr14	21567096	21571883	1526	+	NM_001146683	protein_coding		P31959	transmembrane protein 253	TMEM253
16253	CADPS	1.88321	0.0098161	5.43159	6.34478	5.42234	6.41708	5.51531	6.03587	5.35248	6.53553	40	84	39	67	41	102	8618	#FFA07A,black	CADPS	chr3	62384021	62861064	5489	-	NM_003716	protein_coding	CADPS1|CAPS|CAPS1|KIAA1121	P15854	Ca2+ dependent secretion activator	CADPS
18378	ZBED3-AS1	1.88318	0.113514	2.85823	3.7714	2.87067	3.46685	2.22609	3.4112	3.28704	4.26838	6	10	3	10	9	20	728723	#FFA07A,black	ZBED3-AS1	chr5	76382623	76444176	1142	+	NR_024398	lncRNA			ZBED3 antisense RNA 1	ZBED3-AS1
14359	CFAP61	1.8823	0.184922	0.468145	1.38064	0.0145951	1.00447	1.09749	1.97343	0	0.90943	0	1	1	3	0	1	26074	#FFA07A,black	CFAP61	chr20	20033158	20341346	4824	+	NM_015585	protein_coding		P6737	cilia and flagella associated protein 61	CFAP61
15651	SMC1B	1.88219	0.189812	1.90651	2.81893	1.06687	2.32899	1.19554	3.28535	2.7786	2.67693	1	4	1	9	6	6	27127	#FFA07A,black	SMC1B	chr22	45739945	45809500	4252	-	NM_001291501	protein_coding	FLJ43748|SMC1BETA|SMC1L2|bK268H5|bK268H5.5	P25968	structural maintenance of chromosomes 1B	SMC1B
2615	ENKUR	1.88182	0.259258	3.21448	4.12661	1.11461	3.17876	3.0133	4.54331	4.13811	4.32413	1	8	6	23	17	21	219670	#FFA07A,black	ENKUR	chr10	25270908	25351208	2299	-	NR_072992	protein_coding	C10orf63|DKFZp781F21103|MGC26778|enkurin		enkurin, TRPC channel interacting protein	ENKUR
12722	RHOB	1.88149	0.0003648	8.12415	9.03602	8.09536	9.04431	8.16413	8.92498	8.11205	9.13137	261	524	251	503	283	626	388	#FFA07A,black	RHOB	chr2	20646832	20649204	2373	+	NM_004040	protein_coding	ARH6|ARHB|MST081|MSTP081|RHOH6	P18011	ras homolog family member B	RHOB
18112	LINC01021	1.8814	0.0882663	4.94269	5.8545	5.15035	6.25517	4.22896	5.83353	5.24772	5.32813	33	75	15	58	38	44	643401	#FFA07A,black	LINC01021	chr5	27472399	27496508	1106	+	NR_038848	lncRNA			long intergenic non-protein coding RNA 1021	LINC01021
9155	PLCG2	1.88121	0.00526074	4.89672	5.80838	4.71146	5.93822	5.00124	5.56405	4.96073	5.89463	24	60	27	48	31	65	5336	#FFA07A,black	PLCG2	chr16	81812863	81996298	8707	+	NM_002661	protein_coding		P6443	phospholipase C gamma 2	PLCG2
13125	LBX2	1.8803	0.0923357	2.57453	3.48549	3.37294	3.32892	2.20488	3.65879	1.53604	3.44928	9	9	3	12	2	11	85474	#FFA07A,black	LBX2	chr2	74724644	74730443	1678	-	NM_001009812	protein_coding		P23540	ladybird homeobox 2	LBX2
12419	OSCAR	1.88011	0.362229	0.779188	1.69	0.0215706	0.00296371	1.11541	2.55713	0.975897	1.48146	0	0	1	5	1	2	126014	#FFA07A,black	OSCAR	chr19	54597933	54605994	1549	-	NM_133169	protein_coding	MGC33613|PIGR3	P7085	osteoclast associated, immunoglobulin-like receptor	OSCAR
14557	SNORA71D	1.87997	0.348449	1.03729	1.94799	0.0283368	2.00533	1.13141	0	1.55902	2.71376	0	3	1	0	2	6	677840	#FFA07A,black	SNORA71D	chr20	37062505	37062642	138	-	NR_003018	snoRNA	U71d		small nucleolar RNA, H/ACA box 71D	SNORA71D
12853	LOC100288911	1.87986	0.0576858	3.61972	4.53034	3.52617	4.96083	3.77492	4.19831	3.54452	4.30922	10	30	11	18	11	21	100288911	#FFA07A,black	LOC100288911	chr2	36581892	36582713	716	-	NR_037631	lncRNA			uncharacterized LOC100288911	LOC100288911
22753	SHH	1.87953	0.0699202	1.0373	1.94767	0.0283495	1.59068	1.13143	1.9654	1.55901	2.21891	0	2	1	3	2	4	6469	#FFA07A,black	SHH	chr7	155595558	155604967	1576	-	NM_000193	protein_coding	HHG1|HLP3|HPE3|MCOPCB5|SMMCI|TPT|TPTPS	P193	sonic hedgehog	SHH
17581	NAP1L5	1.87945	0.0386441	4.86847	5.77878	4.65304	5.86551	4.13778	5.80932	5.48773	5.65321	23	57	14	57	45	55	266812	#FFA07A,black	NAP1L5	chr4	89617066	89619023	1958	-	NM_153757	protein_coding	DRLM	P15166	nucleosome assembly protein 1 like 5	NAP1L5
25370	RAB33A	1.87869	0.299808	1.03996	1.94969	2.039	1.00608	0.0825926	2.55398	0	1.89055	3	1	0	5	0	3	9363	#FFA07A,black	RAB33A	chrX	129305773	129318844	1108	+	NM_004794	protein_coding	MGC1488|RabS10	P24047	RAB33A, member RAS oncogene family	RAB33A
14198	TMEM74B	1.87803	0.00601175	3.72976	4.63898	3.87063	4.81437	3.52992	4.41062	3.76788	4.66346	13	27	9	21	13	27	55321	#FFA07A,black	TMEM74B	chr20	1161205	1166077	1875	-	NM_018354	protein_coding		P10047	transmembrane protein 74B	TMEM74B
15206	GGT3P	1.87757	0.343488	1.05881	1.96767	0.0284003	2.81194	1.70826	0.960582	0.972389	1.46767	0	6	2	1	1	2	2679	#FFA07A,black	GGT3P	chr22	18761202	18779474	2036	-	NR_003267	misc_RNA	GGT3		gamma-glutamyltransferase 3 pseudogene	GGT3P
4040	GLYATL1	1.87679	0.0117185	5.58747	6.49574	5.45804	6.49964	5.20744	6.63725	5.98515	6.33445	41	89	31	102	64	89	92292	#FFA07A,black	GLYATL1	chr11	58695102	58724547	2345	+	NM_001220494	protein_coding	FLJ26507|FLJ34646|GATF-C|GNAT|MGC15397|MGC15937	P21703	glycine-N-acyltransferase like 1	GLYATL1
19468	PSORS1C1	1.87667	0.000100741	4.89234	5.80051	4.82103	5.76255	4.8434	5.85839	5.00548	5.77877	26	53	24	59	32	60	170679	#FFA07A,black	PSORS1C1	chr6	31082608	31107869	908	+	NM_014068	protein_coding	C6orf16|MGC132530|SEEK1	P8966	psoriasis susceptibility 1 candidate 1	PSORS1C1
8023	CYP1A2	1.87666	0.0997012	0.779185	1.68735	0.0215674	1.00532	1.1154	1.96917	0.975899	1.90271	0	1	1	3	1	3	1544	#FFA07A,black	CYP1A2	chr15	75041184	75048941	3127	+	NM_000761	protein_coding	CP12|P3-450|P450(PA)	P3558	cytochrome P450 family 1 subfamily A member 2	CYP1A2
11231	CD70	1.87659	0.0157677	9.94894	10.857	9.94231	10.95	10.3554	10.9311	9.39081	10.6739	942	1966	1152	2024	688	1828	970	#FFA07A,black	CD70	chr19	6585850	6591163	913	-	NM_001252	protein_coding	CD27L|CD27LG|TNFSF7	P8247	CD70 molecule	CD70
16802	SPTSSB	1.87606	0.186575	1.03996	1.94766	2.039	1.59068	0.0825809	1.9654	0	2.2189	3	2	0	3	0	4	165679	#FFA07A,black	SPTSSB	chr3	161062580	161089871	2306	-	NM_001040100	protein_coding		P29248	serine palmitoyltransferase small subunit B	SPTSSB
13657	GAD1	1.87544	0.102672	2.88677	3.794	2.87083	4.25416	3.17727	3.76277	2.5429	3.16297	6	18	7	13	5	9	2571	#FFA07A,black	GAD1	chr2	171673200	171717659	3665	+	NM_000817	protein_coding	FLJ45882|GAD|SCP	P32995	glutamate decarboxylase 1	GAD1
10447	FDXR	1.87496	0.00587478	9.37137	10.2782	9.31406	10.495	9.48201	10.0895	9.31133	10.2201	609	1434	628	1129	651	1334	2232	#FFA07A,black	FDXR	chr17	72858619	72869156	2424	-	NM_001258016	protein_coding	ADXR	P23360	ferredoxin reductase	FDXR
4087	CD6	1.87485	0.387119	1.64259	2.54936	2.36818	2.32827	1.17252	3.42725	0.963326	0.833382	4	4	1	10	1	1	923	#FFA07A,black	CD6	chr11	60739113	60787848	3393	+	NR_045638	protein_coding	FLJ44171|TP120		CD6 molecule	CD6
23662	SLC1A1	1.87362	0.0083087	6.59682	7.50265	6.89447	7.63727	6.64976	7.34923	6.14967	7.5071	113	197	87	168	72	202	6505	#FFA07A,black	SLC1A1	chr9	4490427	4587469	3739	+	NM_004170	protein_coding	EAAC1|EAAT3	P16349	solute carrier family 1 member 1	SLC1A1
13055	ASPRV1	1.8732	0.0187411	3.61385	4.51935	3.07476	4.53077	3.77471	4.27315	3.86945	4.71967	7	22	11	19	14	28	151516	#FFA07A,black	ASPRV1	chr2	70187224	70189397	2174	-	NM_152792	protein_coding	MUNO|SASP|SASPase|Taps	P29739	aspartic peptidase, retroviral-like 1	ASPRV1
25354	LOC100129520	1.87249	0.0654211	0.468138	1.3731	0.0145904	1.00447	1.09748	1.55696	0	1.49685	0	1	1	2	0	2		#FFA07A,black	LOC100129520	chrX	124453969	124456950	2982	+	NM_001195272			P32286
7051	PPP1R36	1.87224	0.107235	2.37123	3.276	2.38237	3.70645	1.79444	3.27941	2.77374	2.65445	4	12	2	9	6	6	145376	#FFA07A,black	PPP1R36	chr14	65016620	65056097	1406	+	NM_172365	protein_coding		P33760	protein phosphatase 1 regulatory subunit 36	PPP1R36
15759	CPNE9	1.8718	0.310153	1.64357	2.548	0.0477241	3.32704	2.14542	1.95588	1.96912	1.85984	0	9	3	3	3	3	151835	#FFA07A,black	CPNE9	chr3	9745491	9771592	2410	+	NM_001308388	protein_coding	KIAA4217	P26670	copine family member 9	CPNE9
17252	PPARGC1A	1.87151	0.0144436	6.18926	7.09346	6.15141	7.20751	6.14792	7.28092	6.26535	6.73314	67	146	61	160	78	118	10891	#FFA07A,black	PPARGC1A	chr4	23793644	23891700	6318	-	NM_013261	protein_coding	LEM6|PGC-1(alpha)|PGC-1v|PGC1|PGC1A|PPARGC1	P7073	PPARG coactivator 1 alpha	PPARGC1A
1508	S100A9	1.87074	8.56574e-05	1.05092	1.95454	1.04448	2.00534	1.13148	1.96539	0.972404	1.89054	1	3	1	3	1	3	6280	#FFA07A,black	S100A9	chr1	153330330	153333503	577	+	NM_002965	protein_coding	60B8AG|CAGB|CFAG|CGLB|L1AG|LIAG|MAC387|MIF|MRP14|NIF|P14	P31352	S100 calcium binding protein A9	S100A9
9049	NFAT5	1.87054	0.00628384	8.20895	9.11241	8.24164	9.30502	7.93054	9.03783	8.41383	8.97246	289	628	213	544	349	561	10725	#FFA07A,black	NFAT5	chr16	69599869	69738569	13444	+	NM_006599	protein_coding	KIAA0827|NF-AT5|NFATL1|NFATZ|OREBP|TONEBP	P26452	nuclear factor of activated T-cells 5, tonicity-responsive	NFAT5
9301	TLCD2	1.86986	0.00449411	6.53257	7.4355	6.57082	7.35674	6.71181	7.61484	6.28249	7.31641	90	162	91	202	79	177	727910	#FFA07A,black	TLCD2	chr17	1606084	1613662	5901	-	NM_001164407	protein_coding		P10442	TLC domain containing 2	TLCD2
3149	SNORA12	1.86849	9.69813e-05	8.3261	9.22797	8.29064	9.24177	8.42927	9.16686	8.25232	9.27322	299	601	302	595	312	691	677800	#FFA07A,black	SNORA12	chr10	101996913	101997059	147	-	NR_002954	snoRNA	U108		small nucleolar RNA, H/ACA box 12	SNORA12
15817	FGD5P1	1.86824	0.290434	0.799459	1.70114	1.03895	2.32644	1.11544	0	0	1.90268	1	4	1	0	0	3	100132526	#FFA07A,black	FGD5P1	chr3	13974553	13978444	3377	+	NR_036481	misc_RNA			FYVE, RhoGEF and PH domain containing 5 pseudogene 1	FGD5P1
23452	FAM83A-AS1	1.86765	0.267726	0.468134	1.36936	0.0145879	0.00200076	1.09747	1.97344	0	1.49686	0	0	1	3	0	2	100131726	#FFA07A,black	FAM83A-AS1	chr8	124213412	124214983	1158	-	NR_024479	lncRNA			FAM83A antisense RNA 1	FAM83A-AS1
895	CACHD1	1.86724	0.073119	3.61844	4.51935	3.96695	4.00806	3.52382	4.91123	3.2788	4.49945	14	15	9	30	9	24	57685	#FFA07A,black	CACHD1	chr1	64936476	65158741	5848	+	NM_020925	protein_coding	KIAA1573|RP4-655E10.1	P32069	cache domain containing 1	CACHD1
18676	SPOCK1	1.86719	0.128939	1.78966	2.69053	2.37089	3.17549	1.18441	2.27829	1.54926	2.45436	4	8	1	4	2	5	6695	#FFA07A,black	SPOCK1	chr5	136310987	136835018	4827	-	NM_004598	protein_coding	FLJ37170|SPOCK|TESTICAN|TIC1	P5369	sparc/osteonectin, cwcv and kazal-like domains proteoglycan (testican) 1	SPOCK1
6968	LOC101927620	1.86676	0.44581	0.779164	1.6797	0.0215472	1.00531	1.11535	0	0.97591	2.72322	0	1	1	0	1	6	101927620	#FFA07A,black	LOC101927620	chr14	53620072	53624246	1076	+	NR_110062	lncRNA			uncharacterized LOC101927620	LOC101927620
12152	SNAR-A4	1.86587	0.0523759	6.60547	7.50531	6.38642	7.74933	6.40448	6.98036	6.95133	7.66976	79	213	73	130	126	226	100169956	#FFA07A,black	SNAR-A4	chr19	48427036	50621097	242	+	NR_024215_7	snRNA			small ILF3/NF90-associated RNA A4	SNAR-A4
15323	LOC391322	1.8654	0.105486	2.15626	3.05574	1.0743	2.81423	1.7787	3.12884	2.97009	3.19609	1	6	2	8	7	9	391322	#FFA07A,black	LOC391322	chr22	24373117	24374043	563	+	NM_001144931	protein_coding		P31325	D-dopachrome tautomerase-like	LOC391322
204	DHRS3	1.86486	0.0320094	5.95108	6.85014	5.89727	7.19746	6.12031	6.54803	5.81842	6.72473	56	145	60	96	57	117	9249	#FFA07A,black	DHRS3	chr1	12627939	12677737	1723	-	NM_004753	protein_coding	RDH17|Rsdr1|SDR1|SDR16C1|retSDR1	P8921	dehydrogenase/reductase (SDR family) member 3	DHRS3
8942	NDRG4	1.86369	0.00260689	3.77188	4.67004	3.76588	4.46702	3.78219	4.7085	3.76753	4.81312	12	21	11	26	13	30	65009	#FFA07A,black	NDRG4	chr16	58497549	58547523	4577	+	NM_020465	protein_coding	DKFZp686I1615|FLJ30586|FLJ42011|KIAA1180|MGC19632|SMAP-8	P20994	NDRG family member 4	NDRG4
8741	YPEL3	1.86333	0.0270066	7.12622	8.0241	7.11793	7.63027	7.10859	8.32413	7.15177	8.03521	132	196	120	331	145	292	83719	#FFA07A,black	YPEL3	chr16	30103635	30107537	1426	-	NM_031477	protein_coding	MGC10500	P4489	yippee like 3	YPEL3
12822	FAM179A	1.86294	0.21392	0.807875	1.70545	0.0216	2.00476	1.69457	1.96915	0	0.891683	0	3	2	3	0	1	165186	#FFA07A,black	FAM179A	chr2	29204164	29275096	3548	+	NM_199280	protein_coding		P25795	family with sequence similarity 179 member A	FAM179A
14381	LINC01431	1.86171	0.0571269	2.87604	3.77267	3.06041	3.46685	2.78065	3.53811	2.7677	4.19605	7	10	5	11	6	19	100505683	#FFA07A,black	LINC01431	chr20	23337231	23338764	636	-	NR_109884	lncRNA			long intergenic non-protein coding RNA 1431	LINC01431
21730	AGR3	1.85976	0.026572	6.05913	6.95424	6.29097	6.81534	5.42041	6.80674	6.30204	7.20396	74	111	36	115	80	163	155465	#FFA07A,black	AGR3	chr7	16899030	16921613	750	-	NM_176813	protein_coding	AG3|BCMP11|HAG3|PDIA18|hAG-3	P32982	anterior gradient 3, protein disulphide isomerase family member	AGR3
23341	C8orf37-AS1	1.85935	0.263895	1.29233	2.18713	0.0350272	2.81234	2.12611	1.96194	0.969164	1.45513	0	6	3	3	1	2	100616530	#FFA07A,black	C8orf37-AS1	chr8	96281064	96822371	772	+	NR_038209	lncRNA			C8orf37 antisense RNA 1	C8orf37-AS1
16452	ZBTB20-AS4	1.85919	0.129895	1.26783	2.1625	1.04953	1.59127	1.14606	1.96199	1.55631	2.70521	1	2	1	3	2	6	100874131	#FFA07A,black	ZBTB20-AS4	chr3	114819270	114821908	675	+	NR_046877	lncRNA			ZBTB20 antisense RNA 4	ZBTB20-AS4
17640	BDH2	1.85904	0.00373357	5.85339	6.74794	6.03985	6.54717	5.80985	6.82037	5.68809	6.85689	62	92	48	116	52	128	56898	#FFA07A,black	BDH2	chr4	103998782	104021024	2920	-	NM_020139	protein_coding	DHRS6|EFA6R|FLJ13261|PRO20933|SDR15C1|UCPA-OR|UNQ6308	P10394	3-hydroxybutyrate dehydrogenase, type 2	BDH2
23094	DKK4	1.85852	0.0173097	4.93115	5.82531	4.76759	5.46749	5.05093	5.90575	4.96058	6.0423	25	43	28	61	31	72	27121	#FFA07A,black	DKK4	chr8	42231586	42234674	818	-	NM_014420	protein_coding	DKK-4|MGC129562|MGC129563	P28229	dickkopf WNT signaling pathway inhibitor 4	DKK4
4698	APOA5	1.85518	0.377073	1.48315	2.37471	2.36527	3.17489	1.15981	0.951663	0	2.1997	4	8	1	1	0	4	116519	#FFA07A,black	APOA5	chr11	116660086	116663136	1908	-	NM_001166598	protein_coding	APOAV|FLJ97995|MGC126836|MGC126838|RAP3	P9751	apolipoprotein A5	APOA5
25538	PLXNB3	1.85516	0.0554856	3.36733	4.25887	2.88047	4.17717	4.07161	4.2764	2.76149	4.31938	6	17	14	19	6	21	5365	#FFA07A,black	PLXNB3	chrX	153029651	153044801	6377	+	NM_001163257	protein_coding	FLJ76953|PLEXB3|PLEXR|PLXN6	P12929	plexin B3	PLXNB3
19521	HSPA1B	1.85513	0.000828677	9.49701	10.3885	9.64423	10.4522	9.43109	10.2625	9.40348	10.4431	766	1392	606	1273	694	1557	3304	#FFA07A,black	HSPA1B	chr6	31795512	31798031	2520	+	NM_005346_4	protein_coding	FLJ54328|HSP70-1B|HSP70-2|HSPA1A	P24439	heat shock protein family A (Hsp70) member 1B	HSPA1B
15618	A4GALT	1.85463	0.216223	1.07732	1.96845	1.04451	2.32696	1.70827	2.28931	0	0.875599	1	4	2	4	0	1	53947	#FFA07A,black	A4GALT	chr22	43088127	43116876	2092	-	NM_017436	protein_coding	A14GALT|A4GALT1|Gb3S|P(k)|P1|PK	P6229	alpha 1,4-galactosyltransferase	A4GALT
1514	S100A6	1.85438	0.000769256	14.3658	15.2567	14.4156	15.1719	14.5169	15.2919	14.1387	15.3026	20949	36704	20634	41611	18507	45258	6277	#FFA07A,black	S100A6	chr1	153507076	153508717	683	-	NM_014624	protein_coding	2A9|5B10|CABP|CACY|PRA	P2860	S100 calcium binding protein A6	S100A6
14682	SNORD12C	1.85436	0.0301694	0.79945	1.69037	1.03894	1.59003	1.11542	1.55216	0	1.90269	1	2	1	2	0	3	26765	#FFA07A,black	SNORD12C	chr20	47895482	47895560	79	+	NR_002433	snoRNA	E2|E2-1|E3|RNU106|SNORD106|U106		small nucleolar RNA, C/D box 12C	SNORD12C
17758	LOC101927282	1.85392	0.373698	0.468118	1.3587	0.0145786	0.00199947	1.09745	0.971144	0	2.24239	0	0	1	1	0	4	101927282	#FFA07A,black	LOC101927282	chr4	130645326	130692633	1963	-	NR_110753	lncRNA			uncharacterized LOC101927282	LOC101927282
16648	MRAS	1.85347	0.0359186	3.87528	4.76551	3.87271	4.65134	3.78688	5.12599	3.961	4.42952	13	24	11	35	15	23	22808	#FFA07A,black	MRAS	chr3	138066490	138124377	5126	+	NM_001252091	protein_coding	FLJ42964|M-RAs|R-RAS3|RRAS3	P35919	muscle RAS oncogene homolog	MRAS
7600	GOLGA8H	1.85306	0.0175961	1.63916	2.52907	1.05871	2.32826	1.74248	2.5461	1.96915	2.69007	1	4	2	5	3	6	728498	#FFA07A,black	GOLGA8H	chr15	30896233	30910029	5260	+	NM_001282490	protein_coding	GOLGA6L11	P30725	golgin A8 family member H	GOLGA8H
3097	BLNK	1.85192	0.000496875	5.73753	6.62655	5.6794	6.68021	5.8634	6.678	5.66099	6.51533	48	101	50	105	51	101	29760	#FFA07A,black	BLNK	chr10	97951455	98031273	1906	-	NR_047682	protein_coding	AGM4|BASH|BLNK-S|LY57|MGC111051|SLP-65|SLP65		B-cell linker	BLNK
13619	LOC100506124	1.8513	0.154702	1.64633	2.53487	1.63864	3.00547	1.74253	1.53709	1.55146	2.69003	2	7	2	2	2	6	100506124	#FFA07A,black	LOC100506124	chr2	166713986	166728451	1595	-	NR_045375	lncRNA			uncharacterized LOC100506124	LOC100506124
7620	FMN1	1.85047	0.0356799	4.63965	5.52754	4.52624	5.70779	4.77731	5.03488	4.60385	5.73694	21	51	23	33	24	58	342184	#FFA07A,black	FMN1	chr15	33057745	33486934	16648	-	NM_001277313	protein_coding	DKFZp686C2281|DKFZp686G2387|FLJ45135|FMN|LD|MGC125288|MGC125289	P3467	formin 1	FMN1
14006	SERPINE2	1.85037	0.00510522	9.92261	10.8104	9.68891	10.6211	10.102	10.817	9.94715	10.9719	790	1565	966	1870	1012	2247	5270	#FFA07A,black	SERPINE2	chr2	224839765	224904036	3046	-	NM_001136528	protein_coding	DKFZp686A13110|GDN|PI-7|PI7|PN-1|PN1|PNI	P23781	serpin family E member 2	SERPINE2
22958	LOC254896	1.84932	0.0976218	3.47841	4.36541	3.86638	4.7615	3.02738	4.41388	3.41942	3.74368	13	26	6	21	10	14	254896	#FFA07A,black	LOC254896	chr8	22941868	22961070	1241	+	NR_046173	lncRNA			uncharacterized LOC254896	LOC254896
1289	HSD3BP4	1.84906	0.274857	1.05089	1.93768	1.04445	1.00608	1.1314	1.54791	0.972422	2.71376	1	1	1	2	1	6	128102	#FFA07A,black	HSD3BP4	chr1	120106503	120115199	8697	+	NR_033781	misc_RNA			hydroxy-delta-5-steroid dehydrogenase, 3 beta, pseudogene 4	HSD3BP4
2037	LGR6	1.84707	0.19861	3.83293	4.71816	2.89014	4.65124	4.62449	5.20514	3.41562	4.08289	6	24	21	37	10	18	59352	#FFA07A,black	LGR6	chr1	202163118	202288889	3640	+	NM_001017403	protein_coding	FLJ14471|GPCR|VTS20631	P29758	leucine-rich repeat containing G protein-coupled receptor 6	LGR6
2455	LYPD8	1.84688	0.263047	0.807855	1.69295	0.0215862	1.00532	1.69454	2.29274	0	1.48142	0	1	2	4	0	2	646627	#FFA07A,black	LYPD8	chr1	248902717	248903151	435	-	NM_001085474	protein_coding		P21767	LY6/PLAUR domain containing 8	LYPD8
12150	SNAR-A2	1.84661	0.071358	5.67433	6.55921	5.52507	6.789	5.48553	5.92342	5.96235	6.80257	43	109	38	62	63	123	100126799	#FFA07A,black	SNAR-A2	chr19	48421686	48421807	122	+	NR_004436	snRNA	SNAR-A53129250		small ILF3/NF90-associated RNA A2	SNAR-A2
3343	GPR26	1.84548	0.138043	1.47128	2.35527	2.04624	1.59181	1.15966	2.54852	0.966198	2.69735	3	2	1	5	1	6	2849	#FFA07A,black	GPR26	chr10	125425871	125456913	10304	+	NM_153442	protein_coding	DKFZp761H2121|FLJ33774|MGC138216	P18949	G protein-coupled receptor 26	GPR26
8617	SNX29P1	1.84524	0.0771495	1.47864	2.36245	0.0414099	2.32786	2.13606	2.28339	1.55379	2.46948	0	4	3	4	2	5	100652781	#FFA07A,black	SNX29P1	chr16	21360684	21397254	983	+	NR_045011	misc_RNA			sorting nexin 29 pseudogene 1	SNX29P1
10131	EFCAB13	1.84496	0.40301	1.2678	2.15139	1.04951	0.00481199	1.14599	1.96201	1.55632	3.07524	1	0	1	3	2	8	124989	#FFA07A,black	EFCAB13	chr17	45401327	45518677	3950	+	NM_001195192	protein_coding		P35805	EF-hand calcium binding domain 13	EFCAB13
4759	PDZD3	1.84383	0.106547	3.84038	4.72308	3.76673	4.40011	4.55996	4.90898	2.52944	4.8113	12	20	20	30	5	30	79849	#FFA07A,black	PDZD3	chr11	119056166	119060932	2245	+	NM_001168468	protein_coding	FLJ22756|IKEPP|NHERF4|PDZK2	P5365	PDZ domain containing 3	PDZD3
10196	ITGA3	1.84142	0.00921378	6.21373	7.09455	6.3663	7.14744	6.17067	6.81843	6.09007	7.2796	78	140	62	116	69	172	3675	#FFA07A,black	ITGA3	chr17	48133340	48167849	5027	+	NM_002204	protein_coding	CD49C|FLJ34631|FLJ34704|GAP-B3|GAPB3|MSK18|VCA-2|VL3A|VLA3a	P15150	integrin subunit alpha 3	ITGA3
10094	PLCD3	1.84099	3.52813e-05	9.28103	10.1615	9.31869	10.2152	9.30694	10.1299	9.21525	10.1379	611	1181	556	1161	609	1260	113026	#FFA07A,black	PLCD3	chr17	43189008	43209900	3468	-	NM_133373	protein_coding	MGC71172	P34771	phospholipase C delta 3	PLCD3
15884	EOMES	1.84065	0.272941	2.17093	3.05114	2.37807	3.17625	1.77869	1.52549	2.28683	3.69461	4	8	2	2	4	13	8320	#FFA07A,black	EOMES	chr3	27757440	27764206	3889	-	NM_005442	protein_coding	TBR2	P35733	eomesodermin	EOMES
21952	IGFBP3	1.83951	0.00478331	7.72908	8.6084	7.73449	8.56654	7.96702	8.75885	7.43737	8.48605	203	376	219	448	177	400	3486	#FFA07A,black	IGFBP3	chr7	45951844	45960871	3166	-	NM_001013398	protein_coding	BP-53|IBP3	P2949	insulin-like growth factor binding protein 3	IGFBP3
14668	LOC100131496	1.83818	0.241989	2.12763	3.00591	1.65034	2.81414	0.197039	3.42144	3.14153	2.66708	2	6	0	10	8	6	100131496	#FFA07A,black	LOC100131496	chr20	45947246	45949498	2253	+	NR_024594	lncRNA			uncharacterized LOC100131496	LOC100131496
20187	SGK1	1.83814	0.347654	1.80713	2.68538	1.64208	3.17549	2.15398	0	1.54927	3.21143	2	8	3	0	2	9	6446	#FFA07A,black	SGK1	chr6	134490384	134639196	3965	-	NM_001291995	protein_coding	SGK	P20315	serum/glucocorticoid regulated kinase 1	SGK1
22085	WBSCR27	1.83768	0.00455557	5.44611	6.324	5.02327	6.25575	5.74129	6.3598	5.48456	6.35409	30	75	46	84	45	90	155368	#FFA07A,black	WBSCR27	chr7	73248921	73256855	930	-	NM_152559	protein_coding	MGC40131	P18109	Williams Beuren syndrome chromosome region 27	WBSCR27
13506	LYPD1	1.83549	0.36794	1.92707	2.80324	1.64526	2.32898	1.76149	1.53104	2.28982	3.70328	2	4	2	2	4	13	116372	#FFA07A,black	LYPD1	chr2	133402337	133429070	3002	-	NM_001077427	protein_coding	FLJ41033|LYPDC1|MGC29643|PHTS	P22240	LY6/PLAUR domain containing 1	LYPD1
19775	RUNX2	1.83499	0.0357855	4.63037	5.50614	5.06011	5.7886	4.2159	5.37679	4.48271	5.3044	31	54	15	42	22	43	860	#FFA07A,black	RUNX2	chr6	45296054	45518819	6099	+	NR_103533	protein_coding	AML3|CBFA1|CCD|CCD1|MGC120022|MGC120023|OSF-2|OSF2|PEA2aA|PEBP2A1|PEBP2A2|PEBP2aA|PEBP2aA1		runt related transcription factor 2	RUNX2
10387	ARSG	1.83446	0.314652	1.06554	1.94089	1.62672	1.59068	1.13143	0.96062	0	2.71375	2	2	1	1	0	6	22901	#FFA07A,black	ARSG	chr17	66255323	66417000	2844	+	NM_014960	protein_coding	KIAA1001	P1055	arylsulfatase G	ARSG
6979	LGALS3	1.83402	0.000761712	10.8867	11.7617	10.912	11.7501	10.9942	11.6628	10.7425	11.865	1846	3424	1794	3362	1757	4175	3958	#FFA07A,black	LGALS3	chr14	55595935	55612148	2428	+	NM_001177388	protein_coding	CBP35|GAL3|GALBP|GALIG|L31|LGALS2|MAC2	P12384	lectin, galactoside binding soluble 3	LGALS3
7592	GOLGA8J	1.83402	0.301593	1.0823	1.95731	0.0283976	1.59068	2.11516	2.55396	0	1.46767	0	2	3	5	0	2	653073	#FFA07A,black	GOLGA8J	chr15	30375158	30388904	5199	+	NM_001282472	protein_coding		P7738	golgin A8 family member J	GOLGA8J
18544	LVRN	1.834	0.241867	1.93359	2.80859	1.06686	2.59161	2.16201	1.95063	2.2898	3.4757	1	5	3	3	4	11	206338	#FFA07A,black	LVRN	chr5	115298151	115363299	4621	+	NM_173800	protein_coding		P25404	laeverin	LVRN
5465	FLJ12825	1.83361	0.273897	1.47862	2.3533	0.0413793	1.00744	2.13601	2.7726	1.55381	2.69735	0	1	3	6	2	6	440101	#FFA07A,black	FLJ12825	chr12	54452038	54516018	3942	+	NR_026655	lncRNA	FLJ31855		uncharacterized LOC440101	FLJ12825
9339	TRPV3	1.83361	0.273897	1.47862	2.3533	0.0413793	1.00744	2.13601	2.7726	1.55381	2.69735	0	1	3	6	2	6	162514	#FFA07A,black	TRPV3	chr17	3413796	3461289	6110	-	NM_145068	protein_coding	VRL3	P1403	transient receptor potential cation channel subfamily V member 3	TRPV3
10550	TIMP2	1.83344	0.0124398	4.84381	5.71836	4.46246	5.56239	4.9987	5.62287	5.00594	5.94057	20	46	27	50	32	67	7077	#FFA07A,black	TIMP2	chr17	76849059	76921472	3655	-	NM_003255	protein_coding	CSC-21K	P12638	TIMP metallopeptidase inhibitor 2	TIMP2
22767	PTPRN2	1.83241	0.0201294	3.62313	4.49688	3.76319	4.3997	3.77409	4.27331	3.27895	4.77033	12	20	11	19	9	29	5799	#FFA07A,black	PTPRN2	chr7	157331746	158380494	5194	-	NM_002847	protein_coding	IA-2beta|IAR|ICAAR|PTPRP	P24986	protein tyrosine phosphatase, receptor type N2	PTPRN2
10372	PRKCA-AS1	1.83152	0.0982169	1.94516	2.8182	1.06692	3.00606	2.47306	2.27598	1.96543	3.04991	1	7	4	4	3	8	101928001	#FFA07A,black	PRKCA-AS1	chr17	64394187	64412972	1356	-	NR_110822	lncRNA			PRKCA antisense RNA 1	PRKCA-AS1
11308	ZNF559-ZNF177	1.83058	0.0794173	3.9615	4.8338	4.45089	4.86529	3.05632	5.12518	4.04852	4.42667	20	28	6	35	16	23	100529215	#FFA07A,black	ZNF559-ZNF177	chr19	9434902	9493293	2350	+	NM_001172650	protein_coding		P22000	ZNF559-ZNF177 readthrough	ZNF559-ZNF177
5406	KRT5	1.82959	0.341496	0.80783	1.67935	0.0215692	0.00296351	1.69451	1.96917	0	2.22991	0	0	2	3	0	4	3852	#FFA07A,black	KRT5	chr12	52908359	52914243	2303	-	NM_000424	protein_coding	CK5|DDD|EBS2|K5|KRT5A	P21453	keratin 5	KRT5
4570	SESN3	1.82887	0.0059851	5.01739	5.88834	5.27157	5.78913	4.66956	6.03928	5.04819	5.82367	36	54	21	67	33	62	143686	#FFA07A,black	SESN3	chr11	94898677	94965705	9828	-	NM_144665	protein_coding	MGC29667|SEST3	P34847	sestrin 3	SESN3
11041	HCN2	1.82725	0.381015	1.2875	2.15717	1.04953	1.59127	1.7205	0.956026	0.969209	3.07521	1	2	2	1	1	8	610	#FFA07A,black	HCN2	chr19	589893	617159	3408	+	NM_001194	protein_coding	BCNG-2|BCNG2|HAC-1	P21001	hyperpolarization activated cyclic nucleotide gated potassium channel 2	HCN2
8333	MSLN	1.82672	0.0174956	5.25608	6.12534	5.45491	6.29297	5.50965	5.94938	4.6568	6.1132	41	77	39	63	25	76	10232	#FFA07A,black	MSLN	chr16	810765	818865	2434	+	NM_005823	protein_coding	MPF|SMRP	P15517	mesothelin	MSLN
22628	TMEM139	1.82632	0.000853743	7.87928	8.74822	7.72063	8.83465	8.06852	8.70611	7.82636	8.69985	201	453	235	432	232	464	135932	#FFA07A,black	TMEM139	chr7	142981992	142985142	2746	+	NR_104250	protein_coding	FLJ90586		transmembrane protein 139	TMEM139
19519	HSPA1L	1.82576	0.0164879	3.65438	4.52288	2.88629	4.5308	3.88594	4.53861	3.96321	4.49893	6	22	12	23	15	24	3305	#FFA07A,black	HSPA1L	chr6	31777396	31782835	2537	-	NM_005527	protein_coding	HSP70-1L|HSP70-HOM|HSP70T|hum70t	P35295	heat shock protein family A (Hsp70) member 1 like	HSPA1L
11375	EPOR	1.82454	0.0406096	3.34571	4.21324	3.75862	4.46619	3.20154	3.85745	2.95683	4.25157	12	21	7	14	7	20	2057	#FFA07A,black	EPOR	chr19	11487881	11495018	2827	-	NR_033663	protein_coding	EPO-R|MGC138358		erythropoietin receptor	EPOR
18192	FLJ32255	1.82437	0.0258241	4.19829	5.06569	4.31154	4.86569	4.43524	5.34691	3.76358	4.93631	18	28	18	41	13	33	643977	#FFA07A,black	FLJ32255	chr5	42985501	42993435	2759	-	NR_104643	lncRNA			uncharacterized LOC643977	FLJ32255
9426	SLC16A11	1.82283	0.348665	2.48925	3.35543	2.38433	2.00928	2.75641	4.21224	2.28285	3.02559	4	3	5	18	4	8	162515	#FFA07A,black	SLC16A11	chr17	6944949	6947242	1803	-	NM_153357	protein_coding	FLJ90193|MCT11	P34713	solute carrier family 16 member 11	SLC16A11
24265	ASTN2	1.82253	0.00490458	5.90113	6.76708	5.65099	6.92661	5.97295	6.5926	6.04929	6.76272	47	120	54	99	67	120	23245	#FFA07A,black	ASTN2	chr9	119187504	120177317	8237	-	NM_198187	protein_coding	KIAA0634|bA67K19.1	P15659	astrotactin 2	ASTN2
8875	IRX5	1.82167	0.146599	1.88898	2.75424	1.64424	2.81358	0.165284	2.76691	2.77905	2.67902	2	6	0	6	6	6	10265	#FFA07A,black	IRX5	chr16	54965111	54968395	3466	+	NM_001252197	protein_coding	IRX-2a|IRXB2	P3996	iroquois homeobox 5	IRX5
7894	LOC101928988	1.82077	0.331615	3.30422	4.16877	2.87876	3.59305	3.75806	5.00582	3.12916	3.28687	6	11	11	32	8	10	101928988	#FFA07A,black	LOC101928988	chr15	64220473	64228152	1072	+	NR_120344	lncRNA			uncharacterized LOC101928988	LOC101928988
21649	AMZ1	1.82053	0.0651155	2.65634	3.5207	2.07159	3.00768	2.97913	3.76602	2.77068	3.6763	3	7	6	13	6	13	155185	#FFA07A,black	AMZ1	chr7	2719156	2755070	4518	+	NM_133463	protein_coding	KIAA1950	P27299	archaelysin family metallopeptidase 1	AMZ1
4766	USP2	1.81922	0.000271726	3.61913	4.48245	3.52566	4.46669	3.7735	4.53908	3.54482	4.43975	10	21	11	23	11	23	9099	#FFA07A,black	USP2	chr11	119225925	119252436	4067	-	NM_001243759	protein_coding	UBP41|USP9	P9981	ubiquitin specific peptidase 2	USP2
23789	ANXA2P2	1.81879	0.00111324	7.31209	8.17507	7.37502	8.30723	7.26612	8.15769	7.29289	8.04855	158	314	134	295	160	295	304	#FFA07A,black	ANXA2P2	chr9	33624223	33625532	1310	+	NR_003573	misc_RNA	ANX2L2|ANX2P2|LPC2B		annexin A2 pseudogene 2	ANXA2P2
11706	CEBPA	1.81555	0.00486022	8.88031	9.74072	8.99204	9.74627	9.13604	9.69406	8.41744	9.78051	487	853	494	858	350	983	1050	#FFA07A,black	CEBPA	chr19	33790840	33793470	2631	-	NM_001287435	protein_coding	C/EBP-alpha|CEBP	P25116	CCAAT/enhancer binding protein alpha	CEBPA
10028	AOC3	1.81554	0.324674	1.9685	2.82889	0.0598343	3.32757	3.13024	2.54165	0.958026	2.44735	0	9	7	5	1	5	8639	#FFA07A,black	AOC3	chr17	41003201	41010147	4351	+	NM_003734	protein_coding	HPAO|SSAO|VAP-1|VAP1	P10654	amine oxidase, copper containing 3	AOC3
15997	ZNF660	1.81524	0.136533	2.25028	3.11044	2.85875	3.1764	0.212208	2.7615	2.55113	3.33454	6	8	0	6	5	10	285349	#FFA07A,black	ZNF660	chr3	44626456	44637557	2205	+	NM_173658	protein_coding	FLJ36870	P14967	zinc finger protein 660	ZNF660
5727	KITLG	1.81414	0.0116933	8.20937	9.06866	8.27108	9.28887	7.88281	8.91049	8.42209	8.97775	295	621	206	498	351	563	4254	#FFA07A,black	KITLG	chr12	88886570	88974250	5443	-	NM_003994	protein_coding	DKFZp686F2250|FPH2|KL-1|Kitl|MGF|SCF|SF|SHEP7	P13223	KIT ligand	KITLG
23011	DUSP4	1.81402	0.001349	8.98762	9.84681	8.96834	9.94628	8.95078	9.68044	9.04211	9.89998	479	980	434	850	540	1068	1846	#FFA07A,black	DUSP4	chr8	29190579	29208267	7341	-	NM_057158	protein_coding	HVH2|MKP-2|MKP2|TYP	P10609	dual specificity phosphatase 4	DUSP4
22446	CPED1	1.81145	0.330249	1.61475	2.47189	2.36724	3.00537	0.131675	2.77105	1.55221	0.837749	4	7	0	6	2	1	79974	#FFA07A,black	CPED1	chr7	120628751	120937498	5607	+	NM_024913	protein_coding		P19063	cadherin like and PC-esterase domain containing 1	CPED1
952	SNORD45A	1.81053	0.15673	2.88242	3.73884	3.06001	3.70741	2.99146	2.94636	2.54327	4.26911	7	12	6	7	5	20	26805	#FFA07A,black	SNORD45A	chr1	76253574	76253657	84	+	NR_002749	snoRNA	RNU45A|U45a		small nucleolar RNA, C/D box 45A	SNORD45A
23090	PLAT	1.81035	0.288236	1.51159	2.36786	0.0414711	2.59058	2.70589	2.28336	0	2.19966	0	5	5	4	0	4	5327	#FFA07A,black	PLAT	chr8	42032236	42065194	3173	-	NM_000930	protein_coding	DKFZp686I03148|T-PA|TPA	P22710	plasminogen activator, tissue type	PLAT
17284	KLF3-AS1	1.81005	0.39668	1.08226	1.93828	0.0283627	0.00390366	2.1151	2.28933	0	2.4871	0	0	3	4	0	5	79667	#FFA07A,black	KLF3-AS1	chr4	38614322	38666249	2368	-	NR_026804	lncRNA			KLF3 antisense RNA 1	KLF3-AS1
5939	SDSL	1.80964	0.00200419	7.05947	7.91517	7.07374	7.99101	6.85071	7.77462	7.22912	7.97017	128	252	100	226	153	279	113675	#FFA07A,black	SDSL	chr12	113860195	113876081	1418	+	NM_001304993	protein_coding	SDH 2|SDS-RS1|TDH	P28049	serine dehydratase like	SDSL
5287	SLC38A4	1.80908	0.0244373	3.05118	3.90644	2.87369	3.81451	2.54077	3.86142	3.55068	4.034	6	13	4	14	11	17	55089	#FFA07A,black	SLC38A4	chr12	47158544	47219780	3983	-	NM_001143824	protein_coding	ATA3|FLJ10191|MGC126876|NAT3|PAAT	P9729	solute carrier family 38 member 4	SLC38A4
6449	PCDH9	1.80802	0.125539	3.29737	4.15178	3.75777	4.00734	3.19853	3.64934	2.76265	4.62621	12	15	7	12	6	26	5101	#FFA07A,black	PCDH9	chr13	66876966	67804468	6227	-	NM_203487	protein_coding		P8069	protocadherin 9	PCDH9
3303	SNORA19	1.8066	0.029512	6.04698	6.90025	6.25197	7.20736	6.12165	6.64869	5.71454	6.78433	72	146	60	103	53	122	641451	#FFA07A,black	SNORA19	chr10	120819525	120819650	126	-	NR_002917	snoRNA	ACA19		small nucleolar RNA, H/ACA box 19	SNORA19
2818	RHOBTB1	1.80653	0.0540988	4.31221	5.16543	4.15484	5.17738	4.20198	5.50933	4.54721	4.69649	16	35	15	46	23	28	9886	#FFA07A,black	RHOBTB1	chr10	62629198	62761198	4792	-	NR_024555	protein_coding	KIAA0740|MGC33059|MGC33841		Rho related BTB domain containing 1	RHOBTB1
3447	CDHR5	1.80475	0.00875302	4.91765	5.76945	4.92275	5.65163	5.04955	5.62236	4.7668	6.00254	28	49	28	50	27	70	53841	#FFA07A,black	CDHR5	chr11	616565	625067	3471	-	NM_021924	protein_coding	FLJ20219|MU-PCDH|MUCDHL|MUPCDH	P13798	cadherin related family member 5	CDHR5
3268	ADRB1	1.80375	0.233106	1.82417	2.67516	2.37087	2.59129	2.15398	1.95317	0	3.21143	4	5	3	3	0	9	153	#FFA07A,black	ADRB1	chr10	115803806	115806667	2862	+	NM_000684	protein_coding	ADRB1R|B1AR|BETA1AR|RHR	P19510	adrenoceptor beta 1	ADRB1
19573	PSMB9	1.80369	0.00191996	7.10817	7.95912	6.95802	7.99672	7.36576	8.0038	6.96154	7.87313	118	253	144	265	127	261	5698	#FFA07A,black	PSMB9	chr6	32821938	32827628	1048	+	NM_002800_7	protein_coding	LMP2|MGC70470|PSMB6i|RING12|beta1i	P17679	proteasome subunit beta 9	PSMB9
24006	IDNK	1.80328	0.0351539	6.46628	7.3169	6.34932	7.0634	6.08207	7.2433	6.85768	7.59294	77	132	58	156	118	214	414328	#FFA07A,black	IDNK	chr9	86237964	86259045	1225	+	NR_046422	protein_coding			idnK, gluconokinase homolog (E. coli)	IDNK
12467	TNNT1	1.80297	0.12032	3.24372	4.09409	2.87732	4.59134	3.50237	3.95315	3.28346	3.541	6	23	9	15	9	12	7138	#FFA07A,black	TNNT1	chr19	55644066	55660722	1306	-	NM_001291774	protein_coding	ANM|FLJ98147|MGC104241|STNT|TNT|TNTS	P5259	troponin T1, slow skeletal type	TNNT1
12754	KIF3C	1.80267	0.0535217	3.30623	4.15637	3.38466	4.177	3.63746	3.75748	2.76262	4.45168	9	17	10	13	6	23	3797	#FFA07A,black	KIF3C	chr2	26149455	26205443	5431	-	NM_002254	protein_coding		P5719	kinesin family member 3C	KIF3C
23068	HTRA4	1.80221	0.132457	1.67927	2.52904	1.63866	2.32827	2.45791	2.54608	0	2.69	2	4	4	5	0	6	203100	#FFA07A,black	HTRA4	chr8	38831668	38846181	2110	+	NM_153692	protein_coding	FLJ90724	P12792	HtrA serine peptidase 4	HTRA4
14531	SOGA1	1.79951	0.178191	3.05853	3.90613	1.67618	3.32995	3.1851	4.35139	3.66707	3.85877	2	9	7	20	12	15	140710	#FFA07A,black	SOGA1	chr20	35405845	35492087	8951	-	NM_199181	protein_coding		P18596	suppressor of glucose, autophagy associated 1	SOGA1
2264	LOC100130093	1.79889	0.000855097	6.90144	7.74855	6.88298	7.6734	7.08191	7.75594	6.71615	7.81291	112	202	118	223	107	250		#FFA07A,black	LOC100130093	chr1	227916240	227922055	2377	+	NR_024485
4235	SPDYC	1.79599	0.237133	1.22398	2.06876	0.0327665	2.00569	0.095195	2.28724	2.29764	1.88313	0	3	0	4	4	3	387778	#FFA07A,black	SPDYC	chr11	64937707	64940688	882	+	NM_001008778	protein_coding	Ringo2	P22445	speedy/RINGO cell cycle regulator family member C	SPDYC
15498	LGALS1	1.79443	0.0208481	6.06857	6.9121	5.73868	7.1058	6.4692	6.71668	5.89122	6.88735	50	136	77	108	60	131	3956	#FFA07A,black	LGALS1	chr22	38071613	38075809	558	+	NM_002305	protein_coding	DKFZp686E23103|GAL1|GBP	P27366	lectin, galactoside binding soluble 1	LGALS1
15079	ABCG1	1.7937	0.275908	2.58474	3.42768	2.06952	2.59324	3.15985	3.12324	2.28167	4.13205	3	5	7	8	4	18	9619	#FFA07A,black	ABCG1	chr21	43619799	43717354	3607	+	NM_207627	protein_coding	ABC8|MGC34313|WHITE1	P915	ATP binding cassette subfamily G member 1	ABCG1
18170	DAB2	1.79262	0.0008324	7.37726	8.21932	7.40204	8.25124	7.4168	8.31475	7.31066	8.08207	161	302	149	329	162	302	1601	#FFA07A,black	DAB2	chr5	39371776	39425335	4601	-	NM_001244871	protein_coding	DOC-2|DOC2|FLJ26626	P11713	DAB2, clathrin adaptor protein	DAB2
1863	SNORD80	1.78988	0.15348	2.28215	3.12202	2.85881	3.17641	1.78428	3.54663	1.96106	2.43087	6	8	2	11	3	5	26774	#FFA07A,black	SNORD80	chr1	173833971	173834041	71	-	NR_003940	snoRNA	RNU100|U80|Z15		small nucleolar RNA, C/D box 80	SNORD80
11048	MISP	1.78943	0.00586441	7.43055	8.27004	7.56954	8.43848	7.52706	8.10771	7.16116	8.24469	181	344	161	285	146	338	126353	#FFA07A,black	MISP	chr19	751146	764318	2851	+	NM_173481	protein_coding		P1575	mitotic spindle positioning	MISP
14863	BAGE2	1.78778	0.206916	1.23567	2.07385	1.04791	2.00569	0.0952459	2.55205	1.97415	1.4593	1	3	0	5	3	2	85319	#FFA07A,black	BAGE2	chr21	11020842	11098925	1891	-	NM_182482	protein_coding	CT2.2	P14190	B melanoma antigen family member 2	BAGE2
12694	FAM84A	1.78707	0.000209572	10.8539	11.6915	10.8176	11.6691	11.0006	11.7303	10.7301	11.6742	1729	3237	1802	3523	1742	3658	151354	#FFA07A,black	FAM84A	chr2	14772810	14780168	6353	+	NM_145175	protein_coding	FLJ35392|NSE1|PP11517	P30037	family with sequence similarity 84 member A	FAM84A
25690	CD24	1.78646	0.000790574	10.6474	11.4846	10.5469	11.4543	10.8444	11.5551	10.5288	11.4416	1433	2789	1617	3120	1515	3113	100133941	#FFA07A,black	CD24	chrY	21152526	21438350	2472	-	NR_117089	protein_coding	CD24A|FLJ22950|FLJ43543|MGC75043		CD24 molecule	CD24
8251	ARRDC4	1.78642	0.00342631	6.63088	7.46795	6.93171	7.52366	6.40426	7.39148	6.50039	7.48554	116	182	73	173	92	199	91947	#FFA07A,black	ARRDC4	chr15	98503933	98517068	4067	+	NM_183376	protein_coding	FLJ36045	P2061	arrestin domain containing 4	ARRDC4
22504	IRF5	1.78611	0.11261	3.44753	4.28435	4.22349	4.39932	3.20613	4.12227	2.2688	4.3176	17	20	7	17	4	21	3663	#FFA07A,black	IRF5	chr7	128577991	128590096	3386	+	NM_001098630	protein_coding	SLEB10	P8986	interferon regulatory factor 5	IRF5
17165	CCDC96	1.78549	0.298392	2.78661	3.62293	3.22579	2.59382	1.82541	3.41291	2.96362	4.34143	8	5	2	10	7	21	257236	#FFA07A,black	CCDC96	chr4	7042576	7044728	2153	-	NM_153376	protein_coding	FLJ90575|MGC138479	P380	coiled-coil domain containing 96	CCDC96
2225	TLR5	1.78453	0.00868903	3.68431	4.51985	3.65009	4.53082	3.38076	4.34394	3.9631	4.66672	11	22	8	20	15	27	7100	#FFA07A,black	TLR5	chr1	223282748	223316624	4267	-	NM_003268	protein_coding	FLJ10052|MGC126430|MGC126431|SLEB1|TIL3	P31494	toll like receptor 5	TLR5
11734	LGI4	1.7839	0.26334	1.00196	1.83699	0.0261194	2.32679	0.0761635	1.54927	1.97661	1.47216	0	4	0	2	3	2	163175	#FFA07A,black	LGI4	chr19	35615417	35626178	2888	-	NM_139284	protein_coding	LGIL3	P7530	leucine-rich repeat LGI family member 4	LGI4
11912	SERTAD1	1.78317	0.00308245	7.64184	8.47628	7.74124	8.57413	7.51998	8.2786	7.65571	8.55745	204	378	160	321	206	420	29950	#FFA07A,black	SERTAD1	chr19	40928409	40931932	1204	-	NM_013376	protein_coding	SEI1|TRIP-Br1	P17218	SERTA domain containing 1	SERTAD1
3245	DUSP5	1.78293	0.0124322	6.28198	7.11622	6.40235	7.15766	6.56106	6.95972	5.76649	7.21877	80	141	82	128	55	165	1847	#FFA07A,black	DUSP5	chr10	112257625	112271302	2528	+	NM_004419	protein_coding	DUSP|HVH3	P26592	dual specificity phosphatase 5	DUSP5
3701	GALNT18	1.78224	0.0570364	4.02315	4.85683	4.23179	5.00718	4.27274	4.4077	3.41387	5.06808	17	31	16	21	10	36	374378	#FFA07A,black	GALNT18	chr11	11292421	11643561	2515	-	NM_198516	protein_coding		P24573	polypeptide N-acetylgalactosaminyltransferase 18	GALNT18
16695	PLSCR4	1.78132	0.00116296	5.73784	6.57079	5.94482	6.59278	5.52166	6.50401	5.71588	6.61326	58	95	39	93	53	108	57088	#FFA07A,black	PLSCR4	chr3	145910124	145968966	3431	-	NM_001128306	protein_coding	TRA1	P27011	phospholipid scramblase 4	PLSCR4
4199	TEX40	1.78106	0.146132	1.92618	2.75891	1.64428	2.59151	1.75868	3.28588	2.2903	2.17824	2	5	2	9	4	4	25858	#FFA07A,black	TEX40	chr11	64067863	64072239	744	+	NM_001039496	protein_coding		P2153	testis expressed 40	TEX40
767	CYP4Z1	1.78044	0.209002	1.00196	1.8342	0.0261152	2.00515	0.0761514	1.96661	1.97661	1.47217	0	3	0	3	3	2	199974	#FFA07A,black	CYP4Z1	chr1	47533160	47583992	1907	+	NM_178134	protein_coding	CYP4A20	P34178	cytochrome P450 family 4 subfamily Z member 1	CYP4Z1
12151	SNAR-A1	1.78033	0.0467597	6.67989	7.51204	6.58697	7.66613	6.53284	7.01304	6.89312	7.75043	91	201	80	133	121	239	100126798	#FFA07A,black	SNAR-A1	chr19	48421686	48437559	244	+	NR_004435_1	snRNA	SNAR-A53113498		small ILF3/NF90-associated RNA A1	SNAR-A1
6204	USP12-AS2	1.78006	0.428653	1.25185	2.08378	2.04158	3.00467	0.0953505	0.957477	0.970222	1.45923	3	7	0	1	1	2	100874071	#FFA07A,black	USP12-AS2	chr13	27746396	27757640	784	+	NR_046548	lncRNA			USP12 antisense RNA 2 (head to head)	USP12-AS2
12153	SNAR-A3	1.77801	0.0380532	6.6531	7.48336	6.6177	7.65896	6.42351	7.03461	6.88129	7.66972	93	200	74	135	120	226	100169951	#FFA07A,black	SNAR-A3	chr19	48427036	50610391	242	+	NR_024214_9	snRNA			small ILF3/NF90-associated RNA A3	SNAR-A3
25249	MID2	1.77707	0.151103	3.2222	4.0517	2.40075	4.25472	3.01029	3.40664	3.87363	4.32603	4	18	6	10	14	21	11043	#FFA07A,black	MID2	chrX	107069084	107174867	7255	+	NM_012216	protein_coding	FLJ37715|FLJ41813|FXY2|RNF60|TRIM1	P6103	midline 2	MID2
20038	ARMC2-AS1	1.77652	0.46931	0.739302	1.56836	0.01927	1.00505	0.0564066	2.55826	1.56305	0	0	1	0	5	2	0	101929716	#FFA07A,black	ARMC2-AS1	chr6	109229343	109245306	717	-	NR_104137	lncRNA			ARMC2 antisense RNA 1	ARMC2-AS1
22132	GSAP	1.77589	0.119324	5.44215	6.27069	5.27537	6.00803	4.96579	6.73394	5.91763	5.92662	36	63	26	109	61	67	54103	#FFA07A,black	GSAP	chr7	76940068	77045717	3251	-	NM_017439	protein_coding		P3400	gamma-secretase activating protein	GSAP
25397	PLAC1	1.7757	0.307134	2.07551	2.9039	2.63505	3.46507	2.1675	3.13089	0.956371	1.40633	5	10	3	8	1	2	10761	#FFA07A,black	PLAC1	chrX	133699873	133792513	1126	-	NM_021796	protein_coding	CT92	P14269	placenta specific 1	PLAC1
17842	ANXA2P1	1.77545	0.039474	4.24694	5.07513	3.97583	5.17725	4.50743	4.64865	4.20811	5.31705	14	35	19	25	18	43	303	#FFA07A,black	ANXA2P1	chr4	154228621	154229963	1343	-	NR_001562	misc_RNA	ANX2L1|ANX2P1|LPC2A		annexin A2 pseudogene 1	ANXA2P1
18842	SPINK1	1.77373	0.0646375	5.70931	6.5361	6.14784	6.59275	5.33413	6.82155	5.51464	6.10395	67	95	34	116	46	76	6690	#FFA07A,black	SPINK1	chr5	147204143	147218794	610	-	NM_003122	protein_coding	PCTT|PSTI|Spink3|TATI	P15574	serine peptidase inhibitor, Kazal type 1	SPINK1
18548	SEMA6A	1.77261	0.0010563	8.15261	8.97848	8.21642	8.96815	8.32001	9.01934	7.88681	8.94699	284	497	280	537	242	551	57556	#FFA07A,black	SEMA6A	chr5	115779251	115910622	6982	-	NM_020796	protein_coding	HT018|KIAA1368|SEMA|SEMA6A1|SEMAQ|VIA	P28004	semaphorin 6A	SEMA6A
3506	TSPAN32	1.77184	0.0341836	2.81522	3.64047	2.64956	3.81398	3.17088	3.27377	2.5445	3.77357	5	13	7	9	5	14	10077	#FFA07A,black	TSPAN32	chr11	2323243	2339430	1376	+	NM_139022	protein_coding	ART1|FLJ17158|FLJ97586|MGC22455|PHEMX|PHMX|TSSC6	P28108	tetraspanin 32	TSPAN32
6108	EP400NL	1.77031	0.057485	4.89312	5.71713	4.5288	5.65157	5.3502	5.40809	4.65935	6.02425	21	49	35	43	25	71	347918	#FFA07A,black	EP400NL	chr12	132568828	132610885	1539	+	NR_003290	misc_RNA	DKFZp434I225|FLJ33915|FLJ44224|FLJ46340|MGC87589		EP400 N-terminal like	EP400NL
9678	KSR1	1.76783	0.277872	2.34524	3.16722	1.07893	3.46563	1.22943	2.76041	3.43123	3.18999	1	10	1	6	10	9	8844	#FFA07A,black	KSR1	chr17	25799036	25950718	4491	+	NM_014238	protein_coding	KSR|RSU2	P11723	kinase suppressor of ras 1	KSR1
13735	PPP1R1C	1.76745	0.128671	2.06531	2.88698	2.05713	2.59182	2.16734	3.42289	1.96428	2.44312	3	5	3	10	3	5	151242	#FFA07A,black	PPP1R1C	chr2	182818968	182996109	3554	+	NR_048567	protein_coding	IPP5		protein phosphatase 1 regulatory inhibitor subunit 1C	PPP1R1C
8588	SYT17	1.76632	0.418181	1.80586	2.6266	1.641	2.32852	2.15128	3.55249	1.54996	0.824792	2	4	3	11	2	1	51760	#FFA07A,black	SYT17	chr16	19179535	19279656	3375	+	NM_016524	protein_coding		P26765	synaptotagmin 17	SYT17
2863	TSPAN15	1.76386	0.0930032	7.13365	7.95238	7.06274	7.36587	7.48823	8.03604	6.75535	8.30213	127	163	157	271	110	351	23555	#FFA07A,black	TSPAN15	chr10	71211226	71267423	1699	+	NM_012339	protein_coding	2700063A19Rik|NET-7|NET7|TM4SF15	P32918	tetraspanin 15	TSPAN15
12145	SNAR-A13	1.7627	0.12345	6.23227	7.05006	6.13012	7.45064	5.95304	6.32071	6.54765	7.1568	66	173	53	82	95	158	100169959	#FFA07A,black	SNAR-A13	chr19	48410935	48448300	244	+	NR_024216	snRNA			small ILF3/NF90-associated RNA A13	SNAR-A13
16771	LINC00880	1.76165	0.0908026	2.71085	3.52777	2.3886	3.81377	2.2105	3.12156	3.2893	3.56501	4	13	3	8	9	12	339894	#FFA07A,black	LINC00880	chr3	156799456	156840791	2016	-	NR_034007	lncRNA			long intergenic non-protein coding RNA 880	LINC00880
5133	GPRC5A	1.76065	0.00709252	9.08434	9.90045	9.00983	10.097	9.11027	9.67527	9.13007	9.89842	493	1088	485	847	574	1067	9052	#FFA07A,black	GPRC5A	chr12	13043956	13066600	2851	+	NM_003979	protein_coding	GPCR5A|RAI3|RAIG1	P16900	G protein-coupled receptor class C group 5 member A	GPRC5A
5114	PRB3	1.76016	0.323426	1.0245	1.84021	1.62522	2.58959	0.0762134	0.962212	0.973528	1.47213	2	5	0	1	1	2	5544	#FFA07A,black	PRB3	chr12	11418847	11422641	1101	-	NM_006249	protein_coding	G1|MGC116862|MGC116863|MGC116864|PRG	P1432	proline-rich protein BstNI subfamily 3	PRB3
16116	UBA7	1.75903	0.0111491	5.1068	5.92158	4.97285	5.65185	5.31734	6.06005	5.0045	6.0189	29	49	34	68	32	71	7318	#FFA07A,black	UBA7	chr3	49842638	49851391	3313	-	NM_003335	protein_coding	D8|MGC12713|UBA1B|UBE1L|UBE2	P28479	ubiquitin like modifier activating enzyme 7	UBA7
3327	HTRA1	1.75864	0.0344613	2.07099	2.88545	1.64743	2.81388	2.47776	3.13093	1.96428	2.67276	2	6	4	8	3	6	5654	#FFA07A,black	HTRA1	chr10	124221041	124274424	2120	+	NM_002775	protein_coding	ARMD7|HtrA|L56|ORF480|PRSS11	P970	HtrA serine peptidase 1	HTRA1
6401	SERPINE3	1.75799	0.436444	1.03558	1.8495	0.0261502	2.81179	1.12636	0.962202	1.55995	0.880833	0	6	1	1	2	1	647174	#FFA07A,black	SERPINE3	chr13	51915168	51936239	1441	+	NM_001101320	protein_coding		P24397	serpin family E member 3	SERPINE3
2942	KCNMA1	1.75732	0.0538534	4.0625	4.87588	3.65604	4.86539	4.69392	4.95323	3.54055	4.80515	11	28	22	31	11	30	3778	#FFA07A,black	KCNMA1	chr10	78629359	79397577	15333	-	NM_001014797	protein_coding	BKTM|DKFZp686K1437|KCa1.1|MGC71881|MaxiK|SAKCA|SLO|SLO-ALPHA|SLO1|bA205K10.1|mSLO1	P7867	potassium calcium-activated channel subfamily M alpha 1	KCNMA1
4514	LOC100506368	1.75642	0.125801	1.25183	2.06447	2.04156	2.00569	0.0952361	1.96308	0.970241	2.21215	3	3	0	3	1	4	100506368	#FFA07A,black	LOC100506368	chr11	86666663	86711989	1209	+	NR_038905	lncRNA			uncharacterized LOC100506368	LOC100506368
17085	IDUA	1.75617	0.117528	3.95304	4.76548	3.65432	4.40025	4.26928	4.47347	3.86676	5.25798	11	20	16	22	14	41	3425	#FFA07A,black	IDUA	chr4	980785	998345	2214	+	NM_000203	protein_coding	IDA|MPS1	P12097	iduronidase, alpha-L-	IDUA
16426	CCDC80	1.75594	0.349179	2.95168	3.76392	3.37819	3.32965	2.99392	2.75027	2.27665	4.5833	9	9	6	6	4	25	151887	#FFA07A,black	CCDC80	chr3	112323233	112359990	4932	-	NM_199512	protein_coding	DRO1|MGC131805|MGC134851|SSG1|URB|okuribin	P26703	coiled-coil domain containing 80	CCDC80
717	BEST4	1.75434	0.0995711	2.7511	3.56203	2.07295	3.32916	3.47685	3.65737	2.27972	3.67406	3	9	9	12	4	13	266675	#FFA07A,black	BEST4	chr1	45249257	45253426	2096	-	NM_153274	protein_coding	MGC126872|VMD2L2	P13236	bestrophin 4	BEST4
20215	PBOV1	1.75167	0.208842	2.06526	2.87399	2.05709	2.81387	2.16722	1.94898	1.96431	3.47249	3	6	3	3	3	11	59351	#FFA07A,black	PBOV1	chr6	138537127	138539627	2501	-	NM_021635	protein_coding	UC28|UROC28|dJ171N11.2	P21997	prostate and breast cancer overexpressed 1	PBOV1
4826	ROBO3	1.75112	0.226115	0.739298	1.54757	0.0192642	2.00455	0.0563899	0.967378	1.56306	1.48637	0	3	0	1	2	2	64221	#FFA07A,black	ROBO3	chr11	124735305	124751370	4554	+	NM_022370	protein_coding	FLJ21044|HGPPS|HGPS|RBIG1|RIG1	P33081	roundabout guidance receptor 3	ROBO3
23572	MROH6	1.75085	0.00439921	6.93758	7.74563	6.88302	7.76957	7.10576	7.56269	6.80701	7.88623	112	216	120	195	114	263	642475	#FFA07A,black	MROH6	chr8	144648363	144654928	3250	-	NM_001100878	protein_coding		P21295	maestro heat like repeat family member 6	MROH6
1944	RGL1	1.75027	0.0242665	4.49242	5.29999	4.52367	5.43363	4.64885	5.47662	4.28082	4.92798	21	42	21	45	19	33	23179	#FFA07A,black	RGL1	chr1	183605182	183897685	5512	+	NM_015149	protein_coding	KIAA0959|RGL	P30763	ral guanine nucleotide dissociation stimulator like 1	RGL1
22380	CDHR3	1.74999	0.0820416	3.00499	3.81234	2.39513	4.0067	3.18061	3.271	3.2863	4.0372	4	15	7	9	9	17	222256	#FFA07A,black	CDHR3	chr7	105603657	105676877	6500	+	NM_152750	protein_coding	CDH28|FLJ23834|FLJ43271|MGC133292|MGC133293	P10842	cadherin related family member 3	CDHR3
6559	DOCK9-AS1	1.7498	0.506712	0.417843	1.22503	0.0122247	2.32563	0.0359269	0	0.981166	0	0	4	0	0	1	0	100874096	#FFA07A,black	DOCK9-AS1	chr13	99484338	99486883	392	+	NR_046663	lncRNA			DOCK9 antisense RNA 1	DOCK9-AS1
21866	DPY19L2P1	1.7498	0.340637	0.739295	1.54649	0.0192581	2.00455	0.0563723	0	1.56306	1.90708	0	3	0	0	2	3	554236	#FFA07A,black	DPY19L2P1	chr7	35120899	35225774	2814	-	NR_002833	misc_RNA			DPY19L2 pseudogene 1	DPY19L2P1
8725	MVP	1.7497	0.00741865	8.48643	9.29354	8.48783	9.42177	8.76959	9.22374	8.13199	9.22601	343	681	383	619	287	669	9961	#FFA07A,black	MVP	chr16	29831715	29859360	3094	+	NM_017458	protein_coding	LRP|VAULT1	P3040	major vault protein	MVP
21722	ISPD	1.7495	0.00473998	5.52163	6.32857	5.52341	6.4995	5.32908	6.21616	5.68989	6.25331	43	89	34	76	52	84	729920	#FFA07A,black	ISPD	chr7	16127152	16460947	5524	-	NM_001101426	protein_coding	FLJ42815|Nip	P15556	isoprenoid synthase domain containing	ISPD
13776	NABP1	1.7493	0.0118193	5.80816	6.61494	5.8185	6.85316	5.62422	6.47248	5.96198	6.48596	53	114	42	91	63	99	64859	#FFA07A,black	NABP1	chr2	192542798	192553248	4693	+	NM_001254736	protein_coding		P12956	nucleic acid binding protein 1	NABP1
7668	C15orf52	1.74828	0.0222904	6.64817	7.45411	6.47325	7.29348	6.81664	7.74408	6.63413	7.27419	84	155	98	221	101	172	388115	#FFA07A,black	C15orf52	chr15	40623653	40633168	5327	-	NM_207380	protein_coding	DKFZp686N1468|FLJ43339	P332	chromosome 15 open reading frame 52	C15orf52
2018	TNNT2	1.74669	0.125723	0.739297	1.54392	0.019261	1.58979	0.0563807	1.55369	1.56306	1.48638	0	2	0	2	2	2	7139	#FFA07A,black	TNNT2	chr1	201328136	201346828	1363	-	NM_001276347	protein_coding	CMH2|CMPD2|LVNC6|MGC3889|RCM3|TnTC|cTnT	P27646	troponin T2, cardiac type	TNNT2
11726	ZNF30-AS1	1.74661	0.314145	1.02449	1.82905	1.62521	1.00583	0.0761652	2.55499	0.973536	1.47216	2	1	0	5	1	2	102723513	#FFA07A,black	ZNF30-AS1	chr19	35413919	35417730	428	-	NR_110749	lncRNA			ZNF30 antisense RNA 1	ZNF30-AS1
5671	TSPAN8	1.74639	0.000103006	11.511	12.3154	11.5091	12.3259	11.3897	12.296	11.6246	12.324	2793	5104	2360	5215	3239	5740	7103	#FFA07A,black	TSPAN8	chr12	71518877	71551779	1130	-	NM_004616	protein_coding	CO-029|TM4SF3	P18038	tetraspanin 8	TSPAN8
348	HSPG2	1.74545	0.00637971	8.44669	9.25029	8.33328	9.32556	8.78054	9.23077	8.15195	9.1912	308	637	386	622	291	653	3339	#FFA07A,black	HSPG2	chr1	22148725	22263790	14340	-	NM_005529	protein_coding	PLC|PRCAN|SJA|SJS|SJS1	P10360	heparan sulfate proteoglycan 2	HSPG2
12558	ZSCAN4	1.74435	0.0313241	2.80472	3.60741	2.39037	3.59187	2.98492	3.86515	2.96383	3.31248	4	11	6	14	7	10	201516	#FFA07A,black	ZSCAN4	chr19	58180303	58190520	2246	+	NM_152677	protein_coding	FLJ35105|MGC126787|MGC126789|ZNF494	P9766	zinc finger and SCAN domain containing 4	ZSCAN4
16129	SEMA3B	1.74375	0.00174399	6.37678	7.17897	6.13087	7.26529	6.43766	7.16814	6.53203	7.09862	66	152	75	148	94	152	7869	#FFA07A,black	SEMA3B	chr3	50304990	50314602	3783	+	NM_004636	protein_coding	FLJ34863|LUCA-1|SEMA5|SEMAA|SemA|semaV	P14598	semaphorin 3B	SEMA3B
19360	HIST1H2AK	1.74343	0.361722	1.45495	2.25688	1.05271	0.00541315	1.15518	2.77341	1.97191	2.69993	1	0	1	6	3	6	8330	#FFA07A,black	HIST1H2AK	chr6	27805658	27806117	460	-	NM_003510	protein_coding	H2A/d|H2AFD|HIST1H2AG|HIST1H2AJ|HIST1H2AL|HIST1H2AM	P10506	histone cluster 1, H2ak	HIST1H2AK
7047	AKAP5	1.74321	0.150287	3.42678	4.22853	4.05505	4.17719	2.5643	3.75614	3.28164	4.62271	15	17	4	13	9	26	9495	#FFA07A,black	AKAP5	chr14	64932217	64941221	6487	+	NM_004857	protein_coding	AKAP75|AKAP79|H21	P28325	A-kinase anchoring protein 5	AKAP5
3272	AFAP1L2	1.74311	0.00172808	3.66116	4.46283	3.52568	4.53072	3.88411	4.47709	3.54481	4.37644	10	22	12	22	11	22	84632	#FFA07A,black	AFAP1L2	chr10	116054583	116164537	4339	-	NM_001287824	protein_coding	FLJ14564|KIAA1914|XB130	P23788	actin filament associated protein 1 like 2	AFAP1L2
2866	COL13A1	1.74297	0.230109	2.58773	3.38928	2.86393	2.33068	2.97315	3.65953	1.5371	3.78311	6	4	6	12	2	14	1305	#FFA07A,black	COL13A1	chr10	71561644	71718904	3137	+	NM_080800	protein_coding	COLXIIIA1|FLJ42485	P22080	collagen type XIII alpha 1	COL13A1
25503	MAGEA4	1.74251	0.184086	2.63987	3.44103	2.07023	3.70685	2.51148	2.53055	3.13695	3.78093	3	12	4	5	8	14	4103	#FFA07A,black	MAGEA4	chrX	151081361	151093642	1955	+	NM_001011548	protein_coding	CT1.4|MAGE-41|MAGE-X2|MAGE4|MAGE4A|MAGE4B|MGC21336	P4873	MAGE family member A4	MAGEA4
7235	SNORA11B	1.74182	0.130986	2.71935	3.51994	1.66495	3.46637	2.76761	3.12157	3.28931	3.87353	2	10	5	8	9	15	100124539	#FFA07A,black	SNORA11B	chr14	91592770	91592896	127	+	NR_003709	snoRNA			small nucleolar RNA, H/ACA box 11B	SNORA11B
15098	SIK1	1.73983	0.104126	5.51263	6.31158	6.03676	6.43395	4.61932	6.55123	5.54622	5.85905	62	85	20	96	47	64	150094	#FFA07A,black	SIK1	chr21	44834398	44847002	4703	-	NM_173354	protein_coding	MSK|SIK|SNF1LK	P19030	salt inducible kinase 1	SIK1
10779	LOC101927571	1.73975	0.121743	1.6595	2.45838	1.63747	2.59083	2.14239	2.77105	0.964251	1.86292	2	5	3	6	1	3	101927571	#FFA07A,black	LOC101927571	chr18	20303454	20366800	347	-	NR_110782	lncRNA			uncharacterized LOC101927571	LOC101927571
23776	DNAJA1	1.7397	0.00585846	9.90519	10.704	10.1864	10.8371	9.68929	10.618	9.79082	10.647	1116	1818	725	1629	908	1794	3301	#FFA07A,black	DNAJA1	chr9	33025209	33039062	1538	+	NM_001539	protein_coding	DJ-2|DjA1|HDJ2|HSDJ|HSJ2|HSPF4|NEDD7|hDJ-2	P1418	DnaJ heat shock protein family (Hsp40) member A1	DNAJA1
13284	LYG1	1.73926	0.0438315	4.35124	5.14972	3.87915	5.13679	4.70497	5.41345	4.35302	4.84275	13	34	22	43	20	31	129530	#FFA07A,black	LYG1	chr2	99900701	99917639	990	-	NM_174898	protein_coding	SALW1939	P23390	lysozyme g1	LYG1
17430	SULT1B1	1.7392	0.369414	1.93684	2.73526	2.37255	2.00746	1.7585	1.95148	1.54791	3.5955	4	3	2	3	2	12	27284	#FFA07A,black	SULT1B1	chr4	70592686	70626430	1309	-	NM_014465	protein_coding	MGC13356|ST1B1|ST1B2|SULT1B2	P10364	sulfotransferase family 1B member 1	SULT1B1
15751	SRGAP3	1.73778	0.00406638	7.2548	8.05204	6.93405	7.98538	7.25456	8.0463	7.51725	8.12124	116	251	133	273	187	310	9901	#FFA07A,black	SRGAP3	chr3	9022276	9291369	8992	-	NM_014850	protein_coding	ARHGAP14|KIAA0411|MEGAP|SRGAP2|WRP	P34899	SLIT-ROBO Rho GTPase activating protein 3	SRGAP3
1515	S100A5	1.73741	0.14031	0.754273	1.55121	1.03697	1.58979	0.0564127	1.97052	0.977133	0.897418	1	2	0	3	1	1	6276	#FFA07A,black	S100A5	chr1	153509623	153514241	710	-	NM_002962	protein_coding	S100D	P12915	S100 calcium binding protein A5	S100A5
11369	TSPAN16	1.73584	0.206953	0.739292	1.53493	0.0192518	1.00504	0.0563539	1.5537	1.56306	1.9071	0	1	0	2	2	3	26526	#FFA07A,black	TSPAN16	chr19	11406815	11437672	1414	+	NM_001282509	protein_coding	TM-8|TM4-B|TM4SF16	P16513	tetraspanin 16	TSPAN16
7324	BEGAIN	1.73563	0.023899	4.08098	4.87644	4.0647	5.09458	4.35337	4.59366	3.76518	4.89757	15	33	17	24	13	32	57596	#FFA07A,black	BEGAIN	chr14	101003484	101036131	2676	-	NM_020836	protein_coding	KIAA1446	P8385	brain enriched guanylate kinase associated	BEGAIN
3117	ANKRD2	1.73522	0.251025	0.41784	1.21296	0.0122206	1.58902	0.0359148	1.55872	0.981169	0	0	2	0	2	1	0	26287	#FFA07A,black	ANKRD2	chr10	99332198	99343641	1509	+	NM_001129981	protein_coding	ARPP|MGC104314	P27456	ankyrin repeat domain 2	ANKRD2
7884	RPS27L	1.7348	0.00026878	11.3889	12.1837	11.3348	12.2633	11.4784	12.1187	11.3492	12.1653	2475	4887	2510	4612	2676	5142	51065	#FFA07A,black	RPS27L	chr15	63445539	63449741	1084	-	NM_015920	protein_coding		P5972	ribosomal protein S27 like	RPS27L
6936	LINC01599	1.73427	0.226726	2.08527	2.87961	1.06951	3.00624	2.94714	2.27449	1.54585	3.2025	1	7	6	4	2	9	196913	#FFA07A,black	LINC01599	chr14	50474031	50571761	977	-	NR_131171	lncRNA			long intergenic non-protein coding RNA 1599	LINC01599
17577	HERC5	1.73427	0.0462066	3.65038	4.44471	4.14459	4.5307	3.2162	4.59867	3.41818	4.16887	16	22	7	24	10	19	51191	#FFA07A,black	HERC5	chr4	89378268	89427319	3518	+	NM_016323	protein_coding	CEB1|CEBP1	P12879	HECT and RLD domain containing E3 ubiquitin protein ligase 5	HERC5
2211	LINC01352	1.73425	0.346989	0.776817	1.57113	0.019284	1.58979	1.10972	2.29397	0.977127	0	0	2	1	4	1	0	101929730	#FFA07A,black	LINC01352	chr1	221002597	221005770	961	+	NR_110797	lncRNA			long intergenic non-protein coding RNA 1352	LINC01352
19641	SLC26A8	1.73421	0.0543812	2.64337	3.43765	2.3868	3.32892	2.51146	3.1228	2.96565	3.78095	4	9	4	8	7	14	116369	#FFA07A,black	SLC26A8	chr6	35911291	35992413	3714	-	NM_138718	protein_coding	FLJ32714|TAT1	P23114	solute carrier family 26 member 8	SLC26A8
4101	PPP1R32	1.73333	0.262287	1.48051	2.27405	1.63369	2.81259	1.72829	0.953084	0.967156	2.4722	2	6	2	1	1	5	220004	#FFA07A,black	PPP1R32	chr11	61248585	61258400	1539	+	NM_001170753	protein_coding		P24727	protein phosphatase 1 regulatory subunit 32	PPP1R32
347	LDLRAD2	1.73317	0.0074496	8.43671	9.23013	8.31921	9.30964	8.77675	9.21682	8.13704	9.15994	305	630	385	616	288	639	401944	#FFA07A,black	LDLRAD2	chr1	22138758	22151714	4012	+	NM_001013693	protein_coding		P30978	low density lipoprotein receptor class A domain containing 2	LDLRAD2
15538	APOBEC3F	1.73285	0.0452201	4.2524	5.04555	4.45421	5.00753	3.68326	4.75678	4.48609	5.31746	20	31	10	27	22	43	200316	#FFA07A,black	APOBEC3F	chr22	39436673	39451975	5031	+	NM_145298	protein_coding	ARP8|BK150C2.4.MRNA|KA6|MGC74891	P188	apolipoprotein B mRNA editing enzyme catalytic subunit 3F	APOBEC3F
15599	FAM109B	1.73263	0.196623	1.66541	2.45837	1.05733	2.59083	2.45523	2.77104	0.964245	1.86291	1	5	4	6	1	3	150368	#FFA07A,black	FAM109B	chr22	42470255	42475442	2332	+	NM_001002034	protein_coding	DKFZp686J07229|MGC125831|MGC125832|Ses2	P20372	family with sequence similarity 109 member B	FAM109B
3697	SNORD97	1.7326	0.244081	2.5514	3.34435	2.06809	3.00733	2.19868	2.75735	3.13787	3.9697	3	7	3	6	8	16	692223	#FFA07A,black	SNORD97	chr11	10823014	10823155	142	-	NR_004403	snoRNA	U97		small nucleolar RNA, C/D box 97	SNORD97
10581	AATK	1.73256	0.00370202	7.79907	8.59197	7.73452	8.71889	8.02449	8.49082	7.6058	8.55654	203	418	228	372	199	420	9625	#FFA07A,black	AATK	chr17	79091096	79139872	5358	-	NM_004920	protein_coding	AATYK|AATYK1|KIAA0641|LMR1|LMTK1|p35BP	P2424	apoptosis-associated tyrosine kinase	AATK
22568	ATP6V0A4	1.73026	0.0755842	1.27348	2.06446	0.0327917	2.00569	1.71657	1.96308	1.55717	2.21213	0	3	2	3	2	4	50617	#FFA07A,black	ATP6V0A4	chr7	138391039	138482941	3357	-	NM_130841	protein_coding	A4|ATP6N1B|ATP6N2|MGC130016|MGC130017|RDRTA2|RTA1C|RTADR|STV1|VPH1|VPP2	P34753	ATPase H+ transporting V0 subunit a4	ATP6V0A4
6411	NEK5	1.73025	0.314826	1.28558	2.07656	1.04794	2.81221	1.71663	0.957474	0.97022	1.88304	1	6	2	1	1	3	341676	#FFA07A,black	NEK5	chr13	52638900	52703228	2924	-	NM_199289	protein_coding	MGC75495	P3656	NIMA related kinase 5	NEK5
2076	KISS1	1.72919	0.139133	3.65306	4.44316	4.05823	4.86466	3.37726	3.75314	3.41818	4.50088	15	28	8	13	10	24	3814	#FFA07A,black	KISS1	chr1	204159469	204165619	714	-	NM_002256	protein_coding	KiSS-1|METASTIN|MGC39258	P17166	KiSS-1 metastasis-suppressor	KISS1
6203	USP12-AS1	1.72901	0.430116	2.40259	3.19254	2.64055	4.09289	2.74786	2.95505	1.54087	1.38291	5	16	5	7	2	2	100874070	#FFA07A,black	USP12-AS1	chr13	27699670	27743272	307	+	NR_046547	lncRNA			USP12 antisense RNA 1	USP12-AS1
22439	CTTNBP2	1.72873	0.00394123	5.00002	5.78973	5.15011	5.65169	5.09818	5.88214	4.71365	5.82551	33	49	29	60	26	62	83992	#FFA07A,black	CTTNBP2	chr7	117350706	117513561	5969	-	NM_033427	protein_coding	C7orf8|CORTBP2|FLJ34229|KIAA1758|MGC104579|Orf4	P19061	cortactin binding protein 2	CTTNBP2
20295	SYNE1	1.7276	0.00925509	4.63687	5.42564	4.23999	5.29315	4.83164	5.56715	4.76908	5.40337	17	38	24	48	27	46	23345	#FFA07A,black	SYNE1	chr6	152442819	152958534	28273	-	NM_182961	protein_coding	8B|ARCA1|C6orf98|CPG2|DKFZp781J13156|EDMD4|FLJ30878|FLJ41140|KIAA0796|KIAA1262|KIAA1756|MYNE1|SCAR8|dJ45H2.2	P4404	spectrin repeat containing nuclear envelope protein 1	SYNE1
7814	DMXL2	1.72745	0.375838	1.46975	2.2584	2.0451	2.00618	1.15521	0.953126	0.967185	3.07048	3	3	1	1	1	8	23312	#FFA07A,black	DMXL2	chr15	51739921	51914967	10596	-	NM_015263	protein_coding	FLJ26672|KIAA0856|RC3	P27800	Dmx like 2	DMXL2
18977	LOC101927969	1.72709	0.374642	0.769586	1.55793	1.62032	2.32625	0.0564455	0.967363	0	0.89739	2	4	0	1	0	1	101927969	#FFA07A,black	LOC101927969	chr5	168133932	168147889	1949	+	NR_130737	lncRNA			uncharacterized LOC101927969	LOC101927969
22153	SEMA3E	1.72709	0.374642	0.769586	1.55793	1.62032	2.32625	0.0564455	0.967363	0	0.89739	2	4	0	1	0	1	9723	#FFA07A,black	SEMA3E	chr7	82993222	83278479	6729	-	NM_001178129	protein_coding	KIAA0331|M-SEMAH|M-SemaK|SEMAH|coll-5	P28458	semaphorin 3E	SEMA3E
19281	LOC101928663	1.72642	0.510279	0.417837	1.20562	0.0122165	0.00167449	0.0359028	2.29805	0.981171	0	0	0	0	4	1	0	101928663	#FFA07A,black	LOC101928663	chr6	25245146	25261635	1179	-	NR_110863	lncRNA			uncharacterized LOC101928663	LOC101928663
23758	IFT74-AS1	1.72642	0.510279	0.417837	1.20562	0.0122165	0.00167449	0.0359028	2.29805	0.981171	0	0	0	0	4	1	0	101929602	#FFA07A,black	IFT74-AS1	chr9	26955778	26956305	417	-	NR_121605	lncRNA			IFT74 antisense RNA 1	IFT74-AS1
24015	NTRK2	1.72629	0.192257	1.66539	2.45306	1.05731	2.81295	2.4552	1.95683	0.964254	2.46416	1	6	4	3	1	5	4915	#FFA07A,black	NTRK2	chr9	87283373	87641985	20725	+	NM_001291937	protein_coding	GP145-TrkB|TRKB	P8807	neurotrophic receptor tyrosine kinase 2	NTRK2
5838	LOC414300	1.72628	0.460291	1.4725	2.26017	1.05271	2.00618	1.72816	0	1.55463	3.22562	1	3	2	0	2	9	414300	#FFA07A,black	LOC414300	chr12	105496250	105501420	1104	-	NR_121211	lncRNA			uncharacterized LOC414300	LOC414300
5288	AMIGO2	1.72614	0.460547	1.74592	2.53347	1.0601	3.00557	0.142866	0	2.78096	3.05969	1	7	0	0	6	8	347902	#FFA07A,black	AMIGO2	chr12	47469490	47473734	6417	-	NM_181847	protein_coding	ALI1|DEGA	P5722	adhesion molecule with Ig-like domain 2	AMIGO2
10223	TOB1	1.72605	0.000224018	8.21011	8.99759	8.30938	8.98829	8.15847	8.93639	8.15712	9.06518	303	504	250	507	292	598	10140	#FFA07A,black	TOB1	chr17	48939587	48945339	2315	-	NM_001243885	protein_coding	APRO6|MGC104792|MGC34446|PIG49|TOB|TROB|TROB1	P31026	transducer of ERBB2, 1	TOB1
18708	DNAJC18	1.72554	0.386564	0.739287	1.52634	0.0192426	0.00264228	0.0563272	1.55371	1.56307	2.23391	0	0	0	2	2	4	202052	#FFA07A,black	DNAJC18	chr5	138745892	138775214	5102	-	NM_152686	protein_coding	MGC29463	P28663	DnaJ heat shock protein family (Hsp40) member C18	DNAJC18
22259	CYP3A5	1.72443	0.0629357	4.95346	5.73958	4.76702	6.1158	5.22959	5.40779	4.81787	5.59958	25	68	32	43	28	53	1577	#FFA07A,black	CYP3A5	chr7	99245812	99277649	2804	-	NR_033807	protein_coding	CP35|CYPIIIA5|DKFZp686L16231|FLJ31317|P450PCN3|PCN3		cytochrome P450 family 3 subfamily A member 5	CYP3A5
23128	RGS20	1.72423	0.107146	1.27488	2.06084	1.62962	2.00569	1.14136	1.54528	0.970241	2.4809	2	3	1	2	1	5	8601	#FFA07A,black	RGS20	chr8	54764368	54871864	2744	+	NM_001286674	protein_coding	RGSZ1|ZGAP1	P12965	regulator of G-protein signaling 20	RGS20
7286	LOC101929080	1.72389	0.516464	0.439364	1.22503	1.03055	2.32563	0.0359364	0	0	0	1	4	0	0	0	0	101929080	#FFA07A,black	LOC101929080	chr14	95795921	95801841	1701	+	NR_110127	lncRNA			uncharacterized LOC101929080	LOC101929080
2612	KIAA1217	1.72364	0.0032182	7.50417	8.28963	7.38444	8.44684	7.64574	8.23341	7.46992	8.17417	159	346	175	311	181	322	56243	#FFA07A,black	KIAA1217	chr10	23983675	24836777	9177	+	NM_001098500	protein_coding	DKFZp761L0424|MGC31990|SKT	P3866	KIAA1217	KIAA1217
17424	UGT2B7	1.72308	0.0209291	5.06068	5.84567	5.3828	6.02987	4.60477	5.80839	5.09037	5.67646	39	64	20	57	34	56	7364	#FFA07A,black	UGT2B7	chr4	69962193	69978705	1887	+	NM_001074	protein_coding	UDPGT 2B9|UDPGT2B7|UDPGTH2|UGT2B9	P33087	UDP glucuronosyltransferase family 2 member B7	UGT2B7
23515	NDRG1	1.72301	0.000291939	9.05752	9.84245	8.95024	9.89693	9.19341	9.82249	9.01788	9.80631	473	947	514	938	531	1001	10397	#FFA07A,black	NDRG1	chr8	134249414	134309547	3649	-	NM_001135242	protein_coding	CAP43|CMT4D|DRG1|GC4|HMSNL|NDR1|NMSL|PROXY1|RIT42|RTP|TARG1|TDD5	P24130	N-myc downstream regulated 1	NDRG1
9479	RPL29P2	1.72214	0.472264	0.796334	1.58054	1.037	2.58909	1.10976	0.967351	0	0	1	5	1	1	0	0	118432	#FFA07A,black	RPL29P2	chr17	7657638	7658286	649	+	NR_002778	misc_RNA	RPL29_10_1510		ribosomal protein L29 pseudogene 2	RPL29P2
16194	SNORD69	1.72101	0.367313	0.417838	1.20109	0.0122187	2.00387	0.0359093	0	0.98117	0.91585	0	3	0	0	1	1	692109	#FFA07A,black	SNORD69	chr3	52726752	52726828	77	+	NR_003057	snoRNA	HBII-210		small nucleolar RNA, C/D box 69	SNORD69
1724	ARHGAP30	1.72086	0.425796	1.07933	1.86246	0.0261785	2.32679	2.11132	2.2904	0	0	0	4	3	4	0	0	257106	#FFA07A,black	ARHGAP30	chr1	161016732	161039760	4143	-	NM_181720	protein_coding	FLJ00267|FLJ44128	P5622	Rho GTPase activating protein 30	ARHGAP30
8989	LRRC29	1.72029	0.342284	2.55503	3.33768	2.38487	2.33058	2.19861	2.9523	2.96663	4.13418	4	4	3	7	7	18	26231	#FFA07A,black	LRRC29	chr16	67241042	67260901	1493	-	NM_012163	protein_coding	FBL9|FBXL9	P13367	leucine rich repeat containing 29	LRRC29
13524	CXCR4	1.71907	0.248005	0.769579	1.55121	1.62032	1.58979	0.0564271	1.97052	0	0.897405	2	2	0	3	0	1	7852	#FFA07A,black	CXCR4	chr2	136871919	136875725	1674	-	NM_003467	protein_coding	CD184|D2S201E|FB22|HM89|HSY3RR|LAP3|LCR1|LESTR|NPY3R|NPYR|NPYRL|NPYY3R|WHIM	P22622	C-X-C motif chemokine receptor 4	CXCR4
23542	ARC	1.71898	0.195581	1.9036	2.68515	2.63194	3.00587	0.15992	2.27751	1.96663	2.68109	5	7	0	4	3	6	23237	#FFA07A,black	ARC	chr8	143692405	143695833	2948	-	NM_015193	protein_coding	Arg3.1|KIAA0278	P14667	activity-regulated cytoskeleton-associated protein	ARC
24978	RIBC1	1.71769	0.215798	3.04591	3.82638	3.06211	4.39852	2.23299	3.53682	3.55127	3.30174	7	20	3	11	11	10	158787	#FFA07A,black	RIBC1	chrX	53449805	53458068	1510	+	NM_144968	protein_coding	2610028I09Rik|FLJ32783|MGC46233	P18477	RIB43A domain with coiled-coils 1	RIBC1
15081	TFF2	1.71675	0.000271262	5.67357	6.45325	5.67837	6.38293	5.65288	6.42537	5.68923	6.54642	48	82	43	88	52	103	7032	#FFA07A,black	TFF2	chr21	43766467	43771208	707	-	NM_005423	protein_coding	SML1|SP	P30939	trefoil factor 2	TFF2
14433	ID1	1.71667	0.00150896	12.1312	12.9108	12.1378	12.9579	12.0372	12.7616	12.2132	13.0018	4319	7910	3698	7202	4871	9183	3397	#FFA07A,black	ID1	chr20	30193086	30194317	993	+	NM_002165	protein_coding	ID|bHLHb24	P29576	inhibitor of DNA binding 1, HLH protein	ID1
2032	ELF3	1.71627	0.00243329	9.60308	10.3824	9.60617	10.517	9.72003	10.2477	9.47241	10.3697	746	1456	741	1260	728	1480	1999	#FFA07A,black	ELF3	chr1	201979690	201986315	3133	+	NM_004433	protein_coding	EPR-1|ERT|ESE-1|ESX	P6246	E74 like ETS transcription factor 3	ELF3
13116	WDR54	1.716	0.0218224	6.80727	7.58631	6.86965	7.60792	6.4987	7.30523	7.00686	7.80284	111	193	78	163	131	248	84058	#FFA07A,black	WDR54	chr2	74648885	74652882	1119	+	NM_032118	protein_coding	FLJ12953	P22114	WD repeat domain 54	WDR54
3674	KRT8P41	1.71582	0.022462	1.28555	2.06446	1.04792	2.00569	1.71658	1.96307	0.970232	2.21212	1	3	2	3	1	4	283102	#FFA07A,black	KRT8P41	chr11	9115910	9117737	1828	+	NR_027713	misc_RNA			keratin 8 pseudogene 41	KRT8P41
1290	LINC00622	1.71544	0.224481	1.6626	2.44118	2.36721	2.00664	1.73906	2.28162	0	2.88985	4	3	2	4	0	7	644242	#FFA07A,black	LINC00622	chr1	120140325	120141914	1590	-	NR_036540	lncRNA			long intergenic non-protein coding RNA 622	LINC00622
9660	LOC100287072	1.71529	0.500589	1.07932	1.85777	0.02617	1.59047	2.1113	2.77861	0	0	0	2	3	6	0	0	100287072	#FFA07A,black	LOC100287072	chr17	20615759	20641178	2143	+	NR_073509	misc_RNA			ribosomal protein S6 kinase B1 pseudogene	LOC100287072
16876	PEX5L	1.7151	0.12296	2.92708	3.70537	2.07719	3.4668	2.77925	3.53844	3.5524	4.04072	3	10	5	11	11	17	51555	#FFA07A,black	PEX5L	chr3	179512747	179754841	9475	-	NM_001256754	protein_coding	PEX5R|PXR2|PXR2B	P11702	peroxisomal biogenesis factor 5-like	PEX5L
19704	MDFI	1.71509	0.0686102	4.10123	4.87952	3.97318	4.53152	4.19086	4.70562	4.13097	5.28865	14	22	15	26	17	42	4188	#FFA07A,black	MDFI	chr6	41604915	41621982	1950	+	NM_001300804	protein_coding	I-MF|I-mfa	P15931	MyoD family inhibitor	MDFI
15475	NCF4	1.71483	0.0372659	2.38011	3.15817	2.38096	2.81457	2.18614	3.12684	2.5503	3.46082	4	6	3	8	5	11	4689	#FFA07A,black	NCF4	chr22	37257030	37274059	1398	+	NM_000631	protein_coding	MGC3810|NCF|P40PHOX|SH3PXD4	P13860	neutrophil cytosolic factor 4	NCF4
24457	CEL	1.71433	0.0200215	3.24236	4.02001	3.23306	3.70807	3.35482	4.04205	3.13045	4.25763	8	12	8	16	8	20	1056	#FFA07A,black	CEL	chr9	135937365	135947250	2386	+	NM_001807	protein_coding	BAL|BSDL|BSSL|CELL|CEase|FAP|FAPP|LIPA|MODY8	P1749	carboxyl ester lipase	CEL
1140	AKNAD1	1.71363	0.294919	0.75426	1.53132	1.03696	0.0026438	0.0563592	1.97053	0.977143	1.90709	1	0	0	3	1	3	254268	#FFA07A,black	AKNAD1	chr1	109358520	109400864	3204	-	NM_152763	protein_coding	C1orf62|MGC26989	P3716	AKNA domain containing 1	AKNAD1
15000	LINC00649	1.71363	0.294919	0.75426	1.53132	1.03696	0.0026438	0.0563592	1.97053	0.977143	1.90709	1	0	0	3	1	3	100506334	#FFA07A,black	LINC00649	chr21	35303516	35343487	4830	+	NR_038883	lncRNA			long intergenic non-protein coding RNA 649	LINC00649
6133	LINC00417	1.71317	0.417272	1.65508	2.43174	0.0455487	1.00785	2.45507	2.28163	1.55224	3.21927	0	1	4	4	2	9	100874164	#FFA07A,black	LINC00417	chr13	19312240	19314239	542	-	NR_047508	lncRNA			long intergenic non-protein coding RNA 417	LINC00417
13409	LINC01191	1.71286	0.454304	0.754253	1.53066	1.03695	1.00504	0.0563332	0	0.977148	2.50094	1	1	0	0	1	5	440900	#FFA07A,black	LINC01191	chr2	114737146	114764887	852	+	NR_034128	lncRNA			long intergenic non-protein coding RNA 1191	LINC01191
19206	LINC00518	1.7126	0.0789305	2.7943	3.57049	3.22504	3.59182	2.2143	3.86547	2.76972	3.17119	8	11	3	14	6	9	221718	#FFA07A,black	LINC00518	chr6	10428018	10435055	3018	-	NR_027793	lncRNA			long intergenic non-protein coding RNA 518	LINC00518
2510	PRKCQ-AS1	1.71124	0.120252	0.417837	1.19288	0.0122166	1.58902	0.0359033	0.973146	0.981171	0.915856	0	2	0	1	1	1	439949	#FFA07A,black	PRKCQ-AS1	chr10	6622387	6627323	2253	+	NR_036502	lncRNA			PRKCQ antisense RNA 1	PRKCQ-AS1
17088	TMED11P	1.71124	0.120252	0.417837	1.19288	0.0122166	1.58902	0.0359033	0.973146	0.981171	0.915856	0	2	0	1	1	1	100379220	#FFA07A,black	TMED11P	chr4	1108985	1116952	533	-	NR_033768	misc_RNA			transmembrane p24 trafficking protein 11, pseudogene	TMED11P
24469	SNORD36C	1.71124	0.120252	0.417837	1.19288	0.0122166	1.58902	0.0359033	0.973146	0.981171	0.915856	0	2	0	1	1	1	26813	#FFA07A,black	SNORD36C	chr9	136217701	136217767	67	+	NR_000016	snoRNA	RNU36C|U36c		small nucleolar RNA, C/D box 36C	SNORD36C
8851	NKD1	1.71109	0.0129954	10.0359	10.8108	9.8508	10.5724	10.2192	11.0122	10.014	10.8145	884	1513	1048	2141	1060	2015	85407	#FFA07A,black	NKD1	chr16	50582241	50674771	8716	+	NM_033119	protein_coding	Naked1	P28820	naked cuticle homolog 1	NKD1
25208	WBP5	1.71095	0.00898717	6.29177	7.06657	5.89889	6.9269	6.45437	7.06802	6.45408	7.19257	56	120	76	138	89	162		#FFA07A,black	WBP5	chrX	102611380	102613397	1941	+	NM_001006612		DKFZp313K1940|TCEAL9	P14862
14748	PMEPA1	1.7109	0.0322719	6.34871	7.12346	5.92409	7.22706	6.8538	7.05728	6.08985	7.0801	57	148	101	137	69	150	56937	#FFA07A,black	PMEPA1	chr20	56223448	56286592	5665	-	NM_020182	protein_coding	STAG1|TMEPAI	P17267	prostate transmembrane protein, androgen induced 1	PMEPA1
12308	KLK1	1.70979	0.0187616	7.99244	8.76626	7.86946	8.60437	8.33399	8.95658	7.6966	8.71504	223	386	283	514	212	469	3816	#FFA07A,black	KLK1	chr19	51322402	51327043	876	-	NM_002257	protein_coding	KLKR|Klk6|hK1	P17323	kallikrein 1	KLK1
17321	ATP8A1	1.70932	0.0065724	8.53286	9.30628	8.56132	9.31195	8.12533	9.30522	8.82701	9.30166	361	631	244	655	465	705	10396	#FFA07A,black	ATP8A1	chr4	42410392	42659122	8342	-	NM_006095	protein_coding	ATPASEII|ATPIA|ATPP2|MGC130042|MGC130043|MGC26327	P16663	ATPase phospholipid transporting 8A1	ATP8A1
23858	GLIPR2	1.70908	0.126003	5.87956	6.65278	6.03947	6.66607	6.37059	6.23268	4.81265	6.96704	62	100	72	77	28	138	152007	#FFA07A,black	GLIPR2	chr9	36136533	36163910	4182	+	NR_104638	protein_coding	C9orf19|GAPR-1		GLI pathogenesis related 2	GLIPR2
9020	LCAT	1.70864	0.0618342	1.04885	1.82171	1.04268	1.59047	1.12628	1.54927	0.973539	2.22243	1	2	1	2	1	4	3931	#FFA07A,black	LCAT	chr16	67973787	67978015	1354	-	NM_000229	protein_coding		P26668	lecithin-cholesterol acyltransferase	LCAT
4598	MMP1	1.70836	0.419195	0.804413	1.57702	0.0193012	2.32625	1.68967	1.55367	0	0	0	4	2	2	0	0	4312	#FFA07A,black	MMP1	chr11	102660641	102668966	2151	-	NM_001145938	protein_coding	CLG|CLGN	P19367	matrix metallopeptidase 1	MMP1
8005	LOXL1	1.70795	0.0476344	5.38485	6.15712	5.48918	6.25561	5.15539	5.70201	5.48523	6.42002	42	75	30	53	45	94	4016	#FFA07A,black	LOXL1	chr15	74218789	74244478	2361	+	NM_005576	protein_coding	LOL|LOXL	P6192	lysyl oxidase like 1	LOXL1
14306	JAG1	1.70746	0.0125176	9.32558	10.0974	9.2288	9.92708	9.65385	10.1545	9.02045	10.1964	574	967	708	1181	532	1312	182	#FFA07A,black	JAG1	chr20	10618332	10654694	5987	-	NM_000214	protein_coding	AGS|AHD|AWS|CD339|HJ1|JAGL1|MGC104644	P18238	jagged 1	JAG1
8432	KREMEN2	1.7073	0.036644	4.6352	5.40691	4.45905	5.17781	4.71531	5.23534	4.7163	5.73914	20	35	22	38	26	58	79412	#FFA07A,black	KREMEN2	chr16	3014217	3018384	2094	+	NM_172229	protein_coding	KRM2|MGC10791|MGC16709	P1264	kringle containing transmembrane protein 2	KREMEN2
2460	TUBB8	1.70629	0.111021	0.417836	1.1887	0.0122146	1.00416	0.0358972	1.55872	0.981172	0.915862	0	1	0	2	1	1	347688	#FFA07A,black	TUBB8	chr10	92828	95178	1504	-	NM_177987	protein_coding	FLJ40100	P30208	tubulin beta 8 class VIII	TUBB8
12136	ZNF541	1.70617	0.156299	0.776808	1.54757	0.019275	2.00455	1.1097	0.967369	0.977132	1.48635	0	3	1	1	1	2	84215	#FFA07A,black	ZNF541	chr19	48023942	48059113	4580	-	NM_001277075	protein_coding	DKFZp434I1930|MGC119518|MGC119519|MGC119521	P30483	zinc finger protein 541	ZNF541
18361	ANKRD31	1.70532	0.201178	3.8933	4.66335	2.67277	5.09425	3.78405	4.34191	4.61034	4.43168	5	33	11	20	24	23	256006	#FFA07A,black	ANKRD31	chr5	74364122	74532703	6036	-	NM_001164443	protein_coding	FLJ40191	P1451	ankyrin repeat domain 31	ANKRD31
7574	GABRB3	1.70528	0.360064	0.439356	1.20936	1.03054	1.00416	0.0359183	1.97501	0	0	1	1	0	3	0	0	2562	#FFA07A,black	GABRB3	chr15	26788694	27018935	7536	-	NM_021912	protein_coding	ECA5|MGC9051	P18436	gamma-aminobutyric acid type A receptor beta3 subunit	GABRB3
12053	APOC2	1.70528	0.360064	0.439356	1.20936	1.03054	1.00416	0.0359183	1.97501	0	0	1	1	0	3	0	0	344	#FFA07A,black	APOC2	chr19	45449239	45452822	729	+	NM_000483	protein_coding	MGC75082	P33726	apolipoprotein C2	APOC2
12140	SNORD23	1.70528	0.360064	0.439356	1.20936	1.03054	1.00416	0.0359183	1.97501	0	0	1	1	0	3	0	0	692091	#FFA07A,black	SNORD23	chr19	48259110	48259219	110	+	NR_003048	snoRNA	HBII-115		small nucleolar RNA, C/D box 23	SNORD23
17833	LOC100996286	1.70528	0.360064	0.439356	1.20936	1.03054	1.00416	0.0359183	1.97501	0	0	1	1	0	3	0	0	100996286	#FFA07A,black	LOC100996286	chr4	153021905	153025868	1653	+	NR_121628	lncRNA			uncharacterized LOC100996286	LOC100996286
4738	PHLDB1	1.70525	0.0153713	6.47715	7.24714	6.02022	7.29335	6.84199	7.30666	6.45349	7.13517	61	155	100	163	89	156	23187	#FFA07A,black	PHLDB1	chr11	118477213	118528748	5811	+	NM_015157	protein_coding	DKFZp686H039|DKFZp686O24210|FLJ00141|FLJ90266|KIAA0638|LL5A|MGC111531	P15795	pleckstrin homology like domain family B member 1	PHLDB1
14412	FAM182B	1.70512	0.100106	1.29886	2.06873	1.62965	2.00569	1.71662	2.28722	0	1.88305	2	3	2	4	0	3	728882	#FFA07A,black	FAM182B	chr20	25744102	25781927	6026	-	NR_027061	lncRNA	DKFZp434B104|MGC51338		family with sequence similarity 182 member B	FAM182B
8339	LMF1-AS1	1.70489	0.304633	0.776801	1.54648	0.019269	2.00455	1.10968	0	0.977135	1.90706	0	3	1	0	1	3	101929387	#FFA07A,black	LMF1-AS1	chr16	971033	984524	1477	+	NR_110946	lncRNA			LMF1 antisense RNA 1	LMF1-AS1
7985	CELF6	1.70455	0.108439	2.38946	3.15885	2.38097	3.17656	2.49475	2.53541	2.28499	3.57949	4	8	4	5	4	12	60677	#FFA07A,black	CELF6	chr15	72577068	72612287	3334	-	NM_001172685	protein_coding	BRUNOL6	P22408	CUGBP, Elav-like family member 6	CELF6
12375	ZNF578	1.70441	0.233801	2.04197	2.81124	1.06815	2.00771	1.76456	3.13152	2.77816	3.04817	1	3	2	8	6	8	147660	#FFA07A,black	ZNF578	chr19	52956829	53020131	6741	+	NM_001099694	protein_coding	FLJ31384	P12575	zinc finger protein 578	ZNF578
22630	CLCN1	1.70438	0.485175	0.796326	1.56557	1.03699	2.58909	1.10974	0	0	0.897367	1	5	1	0	0	1	1180	#FFA07A,black	CLCN1	chr7	143013219	143049097	3175	+	NM_000083	protein_coding	CLC1|MGC138361|MGC142055	P3570	chloride voltage-gated channel 1	CLCN1
12279	SNAR-B1	1.70415	0.0367574	7.69961	8.46866	7.42915	8.70501	7.61446	8.12224	7.99622	8.51893	164	414	171	288	261	409	100170224	#FFA07A,black	SNAR-B1	chr19	50637002	50642494	240	-	NR_024231	snRNA			small ILF3/NF90-associated RNA B1	SNAR-B1
17586	SNCA	1.70299	0.209031	3.79158	4.55965	3.65117	4.91373	3.38427	3.52586	4.21243	4.8623	11	29	8	11	18	31	6622	#FFA07A,black	SNCA	chr4	90645250	90759447	3494	-	NM_007308	protein_coding	MGC110988|NACP|PARK1|PARK4|PD1	P6665	synuclein, alpha (non A4 component of amyloid precursor)	SNCA
16035	ALS2CL	1.70283	0.061737	4.92419	5.69213	5.1492	5.65157	4.1364	5.44078	5.2484	5.94019	33	49	14	44	38	67	259173	#FFA07A,black	ALS2CL	chr3	46710485	46735194	5431	-	NM_182775	protein_coding	DKFZp686P238|MGC129698|RN49018	P5828	ALS2 C-terminal like	ALS2CL
13589	LY75	1.70279	0.0405977	2.05734	2.82524	2.37426	3.00615	1.76475	2.96005	1.96485	2.44527	4	7	2	7	3	5	4065	#FFA07A,black	LY75	chr2	160659868	160761267	6930	-	NM_002349	protein_coding	CD205|CLEC13B|DEC-205|GP200-MR6	P31102	lymphocyte antigen 75	LY75
3284	PNLIPRP2	1.70248	0.134652	3.40877	4.17641	3.64471	3.59316	3.76032	4.27683	2.53677	4.51035	11	11	11	19	5	24	5408	#FFA07A,black	PNLIPRP2	chr10	118380465	118404654	1481	+	NR_103727	protein_coding	PLRP2		pancreatic lipase related protein 2 (gene/pseudogene)	PNLIPRP2
15143	ITGB2	1.7024	0.238899	2.63563	3.4032	1.66185	3.00748	2.50979	3.96137	3.2904	3.02141	2	7	4	15	9	8	3689	#FFA07A,black	ITGB2	chr21	46305869	46348788	3089	-	NM_001127491	protein_coding	CD18|LAD|LCAMB|LFA-1|MAC-1|MF17|MFI7	P34766	integrin subunit beta 2	ITGB2
1386	HIST2H2BE	1.70237	0.00755338	5.94841	6.71596	6.0625	6.59295	5.81015	6.60712	5.96148	6.92311	63	95	48	100	63	134	8349	#FFA07A,black	HIST2H2BE	chr1	149856010	149858232	2223	-	NM_003528	protein_coding	GL105|H2B|H2B.1|H2BFQ|H2BGL105|H2BQ|MGC119802|MGC119804|MGC129733|MGC129734	P14368	histone cluster 2, H2be	HIST2H2BE
9109	MLKL	1.70193	0.000344454	6.56484	7.33201	6.66214	7.36552	6.61537	7.27954	6.40413	7.34954	96	163	85	160	86	181	197259	#FFA07A,black	MLKL	chr16	74705753	74734789	2587	-	NM_152649	protein_coding	FLJ34389	P1026	mixed lineage kinase domain-like	MLKL
15714	SHANK3	1.70188	0.0458805	2.94581	3.71293	2.65154	3.46681	3.17591	4.04589	2.96245	3.55651	5	10	7	16	7	12	85358	#FFA07A,black	SHANK3	chr22	51113070	51171640	7054	+	NM_033517	protein_coding	DEL22q13.3|KIAA1650|PROSAP2|PSAP2|SPANK-2	P8189	SH3 and multiple ankyrin repeat domains 3	SHANK3
24945	SHROOM4	1.70172	0.240366	1.05647	1.82346	0.0261274	1.00583	1.7038	2.29042	0.973533	1.89444	0	1	2	4	1	3	57477	#FFA07A,black	SHROOM4	chrX	50334643	50557044	6007	-	NR_027121	protein_coding	KIAA1202|SHAP		shroom family member 4	SHROOM4
8927	ADGRG3	1.7014	0.414967	0.804403	1.57113	0.0192949	1.5898	1.68966	2.29397	0	0	0	2	2	4	0	0	222487	#FFA07A,black	ADGRG3	chr16	57702157	57723290	2670	+	NM_001308360	protein_coding		P4339	adhesion G protein-coupled receptor G3	ADGRG3
14830	C20orf195	1.70117	0.256667	1.07447	1.84099	1.04272	2.00515	1.70386	2.29041	0	0.880814	1	3	2	4	0	1	79025	#FFA07A,black	C20orf195	chr20	62184373	62188035	1111	+	NM_024059		MGC5356	P20170	chromosome 20 open reading frame 195	C20orf195
6326	CCDC122	1.70102	0.121119	5.44828	6.21468	5.55466	6.48328	5.01532	6.45925	5.69041	5.50302	44	88	27	90	52	50	160857	#FFA07A,black	CCDC122	chr13	44410489	44453826	2008	-	NM_144974	protein_coding	FLJ31846	P3216	coiled-coil domain containing 122	CCDC122
6416	THSD1	1.69973	0.0556442	4.99183	5.75713	4.82111	5.86554	4.60197	5.95205	5.42307	5.39369	26	57	20	63	43	46	55901	#FFA07A,black	THSD1	chr13	52951303	52980629	3347	-	NM_018676	protein_coding	MGC74971|TMTSP|UNQ3010	P23236	thrombospondin type 1 domain containing 1	THSD1
2246	LEFTY1	1.69911	0.354583	1.30689	2.07167	1.04794	1.59108	2.12256	2.77587	0	1.45921	1	2	3	6	0	2	10637	#FFA07A,black	LEFTY1	chr1	226073982	226076846	1626	-	NM_020997	protein_coding	LEFTB|LEFTYB	P26685	left-right determination factor 1	LEFTY1
24906	MAGIX	1.69893	0.00410438	6.26274	7.02736	6.29168	7.08472	6.339	7.14926	6.15097	6.82856	74	134	70	146	72	126	79917	#FFA07A,black	MAGIX	chrX	49019181	49024495	4877	+	NM_024859	protein_coding	FLJ21687|JM10|MGC138889|PDZX	P18685	MAGI family member, X-linked	MAGIX
1996	C1orf53	1.69864	0.0221108	4.87967	5.64405	4.97005	5.43417	4.89428	5.93016	4.76745	5.51753	29	42	25	62	27	50	388722	#FFA07A,black	C1orf53	chr1	197871682	197876497	683	+	NM_001024594	protein_coding		P19588	chromosome 1 open reading frame 53	C1orf53
23403	ABRA	1.69829	0.341827	1.07446	1.83855	1.04272	1.59047	1.70386	2.55498	0	0.880824	1	2	2	5	0	1	137735	#FFA07A,black	ABRA	chr8	107771711	107782472	2754	-	NM_139166	protein_coding	STARS	P20495	actin binding Rho activating protein	ABRA
19200	SCARNA27	1.69774	0.372473	1.31019	2.07381	0.0328464	2.00569	2.43729	2.55202	0	1.45918	0	3	4	5	0	2	100124533	#FFA07A,black	SCARNA27	chr6	8086641	8086766	126	-	NR_003703	guide_RNA			small Cajal body-specific RNA 27	SCARNA27
3253	ADRA2A	1.69748	0.000455888	7.79467	8.55807	7.93184	8.5434	7.60682	8.57735	7.82656	8.55324	233	370	170	395	232	419	150	#FFA07A,black	ADRA2A	chr10	112836790	112840662	3873	+	NM_000681	protein_coding	ADRA2|ADRA2R|ADRAR|ALPHA2AAR|ZNF32	P26728	adrenoceptor alpha 2A	ADRA2A
5616	C12orf56	1.69728	0.0944142	0.417833	1.18105	0.0122106	1.00416	0.0358857	0.973151	0.981175	1.50252	0	1	0	1	1	2	115749	#FFA07A,black	C12orf56	chr12	64660763	64784345	2069	-	NM_001170633	protein_coding		P10284	chromosome 12 open reading frame 56	C12orf56
14016	LOC654841	1.69728	0.0944142	0.417833	1.18105	0.0122106	1.00416	0.0358857	0.973151	0.981175	1.50252	0	1	0	1	1	2	654841	#FFA07A,black	LOC654841	chr2	228085768	228189880	2502	-	NR_102371	lncRNA			uncharacterized LOC654841	LOC654841
20011	GRIK2	1.69728	0.0944142	0.417833	1.18105	0.0122106	1.00416	0.0358857	0.973151	0.981175	1.50252	0	1	0	1	1	2	2898	#FFA07A,black	GRIK2	chr6	101846861	102517958	4811	+	NM_175768	protein_coding	EAA4|GLR6|GLUK6|GLUR6|MGC74427|MRT6	P11619	glutamate ionotropic receptor kainate type subunit 2	GRIK2
19617	PACSIN1	1.69538	0.333784	0.796321	1.55793	1.03699	2.32625	1.10974	0.967358	0	0.897375	1	4	1	1	0	1	29993	#FFA07A,black	PACSIN1	chr6	34433838	34503000	4498	+	NM_020804	protein_coding	KIAA1379|SDPI	P27488	protein kinase C and casein kinase substrate in neurons 1	PACSIN1
14192	SCRT2	1.69536	0.350309	0.776791	1.53838	0.0192597	1.58979	1.10966	0	0.97714	2.23388	0	2	1	0	1	4	85508	#FFA07A,black	SCRT2	chr20	642240	656823	3577	-	NM_033129	protein_coding	ZNF898B	P29988	scratch family zinc finger 2	SCRT2
12960	C2orf73	1.6952	0.34856	0.41783	1.17929	0.0122067	1.00416	0.0358741	0	0.981177	1.9215	0	1	0	0	1	3	129852	#FFA07A,black	C2orf73	chr2	54558071	54588714	1921	+	NM_001100396	protein_coding	FLJ40298	P27482	chromosome 2 open reading frame 73	C2orf73
16847	NCEH1	1.69453	6.55462e-06	7.90621	8.66709	7.88205	8.65918	7.90802	8.64135	7.92818	8.70011	225	401	210	413	249	464	57552	#FFA07A,black	NCEH1	chr3	172348435	172429008	4763	-	NM_020792	protein_coding	AADACL1|NCEH	P35918	neutral cholesterol ester hydrolase 1	NCEH1
14247	SLC4A11	1.69361	0.00550601	7.73501	8.49512	7.60918	8.5968	8.00496	8.50259	7.54691	8.37762	186	384	225	375	191	371	83959	#FFA07A,black	SLC4A11	chr20	3208063	3219887	3399	-	NM_001174090	protein_coding	BTR1|CHED2|MGC126418|MGC126419|NABC1|dJ794I6.2	P24290	solute carrier family 4 member 11	SLC4A11
19349	ZNF391	1.69306	0.285724	1.78498	2.54462	1.06018	2.59107	1.74594	3.13506	2.29252	1.42924	1	5	2	8	4	2	346157	#FFA07A,black	ZNF391	chr6	27356524	27369227	1596	+	NM_001076781	protein_coding	dJ153G14.3	P5851	zinc finger protein 391	ZNF391
4340	TBX10	1.69261	0.0628895	2.18137	2.94062	1.64941	3.00641	2.48221	2.53905	2.28776	3.19922	2	7	4	5	4	9	347853	#FFA07A,black	TBX10	chr11	67398774	67407031	1548	-	NM_005995	protein_coding	TBX13|TBX7	P1965	T-box 10	TBX10
2301	CAPN9	1.69247	0.00319606	5.76382	6.52295	5.42424	6.54699	5.96833	6.51949	5.84439	6.502	40	92	54	94	58	100	10753	#FFA07A,black	CAPN9	chr1	230883130	230937518	2657	+	NM_006615	protein_coding	GC36|nCL-4	P16375	calpain 9	CAPN9
14217	TGM3	1.69196	0.155665	1.06301	1.8217	1.62521	1.59047	1.12629	1.54927	0	2.22242	2	2	1	2	0	4	7053	#FFA07A,black	TGM3	chr20	2276613	2321725	2677	+	NM_003245	protein_coding	MGC126249|MGC126250|TGE	P7752	transglutaminase 3	TGM3
18679	NPY6R	1.69075	0.308569	1.50057	2.25823	1.63368	1.59164	2.13279	1.95985	0	2.89686	2	2	3	3	0	7	4888	#FFA07A,black	NPY6R	chr5	137136882	137146439	2987	+	NR_002713	misc_RNA	FLJ52676|FLJ53561|NPY1RL|PP2|Y2B		neuropeptide Y receptor Y6 (pseudogene)	NPY6R
8183	ABHD2	1.68983	0.000162118	13.223	13.9799	13.2449	13.9287	13.3024	14.0259	13.1153	13.9833	9305	15504	8891	17302	9104	18135	11057	#FFA07A,black	ABHD2	chr15	89631381	89745591	9133	+	NM_007011	protein_coding	HS1-2|LABH2|MGC111112|MGC26249|PHPS1-2	P6412	abhydrolase domain containing 2	ABHD2
25360	SMARCA1	1.68976	0.50296	1.0793	1.83612	0.0261578	1.00584	2.11128	2.77862	0	0.880816	0	1	3	6	0	1	6594	#FFA07A,black	SMARCA1	chrX	128580478	128657482	4151	-	NM_001282874	protein_coding	DKFZp686D1623|FLJ41547|ISWI|NURF140|SNF2L|SNF2L1|SNF2LB|SNF2LT|SWI|SWI2	P1624	SWI/SNF related, matrix associated, actin dependent regulator of chromatin, subfamily a, member 1	SMARCA1
17109	POLN	1.68778	0.235205	1.93153	2.68665	1.06429	2.32876	2.15679	3.28644	2.29084	2.18072	1	4	3	9	4	4	353497	#FFA07A,black	POLN	chr4	2073685	2243891	3256	-	NM_181808	protein_coding	POL4P	P10105	polymerase (DNA) nu	POLN
6505	LINC00377	1.68709	0.429447	1.9344	2.68893	0.0557932	2.00734	2.46825	3.55143	2.29083	1.84816	0	3	4	11	4	3	103724386	#FFA07A,black	LINC00377	chr13	81592526	81618577	927	+	NR_125770	lncRNA			long intergenic non-protein coding RNA 377	LINC00377
8151	DNM1P41	1.68666	0.280248	1.62059	2.37476	1.05581	3.00526	1.16408	1.95782	2.29432	1.86613	1	7	1	3	4	3	440299	#FFA07A,black	DNM1P41	chr15	85045806	85050249	4444	+	NR_033787	misc_RNA			dynamin 1 pseudogene 41	DNM1P41
11733	FXYD3	1.68637	0.00146778	10.2536	11.0075	10.2766	10.9898	10.4429	10.9917	10.0084	11.0405	1188	2021	1224	2111	1056	2357	5349	#FFA07A,black	FXYD3	chr19	35606732	35615228	1579	+	NM_001136009	protein_coding	MAT8|MGC111076|PLML	P23361	FXYD domain containing ion transport regulator 3	FXYD3
14326	LOC613266	1.6859	0.135736	0.439354	1.19288	1.03054	1.58902	0.0359127	0.973143	0	0.915847	1	2	0	1	0	1	613266	#FFA07A,black	LOC613266	chr20	15872979	15966527	2407	-	NR_130925	lncRNA			uncharacterized LOC613266	LOC613266
9558	MGC12916	1.68504	0.382333	0.464208	1.21699	0.0122297	2.00387	1.09097	0.973134	0	0	0	3	1	1	0	0	84815	#FFA07A,black	MGC12916	chr17	14207057	14209062	2006	+	NR_026880	lncRNA			uncharacterized protein MGC12916	MGC12916
21818	LOC100506497	1.68504	0.382333	0.464208	1.21699	0.0122297	2.00387	1.09097	0.973134	0	0	0	3	1	1	0	0	100506497	#FFA07A,black	LOC100506497	chr7	29019583	29052985	3622	+	NR_038965	lncRNA			uncharacterized LOC100506497	LOC100506497
2065	SNORA77	1.68486	0.355934	0.417829	1.17046	0.0122046	0.00167286	0.0358681	0.973156	0.981178	1.92151	0	0	0	1	1	3	677843	#FFA07A,black	SNORA77	chr1	203698709	203698833	125	+	NR_003019	snoRNA	ACA63		small nucleolar RNA, H/ACA box 77	SNORA77
19708	PRICKLE4	1.68486	0.355934	0.417829	1.17046	0.0122046	0.00167286	0.0358681	0.973156	0.981178	1.92151	0	0	0	1	1	3	29964	#FFA07A,black	PRICKLE4	chr6	41748500	41755110	1646	+	NM_013397	protein_coding	C6orf49|MGC120398|OBTP|OEBT|TOMM6	P31841	prickle planar cell polarity protein 4	PRICKLE4
11328	PPAN-P2RY11	1.68477	0.144073	2.87686	3.62941	3.22628	3.17766	2.77506	3.41251	2.54422	4.1235	8	8	5	10	5	18	692312	#FFA07A,black	PPAN-P2RY11	chr19	10216899	10221698	1451	+	NM_001040664	protein_coding		P23659	PPAN-P2RY11 readthrough	PPAN-P2RY11
9298	SCARF1	1.68452	0.246569	1.60163	2.35397	1.63618	1.59198	0.125477	2.54771	2.29434	2.69491	2	2	0	5	4	6	8578	#FFA07A,black	SCARF1	chr17	1537152	1549083	3608	-	NR_102409	protein_coding	KIAA0149|MGC47738|SREC		scavenger receptor class F member 1	SCARF1
9867	SNORA21	1.68451	0.154082	4.67637	5.4287	4.58882	5.86509	5.1764	5.34294	4.04295	4.92338	22	57	31	41	16	33	619505	#FFA07A,black	SNORA21	chr17	37009116	37009248	133	-	NR_002576	snoRNA	ACA21		small nucleolar RNA, H/ACA box 21	SNORA21
12157	SNAR-A8	1.68438	0.031935	8.61596	9.36818	8.45837	9.51396	8.39664	9.03738	8.93153	9.50381	336	726	295	544	500	811	100169958	#FFA07A,black	SNAR-A8	chr19	48427036	50631779	968	+	NR_024228	snRNA			small ILF3/NF90-associated RNA A8	SNAR-A8
13744	FSIP2	1.68369	0.140934	2.36116	3.11278	1.65411	3.00682	1.7867	3.28081	3.14011	3.03467	2	7	2	9	8	8	401024	#FFA07A,black	FSIP2	chr2	186603355	186698016	21054	+	NM_173651	protein_coding	DKFZp781I24108|FLJ34780|FLJ44048|FLJ44063|FLJ44101|FLJ44116	P36149	fibrous sheath interacting protein 2	FSIP2
9352	ATP2A3	1.68322	0.0934096	3.82727	4.57849	3.76516	4.25577	4.34131	4.86234	3.1238	4.55375	12	18	17	29	8	25	489	#FFA07A,black	ATP2A3	chr17	3827163	3867758	4379	-	NM_174958	protein_coding	SERCA3	P14197	ATPase sarcoplasmic/endoplasmic reticulum Ca2+ transporting 3	ATP2A3
15487	CYTH4	1.68187	0.273117	0.439349	1.18941	1.03053	1.58902	0.0359012	0	0	1.50251	1	2	0	0	0	2	27128	#FFA07A,black	CYTH4	chr22	37678495	37711389	3138	+	NM_013385	protein_coding	CYT4|DJ63G5.1|PSCD4	P33444	cytohesin 4	CYTH4
13791	C2orf66	1.68182	0.184862	3.11835	3.86837	3.23056	3.81451	2.78983	3.11575	3.28542	4.39757	8	13	5	8	9	22	401027	#FFA07A,black	C2orf66	chr2	197669139	197675000	2256	-	NM_213608	protein_coding	UNQ6411	P35878	chromosome 2 open reading frame 66	C2orf66
1451	RORC	1.68167	0.0004835	6.12527	6.87517	6.06359	6.85343	6.25429	6.94955	6.04869	6.81936	63	114	66	127	67	125	6097	#FFA07A,black	RORC	chr1	151778547	151804348	3214	-	NM_001001523	protein_coding	MGC129539|NR1F3|RORG|RZR-GAMMA|RZRG|TOR	P14225	RAR related orphan receptor C	RORC
15711	CHKB-AS1	1.6815	0.0732583	5.40007	6.14982	5.34969	6.25561	5.61298	5.61893	5.20792	6.45059	38	75	42	50	37	96	100144603	#FFA07A,black	CHKB-AS1	chr22	51021455	51033710	1019	+	NR_021492	lncRNA			CHKB antisense RNA 1 (head to head)	CHKB-AS1
2754	GDF10	1.68133	0.0724646	2.80725	3.55685	2.64848	3.32922	2.98341	3.27454	2.76974	3.96142	5	9	6	9	6	16	2662	#FFA07A,black	GDF10	chr10	48425788	48439138	2647	-	NM_004962	protein_coding	BMP-3b|BMP3B	P18672	growth differentiation factor 10	GDF10
17845	TLR2	1.68117	0.0277992	2.46361	3.21308	2.64168	3.1767	1.7943	3.12589	2.77376	3.32884	5	8	2	8	6	10	7097	#FFA07A,black	TLR2	chr4	154605441	154627242	3402	+	NM_003264	protein_coding	CD282|TIL4	P10977	toll like receptor 2	TLR2
21898	SUGCT	1.68116	0.00617428	5.04059	5.79004	5.271	5.84053	4.95192	5.62186	4.8667	5.89361	36	56	26	50	29	65	79783	#FFA07A,black	SUGCT	chr7	40174575	40900366	1738	+	NM_024728	protein_coding		P3761	succinyl-CoA:glutarate-CoA transferase	SUGCT
1255	CASQ2	1.68103	0.12658	0.439352	1.18869	1.03054	1.00416	0.0359067	1.55872	0	0.915853	1	1	0	2	0	1	845	#FFA07A,black	CASQ2	chr1	116242626	116311426	2700	-	NM_001232	protein_coding	FLJ26321|FLJ93514|PDIB2	P34204	calsequestrin 2	CASQ2
6814	TSSK4	1.68103	0.12658	0.439352	1.18869	1.03054	1.00416	0.0359067	1.55872	0	0.915853	1	1	0	2	0	1	283629	#FFA07A,black	TSSK4	chr14	24674857	24677454	1841	+	NM_001308067	protein_coding	C14orf20|MGC133264|STK22E|TSK-4|TSK4|TSSK5	P1577	testis specific serine kinase 4	TSSK4
15909	SUSD5	1.68103	0.12658	0.439352	1.18869	1.03054	1.00416	0.0359067	1.55872	0	0.915853	1	1	0	2	0	1	26032	#FFA07A,black	SUSD5	chr3	33191537	33260707	5005	-	NM_015551	protein_coding	KIAA0527	P25858	sushi domain containing 5	SUSD5
13615	SCN3A	1.68034	0.283694	0.464205	1.21296	0.0122276	1.58902	1.09096	1.55871	0	0	0	2	1	2	0	0	6328	#FFA07A,black	SCN3A	chr2	165944030	166060577	9418	-	NM_001081677	protein_coding	KIAA1356|NAC3|Nav1.3	P31152	sodium voltage-gated channel alpha subunit 3	SCN3A
18957	GABRB2	1.68034	0.283694	0.464205	1.21296	0.0122276	1.58902	1.09096	1.55871	0	0	0	2	1	2	0	0	2561	#FFA07A,black	GABRB2	chr5	160715436	160975130	7409	-	NM_021911	protein_coding	MGC119386|MGC119388|MGC119389	P4453	gamma-aminobutyric acid type A receptor beta2 subunit	GABRB2
9074	HYDIN	1.68026	0.262079	2.35645	3.10513	1.07777	2.81449	1.78658	2.95569	3.29316	3.46226	1	6	2	7	9	11	54768	#FFA07A,black	HYDIN	chr16	70841287	71264625	17175	-	NM_001270974	protein_coding	DKFZp434D0513|DKFZp434L0850|FLJ12871|FLJ14665|HYDIN1|HYDIN2|KIAA1864	P36112	HYDIN, axonemal central pair apparatus protein	HYDIN
12463	GP6	1.67982	0.255587	1.61098	2.35929	0.0434628	2.00649	1.16396	2.5477	2.55888	2.46688	0	3	1	5	5	5	51206	#FFA07A,black	GP6	chr19	55525075	55549632	2317	-	NM_016363	protein_coding	GPIV|GPVI|MGC138168	P2709	glycoprotein VI platelet	GP6
12066	KLC3	1.67798	0.188	2.31223	3.05896	2.37889	3.32812	2.95662	2.53714	0.952451	3.19435	4	9	6	5	1	9	147700	#FFA07A,black	KLC3	chr19	45843998	45854778	1793	+	NM_177417	protein_coding	KLC2|KLC2L|KLCt|KNS2B	P12324	kinesin light chain 3	KLC3
23283	CA13	1.67741	0.0415334	5.02835	5.77458	5.01836	5.43437	4.72886	5.78359	5.28458	6.0422	30	42	22	56	39	72	377677	#FFA07A,black	CA13	chr8	86157716	86196302	3855	+	NM_198584	protein_coding	CAXIII|FLJ37995|MGC59868	P24039	carbonic anhydrase 13	CA13
16448	ZBTB20	1.67735	0.0245889	8.33922	9.0854	8.08451	9.18805	8.08886	9.15971	8.74103	8.89013	259	579	238	592	438	530	26137	#FFA07A,black	ZBTB20	chr3	114033347	114866127	28312	-	NM_015642	protein_coding	DKFZp566F123|DPZF|FLJ26458|HOF|ODA-8S|ZNF288	P16494	zinc finger and BTB domain containing 20	ZBTB20
7428	LOC100507437	1.67719	0.261985	3.41786	4.16391	3.06869	3.81511	4.15939	4.71374	2.53694	3.7505	7	13	15	26	5	14	100507437	#FFA07A,black	LOC100507437	chr14	105883918	105886076	1582	-	NR_125385	lncRNA			uncharacterized LOC100507437	LOC100507437
18294	LOC100303749	1.67675	0.0918482	2.99803	3.7437	2.3941	3.32965	2.99405	4.04536	3.42542	3.76791	4	9	6	16	10	14	100303749	#FFA07A,black	LOC100303749	chr5	65240633	65241401	769	-	NR_028474	misc_RNA			LSM3 homolog, U6 small nuclear RNA associated (S. cerevisiae) pseudogene	LOC100303749
12306	SNORD88C	1.6763	0.381368	0.439349	1.18463	1.03053	0.00167439	0.0359007	1.97501	0	0.915858	1	0	0	3	0	1	692204	#FFA07A,black	SNORD88C	chr19	51305582	51305678	97	-	NR_003069	snoRNA	HBII-180C		small nucleolar RNA, C/D box 88C	SNORD88C
15120	TSPEAR	1.6763	0.381368	0.439349	1.18463	1.03053	0.00167439	0.0359007	1.97501	0	0.915858	1	0	0	3	0	1	54084	#FFA07A,black	TSPEAR	chr21	45917775	46131495	4029	-	NM_144991	protein_coding		P849	thrombospondin-type laminin G domain and EAR repeats	TSPEAR
18197	LOC100506639	1.6763	0.381368	0.439349	1.18463	1.03053	0.00167439	0.0359007	1.97501	0	0.915858	1	0	0	3	0	1	100506639	#FFA07A,black	LOC100506639	chr5	43067125	43093660	1548	+	NR_102752	lncRNA			uncharacterized LOC100506639	LOC100506639
2711	LINC00619	1.67621	0.0287279	2.64947	3.39467	2.86445	3.17711	2.50976	3.27688	2.54725	3.67964	6	8	4	9	5	13	414260	#FFA07A,black	LINC00619	chr10	44340754	44346070	1121	+	NR_033923	lncRNA			long intergenic non-protein coding RNA 619	LINC00619
16775	PTX3	1.67616	0.37642	0.464201	1.20936	0.0122256	1.00416	1.09095	1.975	0	0	0	1	1	3	0	0	5806	#FFA07A,black	PTX3	chr3	157154580	157161417	1938	+	NM_002852	protein_coding	TNFAIP5|TSG-14	P27975	pentraxin 3	PTX3
2925	C10orf55	1.67616	0.37642	0.464201	1.20936	0.0122256	1.00416	1.09095	1.975	0	0	0	1	1	3	0	0	414236	#FFA07A,black	C10orf55	chr10	75669727	75682535	2513	-	NM_001001791	protein_coding	bA417O11.3	P3620	chromosome 10 open reading frame 55	C10orf55
12411	NLRP12	1.67616	0.37642	0.464201	1.20936	0.0122256	1.00416	1.09095	1.975	0	0	0	1	1	3	0	0	91662	#FFA07A,black	NLRP12	chr19	54296855	54327657	3863	-	NM_001277129	protein_coding	CLR19.3|FCAS2|NALP12|PAN6|PYPAF7|RNO|RNO2	P22859	NLR family, pyrin domain containing 12	NLRP12
9444	KCTD11	1.67571	0.010395	5.38235	6.12712	5.27434	6.17765	5.19908	5.92612	5.63503	6.25726	36	71	31	62	50	84	147040	#FFA07A,black	KCTD11	chr17	7255208	7258262	3055	+	NM_001002914	protein_coding	C17orf36|MGC129844|REN|REN/KCTD11	P30799	potassium channel tetramerization domain containing 11	KCTD11
665	ZMYND12	1.67482	0.00137089	4.34472	5.08873	4.2356	5.00762	4.4381	5.03885	4.35333	5.21128	17	31	18	33	20	40	84217	#FFA07A,black	ZMYND12	chr1	42896001	42921938	1774	-	NM_032257	protein_coding	DKFZp434N2435	P9664	zinc finger MYND-type containing 12	ZMYND12
680	FAM183A	1.6746	0.28169	2.27216	3.01598	3.04803	3.46536	1.21682	3.12879	1.96209	2.16187	7	10	1	8	3	4	440585	#FFA07A,black	FAM183A	chr1	43613594	43622067	517	+	NM_001101376	protein_coding		P11533	family with sequence similarity 183 member A	FAM183A
22218	PDK4	1.67442	0.178903	3.97962	4.72329	4.30729	4.96126	3.89732	5.08497	3.65856	3.8229	18	30	12	34	12	15	5166	#FFA07A,black	PDK4	chr7	95212809	95225925	3700	-	NM_002612	protein_coding	FLJ40832	P6340	pyruvate dehydrogenase kinase 4	PDK4
16556	KBTBD12	1.67436	0.378175	1.77603	2.51964	0.0496361	1.00825	1.74576	2.96386	2.55723	2.88551	0	1	2	7	5	7	166348	#FFA07A,black	KBTBD12	chr3	127641902	127706514	5268	+	NM_207335	protein_coding	DKFZp779E2271|FLJ46299|KLHDC6	P26813	kelch repeat and BTB domain containing 12	KBTBD12
1939	NMNAT2	1.6739	0.0720512	3.00692	3.75013	2.6525	3.59223	3.17835	4.12854	3.13341	3.43497	5	11	7	17	8	11	23057	#FFA07A,black	NMNAT2	chr1	183217372	183387634	5765	-	NM_015039	protein_coding	C1orf15|KIAA0479|MGC2756|PNAT2	P12234	nicotinamide nucleotide adenylyltransferase 2	NMNAT2
21612	PDGFA	1.67321	0.0778493	3.44367	4.18629	3.64501	4.46622	3.5093	3.64832	3.12839	4.32003	11	21	9	12	8	21	5154	#FFA07A,black	PDGFA	chr7	536897	559481	2807	-	NM_002607	protein_coding	PDGF-A|PDGF1	P2446	platelet derived growth factor subunit A	PDGFA
1405	ECM1	1.6726	0.00805553	4.55749	5.29958	4.70612	5.17766	4.64985	5.23632	4.2806	5.46815	24	35	21	38	19	48	1893	#FFA07A,black	ECM1	chr1	150480487	150486265	2306	+	NM_022664	protein_coding		P35408	extracellular matrix protein 1	ECM1
13340	LINC01594	1.67255	0.498827	1.31013	2.05218	0.0327923	1.59108	2.43721	0.957497	0	2.90444	0	2	4	1	0	7	102724774	#FFA07A,black	LINC01594	chr2	108784204	108834297	611	-	NR_131251	lncRNA			long intergenic non-protein coding RNA 1594	LINC01594
25389	USP26	1.67215	0.110031	0.439347	1.18105	1.03053	1.00416	0.0358951	0.973148	0	1.50251	1	1	0	1	0	2	83844	#FFA07A,black	USP26	chrX	132159507	132162300	2794	-	NM_031907	protein_coding	MGC120066|MGC120067|MGC120068	P639	ubiquitin specific peptidase 26	USP26
1548	SHE	1.67182	0.532594	0.464198	1.20562	0.0122235	0.00167546	1.09095	2.29805	0	0	0	0	1	4	0	0	126669	#FFA07A,black	SHE	chr1	154451954	154474526	6183	-	NM_001010846	protein_coding	DKFZp451D1511|DKFZp686E14106|RP11-350G8.8	P32773	Src homology 2 domain containing E	SHE
11646	ZNF208	1.67182	0.532594	0.464198	1.20562	0.0122235	0.00167546	1.09095	2.29805	0	0	0	0	1	4	0	0	7757	#FFA07A,black	ZNF208	chr19	22148897	22193745	9088	-	NM_007153	protein_coding	PMIDP|ZNF95	P29290	zinc finger protein 208	ZNF208
22426	CAV2	1.6718	0.0105094	5.58589	6.3273	5.58712	6.34765	5.88473	6.40976	5.20696	6.2179	45	80	51	87	37	82	858	#FFA07A,black	CAV2	chr7	116139655	116148595	3494	+	NM_001233	protein_coding	CAV|MGC12294	P2483	caveolin 2	CAV2
3001	ADIRF	1.67161	0.0045747	10.2503	10.9915	10.2147	10.826	10.3444	10.9711	10.1868	11.1581	1138	1804	1143	2081	1195	2557	10974	#FFA07A,black	ADIRF	chr10	88728188	88730666	672	+	NM_006829	protein_coding		P29207	adipogenesis regulatory factor	ADIRF
5657	LYZ	1.67139	0.0623608	7.91812	8.65918	7.79005	8.49199	8.25558	9.00099	7.63432	8.41119	211	357	268	530	203	380	4069	#FFA07A,black	LYZ	chr12	69742134	69748013	1516	+	NM_000239	protein_coding	LZM	P8909	lysozyme	LYZ
12125	BBC3	1.67125	0.00141653	11.0321	11.773	10.9483	11.8897	11.1623	11.6971	10.9761	11.7245	1893	3772	2016	3443	2066	3788	27113	#FFA07A,black	BBC3	chr19	47724079	47736023	2095	-	NM_014417	protein_coding	FLJ42994|JFY1|PUMA	P3048	BCL2 binding component 3	BBC3
25004	RRAGB	1.67117	0.0863694	4.63512	5.37598	4.45881	5.2931	4.12391	5.68145	5.13429	5.08968	20	38	14	52	35	37	10325	#FFA07A,black	RRAGB	chrX	55744110	55785207	2207	+	NM_016656	protein_coding	RAGB|bA465E19.1	P33134	Ras related GTP binding B	RRAGB
9468	CD68	1.6702	0.00304507	6.31066	7.05068	6.43714	7.00798	6.3981	6.97106	6.0692	7.16551	82	127	73	129	68	159	968	#FFA07A,black	CD68	chr17	7482805	7485429	2532	+	NM_001251	protein_coding	DKFZp686M18236|GP110|SCARD1	P29081	CD68 molecule	CD68
4611	CASP1	1.67015	0.0123613	6.54346	7.28344	6.63207	7.33887	6.05806	7.22471	6.83313	7.28449	94	160	57	154	116	173	834	#FFA07A,black	CASP1	chr11	104896237	104905884	1433	-	NM_033294	protein_coding	ICE|IL1BC|P45	P19258	caspase 1	CASP1
2914	SYNPO2L	1.67011	0.36239	0.439342	1.17928	1.03053	1.00416	0.0358836	0	0	1.9215	1	1	0	0	0	3	79933	#FFA07A,black	SYNPO2L	chr10	75404639	75415863	5086	-	NM_001114133	protein_coding	FLJ12921	P9799	synaptopodin 2 like	SYNPO2L
4895	LOC100128239	1.67011	0.36239	0.439342	1.17928	1.03053	1.00416	0.0358836	0	0	1.9215	1	1	0	0	0	3	100128239	#FFA07A,black	LOC100128239	chr11	133902167	133911236	2299	+	NR_027276	lncRNA			uncharacterized LOC100128239	LOC100128239
23	PLEKHN1	1.67003	0.0123017	6.74644	7.48631	6.74904	7.3744	7.04258	7.46426	6.37	7.61039	102	164	115	182	84	217	84069	#FFA07A,black	PLEKHN1	chr1	901877	910484	2532	+	NM_001160184	protein_coding	DKFZp434H2010|MGC120613|MGC120616|RP11-54O7.7	P13443	pleckstrin homology domain containing N1	PLEKHN1
17630	BANK1	1.66981	0.28675	2.25895	2.99863	1.07431	3.17625	1.7787	2.27175	3.14117	3.33752	1	8	2	4	8	10	55024	#FFA07A,black	BANK1	chr4	102711764	102995969	3558	+	NM_017935	protein_coding	BANK|FLJ20706|FLJ34204	P17799	B-cell scaffold protein with ankyrin repeats 1	BANK1
2544	OPTN	1.66972	0.00737208	6.93849	7.67809	6.95713	7.56268	6.9304	7.89159	6.92776	7.5537	118	187	106	245	124	209	10133	#FFA07A,black	OPTN	chr10	13142082	13180276	3774	+	NM_021980	protein_coding	ALS12|FIP2|GLC1E|HIP7|HYPL|NRP|TFIIIA-INTP	P7950	optineurin	OPTN
17865	GRIA2	1.66962	0.190234	0.804385	1.5439	0.0192827	1.58979	1.68963	1.55368	0	1.48633	0	2	2	2	0	2	2891	#FFA07A,black	GRIA2	chr4	158141736	158287226	5927	+	NM_001083619	protein_coding	GLUR2|GLURB|GluA2|GluR-K2|HBGR2	P9132	glutamate ionotropic receptor AMPA type subunit 2	GRIA2
23387	AZIN1-AS1	1.66907	0.437915	1.92512	2.66417	1.64312	2.00732	1.75537	1.533	2.29088	3.59713	2	3	2	2	4	12	100506753	#FFA07A,black	AZIN1-AS1	chr8	103876499	103990104	884	+	NR_126339	lncRNA			AZIN1 antisense RNA 1	AZIN1-AS1
6240	ALOX5AP	1.66863	0.278364	1.62697	2.36564	0.0435047	2.81283	1.73555	1.5393	2.29432	2.46683	0	6	2	2	4	5	241	#FFA07A,black	ALOX5AP	chr13	31287615	31338565	1395	+	NM_001204406	protein_coding	FLAP	P36002	arachidonate 5-lipoxygenase activating protein	ALOX5AP
16378	NXPE3	1.6686	0.096835	4.17834	4.91698	4.31017	4.40059	3.90688	5.31289	4.28379	4.89534	18	20	12	40	19	32	91775	#FFA07A,black	NXPE3	chr3	101498029	101547075	9053	+	NM_145037	protein_coding		P12075	neurexophilin and PC-esterase domain family member 3	NXPE3
19491	LTB	1.66801	0.135119	2.86165	3.59978	2.07479	3.70722	2.77364	3.11999	3.42684	3.86954	3	12	5	8	10	15	4050	#FFA07A,black	LTB	chr6	31548336	31550202	893	-	NM_002341	protein_coding	TNFC|TNFSF3|p33	P19507	lymphotoxin beta	LTB
24736	MAP7D2	1.66772	0.40769	1.92627	2.66415	2.63191	1.59295	1.18801	2.27755	1.5486	3.47903	5	2	1	4	2	11	256714	#FFA07A,black	MAP7D2	chrX	20024831	20135114	4235	-	NM_152780	protein_coding	FLJ14503|MGC104944	P26459	MAP7 domain containing 2	MAP7D2
4041	LOC283194	1.66747	0.208113	1.95353	2.6912	1.06435	3.00587	2.72318	2.76752	1.54853	2.18062	1	7	5	6	2	4	283194	#FFA07A,black	LOC283194	chr11	58701116	58825925	2603	-	NR_033853	lncRNA			uncharacterized LOC283194	LOC283194
811	ZYG11A	1.6668	0.27631	0.439344	1.17642	1.03053	0.00167385	0.0358891	1.55872	0	1.50252	1	0	0	2	0	2	440590	#FFA07A,black	ZYG11A	chr1	53308183	53360247	4271	+	NM_001004339	protein_coding	ZYG11	P10287	zyg-11 family member A, cell cycle regulator	ZYG11A
14829	SRMS	1.6668	0.27631	0.439344	1.17642	1.03053	0.00167385	0.0358891	1.55872	0	1.50252	1	0	0	2	0	2	6725	#FFA07A,black	SRMS	chr20	62171277	62178857	2402	-	NM_080823	protein_coding	C20orf148|SRM|dJ697K14.1	P30102	src-related kinase lacking C-terminal regulatory tyrosine and N-terminal myristylation sites	SRMS
17576	HERC6	1.66673	0.0698081	4.52891	5.26593	4.52365	5.32942	3.81358	4.99348	5.00873	5.43853	21	39	11	32	32	47	55008	#FFA07A,black	HERC6	chr4	89299891	89364249	3889	+	NM_001165136	protein_coding	FLJ20637	P6812	HECT and RLD domain containing E3 ubiquitin protein ligase family member 6	HERC6
11498	CYP4F8	1.66658	0.396316	0.464202	1.20109	0.0122257	2.00387	1.09096	0	0	0.915831	0	3	1	0	0	1	11283	#FFA07A,black	CYP4F8	chr19	15726029	15740447	1905	+	NM_007253	protein_coding	CPF8|CYPIVF8	P22460	cytochrome P450 family 4 subfamily F member 8	CYP4F8
4157	SNORD30	1.66589	0.382807	2.39256	3.12885	1.07798	3.91246	2.96024	2.53592	2.55065	2.42883	1	14	6	5	5	5	9299	#FFA07A,black	SNORD30	chr11	62621135	62621204	70	-	NR_002561	snoRNA	RNU30|U30		small nucleolar RNA, C/D box 30	SNORD30
10296	LOC101927755	1.66471	0.0367185	3.17605	3.91132	3.06404	3.8146	3.00379	4.20522	3.42366	3.65787	7	13	6	18	10	13	101927755	#FFA07A,black	LOC101927755	chr17	58042457	58074333	1870	+	NR_110815	lncRNA			uncharacterized LOC101927755	LOC101927755
18612	P4HA2	1.6647	0.00597802	8.71834	9.4536	8.62001	9.32561	8.94285	9.42736	8.56234	9.59493	376	637	432	713	387	864	8974	#FFA07A,black	P4HA2	chr5	131528304	131563556	2841	-	NM_001142598	protein_coding		P23412	prolyl 4-hydroxylase subunit alpha 2	P4HA2
1976	RGS2	1.66438	0.00828483	7.48519	8.22018	7.78892	8.19793	7.0992	8.25196	7.4858	8.2101	211	291	119	315	183	330	5997	#FFA07A,black	RGS2	chr1	192778169	192781407	1350	+	NM_002923	protein_coding	G0S8	P32571	regulator of G-protein signaling 2	RGS2
12872	CYP1B1-AS1	1.66422	0.203152	1.43339	2.16824	1.63235	1.59145	0.107547	2.55024	1.97264	2.20582	2	2	0	5	3	4	285154	#FFA07A,black	CYP1B1-AS1	chr2	38358247	38408993	1753	+	NR_027252	lncRNA			CYP1B1 antisense RNA 1	CYP1B1-AS1
13962	FEV	1.66388	0.181941	1.44015	2.1747	2.04397	2.00602	0.107619	2.55023	1.55544	1.87606	3	3	0	5	2	3	54738	#FFA07A,black	FEV	chr2	219845809	219850379	1879	-	NM_017521	protein_coding	HSRNAFEV|PET-1	P3291	FEV, ETS transcription factor	FEV
5046	MFAP5	1.66357	0.269424	0.804375	1.53866	0.0192766	1.58979	1.68962	0.967368	0	1.90705	0	2	2	1	0	3	8076	#FFA07A,black	MFAP5	chr12	8798539	8815484	3003	-	NM_001297711	protein_coding	MAGP2|MP25	P28272	microfibrillar associated protein 5	MFAP5
22512	SMKR1	1.66341	0.0431914	4.48949	5.22363	4.3874	4.96211	4.64709	5.07959	4.41986	5.55797	19	30	21	34	21	51	100287482	#FFA07A,black	SMKR1	chr7	129142320	129152773	1035	+	NM_001195243	protein_coding		P31465	small lysine-rich protein 1	SMKR1
23429	SAMD12	1.66334	0.00090596	8.43436	9.16845	8.4666	9.17809	8.24798	9.10496	8.57001	9.21995	338	575	266	570	389	666	401474	#FFA07A,black	SAMD12	chr8	119201695	119634234	18915	-	NM_001101676	protein_coding	FLJ39458|MGC148139|MGC148140	P18281	sterile alpha motif domain containing 12	SAMD12
17422	UGT2B10	1.66312	0.0612493	5.39187	6.12576	5.64628	5.93871	4.47664	6.21742	5.74451	6.20438	47	60	18	76	54	81	7365	#FFA07A,black	UGT2B10	chr4	69681711	69886115	4352	+	NM_001290091	protein_coding	MGC142209|UDPGT2B10	P23158	UDP glucuronosyltransferase family 2 member B10	UGT2B10
13341	SULT1C3	1.6627	0.38925	2.08567	2.8192	2.05625	3.32765	2.72977	0.938835	0.95723	3.20419	3	9	5	1	1	9	442038	#FFA07A,black	SULT1C3	chr2	108863651	108881807	915	+	NM_001008743	protein_coding	ST1C3	P22584	sulfotransferase family 1C member 3	SULT1C3
24793	CFAP47	1.66221	0.223304	1.78741	2.52051	2.36906	2.00692	1.17638	2.27994	1.55074	3.05966	4	3	1	4	2	8	286464	#FFA07A,black	CFAP47	chrX	35937851	36403434	9943	+	NM_001304548	protein_coding		P23693	cilia and flagella associated protein 47	CFAP47
753	LINC01398	1.66129	0.376834	0.00654572	0.738849	0.00496029	1.5881	0.0146384	0	0	0	0	2	0	0	0	0	101929651	#FFA07A,black	LINC01398	chr1	46912345	46915376	1129	-	NR_121680	lncRNA			long intergenic non-protein coding RNA 1398	LINC01398
1007	CLCA4	1.66129	0.376834	0.00654572	0.738849	0.00496029	1.5881	0.0146384	0	0	0	0	2	0	0	0	0	22802	#FFA07A,black	CLCA4	chr1	87012759	87046432	3208	+	NR_024602	protein_coding	CaCC|CaCC2|MGC142247|MGC142249		chloride channel accessory 4	CLCA4
8918	CX3CL1	1.66129	0.376834	0.00654572	0.738849	0.00496029	1.5881	0.0146384	0	0	0	0	2	0	0	0	0	6376	#FFA07A,black	CX3CL1	chr16	57406373	57418960	3318	+	NM_002996	protein_coding	ABCD-3|C3Xkine|CXC3|CXC3C|NTN|NTT|SCYD1|fractalkine|neurotactin	P12109	C-X3-C motif chemokine ligand 1	CX3CL1
14788	HRH3	1.66129	0.376834	0.00654572	0.738849	0.00496029	1.5881	0.0146384	0	0	0	0	2	0	0	0	0	11255	#FFA07A,black	HRH3	chr20	60790017	60795323	2680	-	NM_007232	protein_coding	GPCR97|HH3R	P28571	histamine receptor H3	HRH3
2651	LOC101929279	1.66129	0.376834	0.00654572	0.738849	0.00496029	1.5881	0.0146384	0	0	0	0	2	0	0	0	0	101929279	#FFA07A,black	LOC101929279	chr10	30500781	30521619	2042	+	NR_120653	lncRNA			uncharacterized LOC101929279	LOC101929279
2701	FXYD4	1.66129	0.376834	0.00654572	0.738849	0.00496029	1.5881	0.0146384	0	0	0	0	2	0	0	0	0	53828	#FFA07A,black	FXYD4	chr10	43867092	43871783	904	+	NM_173160	protein_coding	CHIF	P10910	FXYD domain containing ion transport regulator 4	FXYD4
2899	PLA2G12B	1.66129	0.376834	0.00654572	0.738849	0.00496029	1.5881	0.0146384	0	0	0	0	2	0	0	0	0	84647	#FFA07A,black	PLA2G12B	chr10	74694938	74714510	1092	-	NM_032562	protein_coding	GXIIB|GXIIIsPLA2|MGC138151|PLA2G13	P14226	phospholipase A2 group XIIB	PLA2G12B
4613	CASP1P2	1.66129	0.376834	0.00654572	0.738849	0.00496029	1.5881	0.0146384	0	0	0	0	2	0	0	0	0	440067	#FFA07A,black	CASP1P2	chr11	104933329	104942257	2195	-	NR_131905	misc_RNA			caspase 1 pseudogene 2	CASP1P2
6324	ENOX1	1.66129	0.376834	0.00654572	0.738849	0.00496029	1.5881	0.0146384	0	0	0	0	2	0	0	0	0	55068	#FFA07A,black	ENOX1	chr13	43787666	44361116	3759	-	NM_001242863	protein_coding	CNOX|FLJ10094|PIG38|bA64J21.1|cCNOX	P700	ecto-NOX disulfide-thiol exchanger 1	ENOX1
6663	LINC00552	1.66129	0.376834	0.00654572	0.738849	0.00496029	1.5881	0.0146384	0	0	0	0	2	0	0	0	0	100130386	#FFA07A,black	LINC00552	chr13	114451484	114454062	2579	-	NR_028064	lncRNA			long intergenic non-protein coding RNA 552	LINC00552
8194	WDR93	1.66129	0.376834	0.00654572	0.738849	0.00496029	1.5881	0.0146384	0	0	0	0	2	0	0	0	0	56964	#FFA07A,black	WDR93	chr15	90234028	90286869	2539	+	NM_020212	protein_coding		P12255	WD repeat domain 93	WDR93
8249	LOC101927310	1.66129	0.376834	0.00654572	0.738849	0.00496029	1.5881	0.0146384	0	0	0	0	2	0	0	0	0	101927310	#FFA07A,black	LOC101927310	chr15	98096514	98103928	1397	-	NR_110756	lncRNA			uncharacterized LOC101927310	LOC101927310
8539	BCAR4	1.66129	0.376834	0.00654572	0.738849	0.00496029	1.5881	0.0146384	0	0	0	0	2	0	0	0	0	400500	#FFA07A,black	BCAR4	chr16	11913691	11922689	1584	-	NR_131216	lncRNA			breast cancer anti-estrogen resistance 4 (non-protein coding)	BCAR4
8860	LINC00919	1.66129	0.376834	0.00654572	0.738849	0.00496029	1.5881	0.0146384	0	0	0	0	2	0	0	0	0	100505619	#FFA07A,black	LINC00919	chr16	52116977	52119021	1658	-	NR_038233	lncRNA			long intergenic non-protein coding RNA 919	LINC00919
9790	FNDC8	1.66129	0.376834	0.00654572	0.738849	0.00496029	1.5881	0.0146384	0	0	0	0	2	0	0	0	0	54752	#FFA07A,black	FNDC8	chr17	33448631	33457751	1355	+	NM_017559	protein_coding	DKFZp434H2215	P18618	fibronectin type III domain containing 8	FNDC8
11419	SNORD41	1.66129	0.376834	0.00654572	0.738849	0.00496029	1.5881	0.0146384	0	0	0	0	2	0	0	0	0	26810	#FFA07A,black	SNORD41	chr19	12817263	12817332	70	-	NR_002751	snoRNA	RNU41|U41		small nucleolar RNA, C/D box 41	SNORD41
11746	LINC01531	1.66129	0.376834	0.00654572	0.738849	0.00496029	1.5881	0.0146384	0	0	0	0	2	0	0	0	0	100128682	#FFA07A,black	LINC01531	chr19	35896509	35907742	3312	+	NR_040046	lncRNA			long intergenic non-protein coding RNA 1531	LINC01531
12235	PTH2	1.66129	0.376834	0.00654572	0.738849	0.00496029	1.5881	0.0146384	0	0	0	0	2	0	0	0	0	113091	#FFA07A,black	PTH2	chr19	49925671	49926698	459	-	NM_178449	protein_coding	TIP39	P34919	parathyroid hormone 2	PTH2
12294	ASPDH	1.66129	0.376834	0.00654572	0.738849	0.00496029	1.5881	0.0146384	0	0	0	0	2	0	0	0	0	554235	#FFA07A,black	ASPDH	chr19	51014857	51017947	1257	-	NM_001024656	protein_coding		P13658	aspartate dehydrogenase domain containing	ASPDH
13099	NAT8B	1.66129	0.376834	0.00654572	0.738849	0.00496029	1.5881	0.0146384	0	0	0	0	2	0	0	0	0	51471	#FFA07A,black	NAT8B	chr2	73927636	73928467	832	-	NM_016347	misc_RNA	CML2|Hcml2|MGC97061|NAT8BP	P6815	N-acetyltransferase 8B (putative, gene/pseudogene)	NAT8B
14330	PCSK2	1.66129	0.376834	0.00654572	0.738849	0.00496029	1.5881	0.0146384	0	0	0	0	2	0	0	0	0	5126	#FFA07A,black	PCSK2	chr20	17206752	17465222	5204	+	NM_001201528	protein_coding	NEC2|PC2|SPC2	P31718	proprotein convertase subtilisin/kexin type 2	PCSK2
14635	WFDC10B	1.66129	0.376834	0.00654572	0.738849	0.00496029	1.5881	0.0146384	0	0	0	0	2	0	0	0	0	280664	#FFA07A,black	WFDC10B	chr20	44313290	44333658	632	-	NM_172006	protein_coding	WAP12	P24926	WAP four-disulfide core domain 10B	WFDC10B
14955	KRTAP20-2	1.66129	0.376834	0.00654572	0.738849	0.00496029	1.5881	0.0146384	0	0	0	0	2	0	0	0	0	337976	#FFA07A,black	KRTAP20-2	chr21	32007583	32007780	198	+	NM_181616	protein_coding	KAP20.2|MGC133104	P7202	keratin associated protein 20-2	KRTAP20-2
15155	COL18A1-AS2	1.66129	0.376834	0.00654572	0.738849	0.00496029	1.5881	0.0146384	0	0	0	0	2	0	0	0	0	100874236	#FFA07A,black	COL18A1-AS2	chr21	46827301	46829980	552	-	NR_052004	lncRNA			COL18A1 antisense RNA 2	COL18A1-AS2
15383	SNORD125	1.66129	0.376834	0.00654572	0.738849	0.00496029	1.5881	0.0146384	0	0	0	0	2	0	0	0	0	100113380	#FFA07A,black	SNORD125	chr22	29729152	29729247	96	-	NR_003686	snoRNA			small nucleolar RNA, C/D box 125	SNORD125
15583	CSDC2	1.66129	0.376834	0.00654572	0.738849	0.00496029	1.5881	0.0146384	0	0	0	0	2	0	0	0	0	27254	#FFA07A,black	CSDC2	chr22	41957014	41972670	2530	+	NM_014460	protein_coding	PIPPIN|dJ347H13.2	P7559	cold shock domain containing C2	CSDC2
15719	CHL1	1.66129	0.376834	0.00654572	0.738849	0.00496029	1.5881	0.0146384	0	0	0	0	2	0	0	0	0	10752	#FFA07A,black	CHL1	chr3	238279	451097	10502	+	NM_001253387	protein_coding	CALL|FLJ44930|L1CAM2|MGC132578	P35572	cell adhesion molecule L1 like	CHL1
15976	HHATL	1.66129	0.376834	0.00654572	0.738849	0.00496029	1.5881	0.0146384	0	0	0	0	2	0	0	0	0	57467	#FFA07A,black	HHATL	chr3	42734155	42744319	1999	-	NR_027753	protein_coding	C3orf3|GUP1|KIAA1173|MBOAT3|MSTP002|OACT3		hedgehog acyltransferase-like	HHATL
16592	TRH	1.66129	0.376834	0.00654572	0.738849	0.00496029	1.5881	0.0146384	0	0	0	0	2	0	0	0	0	7200	#FFA07A,black	TRH	chr3	129693236	129696781	1890	+	NM_007117	protein_coding	MGC125964|MGC125965	P24923	thyrotropin releasing hormone	TRH
17431	SULT1E1	1.66129	0.376834	0.00654572	0.738849	0.00496029	1.5881	0.0146384	0	0	0	0	2	0	0	0	0	6783	#FFA07A,black	SULT1E1	chr4	70706930	70725870	1780	-	NM_005420	protein_coding	EST|EST-1|MGC34459|STE	P17709	sulfotransferase family 1E member 1	SULT1E1
17612	ADH1A	1.66129	0.376834	0.00654572	0.738849	0.00496029	1.5881	0.0146384	0	0	0	0	2	0	0	0	0	124	#FFA07A,black	ADH1A	chr4	100197523	100212185	1500	-	NM_000667	protein_coding	ADH1	P10186	alcohol dehydrogenase 1A (class I), alpha polypeptide	ADH1A
18847	SPINK6	1.66129	0.376834	0.00654572	0.738849	0.00496029	1.5881	0.0146384	0	0	0	0	2	0	0	0	0	404203	#FFA07A,black	SPINK6	chr5	147582357	147594700	606	+	NM_001195290	protein_coding	BUSI2|MGC21394|UNQ844	P19767	serine peptidase inhibitor, Kazal type 6	SPINK6
18938	EBF1	1.66129	0.376834	0.00654572	0.738849	0.00496029	1.5881	0.0146384	0	0	0	0	2	0	0	0	0	1879	#FFA07A,black	EBF1	chr5	158122923	158526788	5392	-	NM_024007	protein_coding	COE1|EBF|FLJ39389|FLJ41763|O/E-1|OLF1	P746	early B-cell factor 1	EBF1
19516	VWA7	1.66129	0.376834	0.00654572	0.738849	0.00496029	1.5881	0.0146384	0	0	0	0	2	0	0	0	0	80737	#FFA07A,black	VWA7	chr6	31733371	31745108	2914	-	NM_025258_5	protein_coding		P6757	von Willebrand factor A domain containing 7	VWA7
19688	TSPO2	1.66129	0.376834	0.00654572	0.738849	0.00496029	1.5881	0.0146384	0	0	0	0	2	0	0	0	0	222642	#FFA07A,black	TSPO2	chr6	41010237	41012076	1105	+	NM_001010873	protein_coding	BZRPL1|MGC129806|MGC129807	P11659	translocator protein 2	TSPO2
19843	LOC101927189	1.66129	0.376834	0.00654572	0.738849	0.00496029	1.5881	0.0146384	0	0	0	0	2	0	0	0	0	101927189	#FFA07A,black	LOC101927189	chr6	53794780	53862465	3168	+	NR_125842	lncRNA			uncharacterized LOC101927189	LOC101927189
20256	LOC101928661	1.66129	0.376834	0.00654572	0.738849	0.00496029	1.5881	0.0146384	0	0	0	0	2	0	0	0	0	101928661	#FFA07A,black	LOC101928661	chr6	146915652	146920067	2190	-	NR_125860	lncRNA			uncharacterized LOC101928661	LOC101928661
20329	FNDC1	1.66129	0.376834	0.00654572	0.738849	0.00496029	1.5881	0.0146384	0	0	0	0	2	0	0	0	0	84624	#FFA07A,black	FNDC1	chr6	159590429	159693140	6551	+	NM_032532	protein_coding	AGS8|FNDC2|KIAA1866|MEL4B3|bA243O10.1|dJ322A24.1	P13308	fibronectin type III domain containing 1	FNDC1
21691	ZNF853	1.66129	0.376834	0.00654572	0.738849	0.00496029	1.5881	0.0146384	0	0	0	0	2	0	0	0	0	54753	#FFA07A,black	ZNF853	chr7	6655527	6663921	3578	+	NM_017560	protein_coding	DKFZp434J1015|DKFZp547K054	P26337	zinc finger protein 853	ZNF853
23278	LINC01419	1.66129	0.376834	0.00654572	0.738849	0.00496029	1.5881	0.0146384	0	0	0	0	2	0	0	0	0	103352670	#FFA07A,black	LINC01419	chr8	84315993	84321132	1518	+	NR_122034	lncRNA			long intergenic non-protein coding RNA 1419	LINC01419
25018	ARHGEF9-IT1	1.66129	0.376834	0.00654572	0.738849	0.00496029	1.5881	0.0146384	0	0	0	0	2	0	0	0	0	100874355	#FFA07A,black	ARHGEF9-IT1	chrX	62890076	62891382	394	-	NR_046803	lncRNA			ARHGEF9 intronic transcript 1 (non-protein coding)	ARHGEF9-IT1
25109	ZDHHC15	1.66129	0.376834	0.00654572	0.738849	0.00496029	1.5881	0.0146384	0	0	0	0	2	0	0	0	0	158866	#FFA07A,black	ZDHHC15	chrX	74588262	74743337	6646	-	NM_001146256	protein_coding	FLJ31812|MGC119974|MGC119975|MGC119976|MRX91	P28086	zinc finger DHHC-type containing 15	ZDHHC15
17246	PACRGL	1.66049	0.0100068	5.10047	5.83208	4.97225	5.8406	4.78994	5.80833	5.45513	5.847	29	56	23	57	44	63	133015	#FFA07A,black	PACRGL	chr4	20702036	20729980	2087	+	NM_001258346	protein_coding	C4orf28|MGC29898	P11031	PARK2 co-regulated like	PACRGL
[truncated: 24,166 more rows]
