# Supplementary material for: Exogenous NAD+ Stimulates MUC2 Expression in LS 174T Goblet Cells via the PLC-Delta/PTGES/PKC-Delta/ERK/CREB Signaling Pathway
Source: Biomolecules. 2020 Apr 9;10(4):580. doi: 10.3390/biom10040580 (PMC7226023; doi:10.3390/biom10040580)
Supplement: Supplementary file 1 [file biomolecules-10-00580-s001.zip › Supplementary Table S2.xlsx]

## Sheet: Sheet1
Filter: 648		Fold change	p-value	Average of normalized RC (log2)		Normalized RC (log2)						Raw data (RC)						KEGG input		Annotation											Gene information
ID	Gene symbol	test /con	test /con	con	test	1	2	3	4	5	6	1	2	3	4	5	6	Entrez ID	test /con	Gene ID	chromosome	start	end	width	strand	transcript_id	Biotype	Aliases	p_id	Description	NCBI search
482	SNORA44	40.3106	0.00133463	0.741304	6.07439	0.257421	6.38171	1.49555	5.81177	0	5.96818	0	82	1	57	0	68	677825	#FF0000,black	SNORA44	chr1	28906893	28907024	132	-	NR_002976	snoRNA	ACA44		small nucleolar RNA, H/ACA box 44	SNORA44
15809	SNORA7A	16.1683	0.00784277	2.35724	6.37234	2.91295	6.73477	2.02699	5.73153	1.9125	6.47406	6	105	2	54	3	97	619563	#FF0000,black	SNORA7A	chr3	12881811	12881949	139	-	NR_002582	snoRNA	ACA7		small nucleolar RNA, H/ACA box 7A	SNORA7A
9467	SNORA67	14.9765	0.00222036	4.42359	8.32822	4.17908	8.61506	4.99419	8.35507	3.84749	7.93468	16	389	26	338	14	272	26781	#FF0000,black	SNORA67	chr17	7481273	7481409	137	+	NR_002912	snoRNA	RNU67|U67		small nucleolar RNA, H/ACA box 67	SNORA67
1598	SNORA80E	14.5348	0.00208334	2.73926	6.6007	2.91704	6.88967	3.12515	6.61176	1.9084	6.22461	6	117	6	100	3	82	677823	#FF0000,black	SNORA80E	chr1	155889700	155889833	134	-	NR_002974	snoRNA			small nucleolar RNA, H/ACA box 80E	SNORA80E
9465	SNORA48	11.4781	0.0181386	1.16742	4.68823	1.68501	5.21527	1.33506	4.04029	0	4.56926	2	36	1	16	0	25	652965	#FF0000,black	SNORA48	chr17	7478031	7478165	135	+	NR_002918	snoRNA	ACA48		small nucleolar RNA, H/ACA box 48	SNORA48
5313	SNORA2B	11.4661	0.00114905	3.47976	6.99906	3.89625	7.27404	3.31902	6.91776	3.1041	6.75576	13	153	7	124	8	119	677794	#FF0000,black	SNORA2B	chr12	49061240	49061376	137	-	NR_002951	snoRNA	ACA2b		small nucleolar RNA, H/ACA box 2B	SNORA2B
4739	TREH	10.9011	0.0010361	0.0934279	3.53984	0.0709622	3.70606	0.201997	3.66399	0	3.19613	0	12	0	12	0	9	11181	#FF0000,black	TREH	chr11	118528942	118550381	1853	-	NM_007180	protein_coding	MGC129621|TRE|TREA	P4947	trehalase	TREH
3000	SNCG	10.3127	6.37114e-05	0.0884926	3.45485	0.0672053	3.59058	0.191677	3.42194	0	3.34066	0	11	0	10	0	10	6623	#FF0000,black	SNCG	chr10	88718288	88723017	826	+	NM_003087	protein_coding	BCSG1|SR	P31038	synuclein gamma	SNCG
16736	GPR87	9.80744	0.0197065	0.0836285	3.3775	0.0635035	3.70578	0.181471	3.66579	0	2.44322	0	12	0	12	0	5	53836	#FF0000,black	GPR87	chr3	151011876	151034636	1519	-	NM_023915	protein_coding	GPR95|KPG_002|MGC131898	P2286	G protein-coupled receptor 87	GPR87
18844	C5orf46	9.17214	0.00029352	0.0784553	3.27571	0.0595674	3.32756	0.170576	3.42396	0	3.05003	0	9	0	10	0	8	389336	#FF0000,black	C5orf46	chr5	147272271	147286101	542	-	NM_206966	protein_coding	MGC23985	P12898	chromosome 5 open reading frame 46	C5orf46
15951	SNORA6	8.87025	0.011785	2.6931	5.84207	2.688	6.32848	2.64301	5.59727	2.74642	5.43685	5	79	4	49	6	47	574040	#FF0000,black	SNORA6	chr3	39449882	39450030	149	+	NR_002325	snoRNA	ACA6		small nucleolar RNA, H/ACA box 6	SNORA6
459	IFI6	8.7407	0.000527497	5.79079	8.91854	5.82628	9.11906	5.83184	8.92334	5.71105	8.67992	53	552	48	502	53	457	2537	#FF0000,black	IFI6	chr1	27992572	27998724	1076	-	NM_022872	protein_coding	6-16|FAM14C|G1P3|IFI-6-16|IFI616	P26974	interferon alpha inducible protein 6	IFI6
9250	SNORD68	8.25666	0.00983501	1.47758	4.52313	1.68141	4.52999	0.372929	3.95334	1.94561	4.92534	2	22	0	15	3	32	606500	#FF0000,black	SNORD68	chr16	89627838	89627909	72	+	NR_002450	snoRNA	HBII-202		small nucleolar RNA, C/D box 68	SNORD68
25453	SPANXB1	8.24841	0.00742879	1.09231	4.13642	0.107952	4.09376	1.27935	3.65585	1.53179	4.52867	0	16	1	12	2	24	728695	#FF0000,black	SPANXB1	chrX	140084756	140097876	938	+	NM_032461	protein_coding	B1|CT11.2|SPANX-B|SPANXB|SPANXB2|SPANXF1	P34418	SPANX family member B1	SPANXB1
17440	ODAM	8.22063	0.00291515	1.16054	4.19979	1.099	4.5294	1.83357	4.04595	0	3.95591	1	22	2	16	0	16	54959	#FF0000,black	ODAM	chr4	71062244	71070293	1288	+	NM_017855	protein_coding	APIN|FLJ20513	P10549	odontogenic, ameloblast asssociated	ODAM
14225	SNORA51	6.88773	0.00200657	2.72812	5.51215	2.68153	5.76154	3.41047	5.51019	1.50054	5.21288	5	53	8	46	2	40	677831	#FF4500,black	SNORA51	chr20	2635713	2635844	132	+	NR_002981	snoRNA	ACA51		small nucleolar RNA, H/ACA box 51	SNORA51
24639	XG	6.88529	5.83783e-05	0.864892	3.64841	1.08	3.70638	1.2324	3.54541	0	3.68812	1	12	1	11	0	13	7499	#FF4500,black	XG	chrX	2670093	2734541	2931	+	NM_175569	protein_coding	MGC118758|MGC118759|MGC118760|MGC118761|PBDX	P21022	Xg blood group	XG
13778	SDPR	6.64317	0.0108872	0.793918	3.52579	1.07652	3.32818	0.211657	3.12788	0.951859	3.97896	1	9	0	8	1	16	8436	#FF4500,black	SDPR	chr2	192699032	192712006	3250	-	NM_004657	protein_coding	PS-p68|SDR|cavin-2	P31008	serum deprivation response	SDPR
16976	P3H2	6.57901	0.000526261	0.452727	3.1706	0.0575753	3.17566	0.165045	2.96131	0.958998	3.34886	0	8	0	7	1	10	55214	#FF4500,black	P3H2	chr3	189674517	189840226	3934	-	NM_001134418	protein_coding		P35123	prolyl 3-hydroxylase 2	P3H2
16953	SNORA4	6.04339	0.0259303	3.00137	5.59673	2.90031	6.15618	3.55908	5.27469	2.25409	5.13547	6	70	9	39	4	38	619568	#FF4500,black	SNORA4	chr3	186505402	186505538	137	+	NR_002588	snoRNA	ACA4		small nucleolar RNA, H/ACA box 4	SNORA4
4175	PLA2G16	6.02186	6.72942e-05	8.24522	10.8354	8.38467	10.792	8.20771	10.7404	8.13147	10.9643	319	1762	258	1773	287	2234	11145	#FF4500,black	PLA2G16	chr11	63341944	63381941	1101	-	NM_001128203	protein_coding	AdPLA|H-REV107-1|HRASLS3|HREV107|HREV107-3|MGC118754	P4730	phospholipase A2 group XVI	PLA2G16
1865	SNORD78	5.9362	0.00613444	1.2762	3.84574	1.66246	3.46619	0.263288	3.76679	1.53618	4.20704	2	10	0	13	2	19	692198	#FF4500,black	SNORD78	chr1	173834771	173834824	54	-	NR_003944	snoRNA	U78		small nucleolar RNA, C/D box 78	SNORD78
22609	MGAM2	5.88992	0.000759715	0.447926	3.00617	0.0516079	2.81327	0.148409	2.96321	0.961598	3.21344	0	6	0	7	1	9	93432	#FF4500,black	MGAM2	chr7	141811549	141922124	7733	+	NM_001293626	protein_coding		P30223	maltase-glucoamylase 2 (putative)	MGAM2
16128	SEMA3B-AS1	5.81627	0.0159392	0.787448	3.32754	1.07068	3.81265	0.186716	3.13041	0.955657	2.8696	1	13	0	8	1	7	101928931	#FF4500,black	SEMA3B-AS1	chr3	50304073	50304803	338	-	NR_110702	lncRNA			SEMA3B antisense RNA 1 (head to head)	SEMA3B-AS1
4174	HRASLS2	5.73431	0.0312556	1.08233	3.60194	2.06436	3.46569	0.226339	2.95472	0	4.1396	3	10	0	7	0	18	54979	#FF4500,black	HRASLS2	chr11	63320242	63330855	742	-	NM_017878	protein_coding	FLJ20556|PLA1/2-2	P20546	HRAS like suppressor 2	HRASLS2
25457	SPANXA1	5.67162	0.0184118	0.0460854	2.54985	0.034961	3.00479	0.101448	2.55113	0	1.87955	0	7	0	5	0	3	30014	#FF4500,black	SPANXA1	chrX	140671796	140678899	836	-	NM_013453	protein_coding	CT11.1|NAP-X|SPAN-Xa|SPAN-Xb|SPANX|SPANX-A2|SPANX-C|SPANX-D|SPANXA2|SPANXC|SPANXD	P26603	sperm protein associated with the nucleus, X-linked, family member A1	SPANXA1
8022	CYP1A1	5.61079	0.0161887	3.18698	5.67519	3.09019	5.59211	2.63764	5.12036	3.65328	6.13485	7	47	4	35	12	76	1543	#FF4500,black	CYP1A1	chr15	75011883	75017877	2608	-	NM_000499	protein_coding	AHH|AHRR|CP11|CYP1|P1-450|P450-C|P450DX	P3223	cytochrome P450 family 1 subfamily A member 1	CYP1A1
995	WDR63	5.52285	0.00185174	0.481666	2.94708	1.06007	2.81316	0.142775	2.76966	0	3.21535	1	6	0	6	0	9	126820	#FF4500,black	WDR63	chr1	85527981	85598821	3019	+	NM_145172	protein_coding	FLJ30067|NYD-SP29|RP11-507C22.2	P25671	WD repeat domain 63	WDR63
854	C1orf168	5.47122	0.012845	0.811798	3.26366	1.6473	3.00623	0.181072	2.95953	0	3.70035	2	7	0	7	0	13	199920	#FF4500,black	C1orf168	chr1	57184477	57285369	3460	-	NM_001004303	protein_coding	FLJ43208	P11358	chromosome 1 open reading frame 168	C1orf168
1023	GBP2	5.4687	0.00110642	4.01485	6.46605	3.10388	6.59222	4.61161	6.56798	3.94972	6.2066	7	95	20	97	15	81	2634	#FF4500,black	GBP2	chr1	89571816	89591842	4132	-	NM_004120	protein_coding		P27841	guanylate binding protein 2	GBP2
3130	LOXL4	5.31575	0.000128089	0.47948	2.88975	1.05867	2.81305	0.13712	2.96453	0	2.8877	1	6	0	7	0	7	84171	#FF4500,black	LOXL4	chr10	100007443	100028007	3657	-	NM_032211	protein_coding	FLJ21889|LOXC	P8274	lysyl oxidase like 4	LOXL4
4119	SCGB2A1	5.30022	0.000176273	1.51127	3.91732	1.09147	3.91316	1.81715	4.04831	1.53459	3.77782	1	14	2	16	2	14	4246	#FF4500,black	SCGB2A1	chr11	61976140	61981411	521	+	NM_002407	protein_coding	LPHC|MGB2|MGC71973|UGB3	P30703	secretoglobin family 2A member 1	SCGB2A1
769	LINC00853	5.28578	0.0142434	1.99087	4.39298	2.39971	3.91412	2.24581	4.27908	0.929247	4.83487	4	14	3	19	1	30	100874253	#FF4500,black	LINC00853	chr1	47644922	47646011	661	+	NR_047498	lncRNA			long intergenic non-protein coding RNA 853	LINC00853
9141	DYNLRB2	5.00119	0.0191305	0.0402512	2.36252	0.0305303	1.59088	0.088808	2.55302	0	2.71086	0	2	0	5	0	6	83657	#FF4500,black	DYNLRB2	chr16	80574631	80584706	1587	+	NM_001305017	protein_coding	DNCL2B|DNLC2B|MGC62033|ROBLD2	P14160	dynein light chain roadblock-type 2	DYNLRB2
2307	TRIM67	4.96256	0.0171122	0.441391	2.75247	0.0433956	2.5907	0.125346	2.28254	0.965272	3.2214	0	5	0	4	1	9	440730	#FF4500,black	TRIM67	chr1	231298674	231357314	8336	+	NM_001300889	protein_coding	FLJ44831|TNL	P24959	tripartite motif containing 67	TRIM67
6321	EPSTI1	4.93089	0.00439111	3.46156	5.76341	3.88263	6.07291	3.26866	5.73544	3.11461	5.40482	13	66	7	54	8	46	94240	#FF4500,black	EPSTI1	chr13	43460524	43566407	3201	-	NM_001002264	protein_coding	BRESI1|MGC29634	P14006	epithelial stromal interaction 1 (breast)	EPSTI1
15952	SNORA62	4.87366	0.0307078	4.1532	6.4382	4.32439	6.98425	4.73726	6.17999	2.73797	5.93143	18	125	22	74	6	67	6044	#FF4500,black	SNORA62	chr3	39452545	39452698	154	+	NR_002324	snoRNA	E2|E2-1|RNE2|RNU108		small nucleolar RNA, H/ACA box 62	SNORA62
4061	TCN1	4.86005	0.000387295	3.80526	6.08623	3.78236	6.1771	4.13641	5.88287	3.40504	6.17908	12	71	14	60	10	79	6947	#FF4500,black	TCN1	chr11	59620281	59634041	1567	-	NM_001062	protein_coding	TC1|TCI	P9645	transcobalamin 1	TCN1
4173	RARRES3	4.77831	0.00039044	6.03857	8.29507	5.77111	8.27938	6.18232	8.1188	6.12868	8.46607	51	308	62	287	71	393	5920	#FF4500,black	RARRES3	chr11	63304273	63313930	765	+	NM_004585	protein_coding	HRASLS4|MGC8906|PLA1/2-3|RIG1|TIG3	P30113	retinoic acid receptor responder 3	RARRES3
5681	TRHDE	4.76835	0.0179452	2.36187	4.61536	1.12121	4.86432	1.34478	4.81686	3.42034	4.01974	1	28	1	28	10	17	29953	#FF4500,black	TRHDE	chr12	72666529	73059422	5552	+	NM_013381	protein_coding	FLJ22381|PAP-II|PGPEP2|TRH-DE	P30842	thyrotropin releasing hormone degrading enzyme	TRHDE
15979	LOC729083	4.74739	0.0045082	0.0373832	2.28452	0.0283528	2.58974	0.0825733	2.28933	0	1.89057	0	5	0	4	0	3	729083	#FF4500,black	LOC729083	chr3	42812104	42815126	896	+	NR_122070				uncharacterized LOC729083	LOC729083
515	COL16A1	4.7444	0.0228871	0.439755	2.68598	0.0413211	2.00633	0.119488	3.13776	0.966221	2.69741	0	3	0	8	1	6	1307	#FF4500,black	COL16A1	chr1	32117848	32169768	5584	-	NM_001856	protein_coding	447AA	P24162	collagen type XVI alpha 1	COL16A1
2933	DUSP13	4.71607	0.0177924	2.19705	4.43464	0.135886	4.86402	2.55255	4.34936	2.76357	3.94202	0	28	4	20	6	16	51207	#FF4500,black	DUSP13	chr10	76854190	76868970	2278	-	NM_001007273	protein_coding	BEDP|DUSP13A|DUSP13B|FLJ32450|MDSP|SKRP4|TMDP	P9987	dual specificity phosphatase 13	DUSP13
19794	ADGRF4	4.70672	0.00211491	4.3554	6.59012	3.67594	6.65126	4.54933	6.27239	4.65608	6.79724	11	99	19	79	25	122	221393	#FF4500,black	ADGRF4	chr6	47666289	47689757	3162	+	NM_153838	protein_coding		P6470	adhesion G protein-coupled receptor F4	ADGRF4
7417	AHNAK2	4.60938	0.00169821	4.2823	6.48688	4.2484	6.17762	4.32283	6.70836	4.27469	6.52532	17	71	16	107	19	101	113146	#FF4500,black	AHNAK2	chr14	105403591	105444694	18317	-	NM_138420	protein_coding	C14orf78|KIAA2019	P118	AHNAK nucleoprotein 2	AHNAK2
19225	EDN1	4.55396	0.00087962	3.11149	5.29861	3.08373	5.4662	3.54736	5.08286	2.52579	5.32111	7	43	9	34	5	43	1906	#FF4500,black	EDN1	chr6	12290529	12297427	2266	+	NM_001955	protein_coding	ET1|HDLCQ7|PPET1	P14032	endothelin 1	EDN1
4401	FOLR1	4.55014	0.00986778	1.82094	4.00685	1.66863	3.81402	1.82761	4.42183	1.95261	3.67012	2	13	2	21	3	13	2348	#FF4500,black	FOLR1	chr11	71900602	71907367	1426	+	NM_016725	protein_coding	FBP|FOLR	P11564	folate receptor 1 (adult)	FOLR1
10806	DSC3	4.49105	0.0364478	3.11087	5.27792	3.08341	5.67895	1.94426	5.48033	3.76474	4.35909	7	50	2	45	13	22	1825	#FF4500,black	DSC3	chr18	28569331	28622781	7699	-	NM_024423	protein_coding	CDHF3|DSC|DSC1|DSC2|DSC4|HT-CP	P3590	desmocollin 3	DSC3
11283	KANK3	4.46569	0.000199262	3.87433	6.03321	3.98453	6.15689	4.13514	5.90677	3.40534	6.02511	14	70	14	61	10	71	256949	#FF4500,black	KANK3	chr19	8387468	8408146	2787	-	NM_198471	protein_coding	ANKRD47|FLJ46061	P28522	KN motif and ankyrin repeat domains 3	KANK3
3224	COL17A1	4.332	0.00294104	7.73404	9.84907	7.67838	9.46761	7.74684	9.95084	7.77519	10.0623	195	703	187	1025	224	1194	1308	#FF4500,black	COL17A1	chr10	105791046	105845638	5610	-	NM_000494	protein_coding	BA16H23.2|BP180|BPAG2|FLJ60881|KIAA0204|LAD-1	P31317	collagen type XVII alpha 1	COL17A1
8553	PLA2G10	4.32275	0.00402968	3.38906	5.50101	3.08787	5.67929	4.01826	5.62796	2.74903	5.13601	7	50	13	50	6	38	8399	#FF4500,black	PLA2G10	chr16	14766405	14788526	997	-	NM_003561	protein_coding	GXPLA2|GXSPLA2|MGC119918|MGC119919|MGC133367|SPLA2	P25780	phospholipase A2 group X	PLA2G10
25051	DLG3-AS1	4.31426	0.00174624	0.776176	2.88529	1.06008	2.59106	0.142799	2.96387	0.962484	3.05971	1	5	0	7	1	8	100873930	#FF4500,black	DLG3-AS1	chrX	69672806	69675844	484	-	NR_109801	lncRNA			DLG3 antisense RNA 1	DLG3-AS1
9978	KRT17	4.24421	0.010273	3.63144	5.71694	3.77751	6.11529	3.56929	5.30854	3.53544	5.60996	12	68	9	40	11	53	3872	#FF4500,black	KRT17	chr17	39775692	39780882	1574	-	NM_000422	protein_coding	K17|PC|PC2|PCHC1	P23614	keratin 17	KRT17
19796	PTCHD4	4.22257	0.00236598	4.47557	6.55369	4.16829	6.73525	4.61629	6.66688	4.59908	6.20311	16	105	20	104	24	81	442213	#FF4500,black	PTCHD4	chr6	47845764	48036425	5177	-	NM_001013732	protein_coding		P21826	patched domain containing 4	PTCHD4
22959	TNFRSF10C	4.21215	0.000319325	4.30908	6.38364	4.59575	6.46678	4.23706	6.1993	4.03829	6.46855	22	87	15	75	16	97	8794	#FF4500,black	TNFRSF10C	chr8	22960327	22974950	1494	+	NM_003841	protein_coding	CD263|DCR1|DCR1-TNFR|LIT|MGC149501|MGC149502|TRAIL-R3|TRAILR3|TRID	P712	tumor necrosis factor receptor superfamily member 10c	TNFRSF10C
3593	TRIM22	4.18586	0.00172664	4.0091	6.07462	3.88761	5.93818	3.71504	6.32962	4.3484	5.91764	13	60	10	82	20	66	10346	#FF4500,black	TRIM22	chr11	5710817	5732093	3310	+	NM_006074	protein_coding	GPSTAF50|RNF94|STAF50	P12338	tripartite motif containing 22	TRIM22
7607	LOC283710	4.15685	0.0190925	1.31682	3.37231	1.07436	3.59073	1.77882	3.66396	0.953269	2.66512	1	11	2	12	1	6	283710	#FF4500,black	LOC283710	chr15	31514971	31523050	1032	-	NM_001243538	protein_coding		P25782	uncharacterized LOC283710	LOC283710
22391	SLC26A4-AS1	4.13436	0.0258171	0.0314523	2.07912	0.0238507	2.58943	0.0696361	1.55069	0	1.89851	0	5	0	2	0	3	286002	#FF4500,black	SLC26A4-AS1	chr7	107296961	107302243	3888	-	NR_028137	lncRNA			SLC26A4 antisense RNA 1	SLC26A4-AS1
12221	NTF4	4.10929	0.0492743	0.0314278	2.07032	0.0238321	2.32661	0.0695825	0.963905	0	2.49378	0	4	0	1	0	5	4909	#FF4500,black	NTF4	chr19	49564397	49567124	999	-	NM_006179	protein_coding	GLC10|GLC1O|NT-4/5|NT4|NT5|NTF5	P28218	neurotrophin 4	NTF4
9724	PIPOX	4.10484	0.00597419	0.0314274	2.06875	0.0238318	1.59025	0.0695815	2.29158	0	2.22613	0	2	0	4	0	4	51268	#FF4500,black	PIPOX	chr17	27369918	27384236	2412	+	NM_016518	protein_coding	LPIPOX	P6778	pipecolic acid and sarcosine oxidase	PIPOX
24255	LOC100505478	4.10484	0.00597419	0.0314274	2.06875	0.0238318	1.59025	0.0695815	2.29158	0	2.22613	0	2	0	4	0	4	100505478	#FF4500,black	LOC100505478	chr9	117428714	117444369	731	-	NM_001199233	protein_coding		P22901	uncharacterized LOC100505478	LOC100505478
5255	CPNE8	4.10256	0.00285762	0.501236	2.53776	0.0371024	2.32758	1.15071	2.77421	0	2.47508	0	4	1	6	0	5	144402	#FF4500,black	CPNE8	chr12	39046002	39299420	3461	-	NM_153634	protein_coding	MGC129645|MGC129646	P33053	copine 8	CPNE8
16310	ROBO2	4.05602	0.0352274	1.26236	3.28242	1.64939	3.70592	0.192046	3.42191	1.5446	2.43897	2	12	0	10	2	5	6092	#FF4500,black	ROBO2	chr3	77089294	77699114	9351	+	NM_001290040	protein_coding	KIAA1568|SAX3	P17078	roundabout guidance receptor 2	ROBO2
10380	SNORA38B	4.02266	0.0051193	0.754213	2.76236	0.0455343	2.81294	0.131371	2.96522	1.55225	2.4643	0	6	0	7	2	5	100124536	#FF4500,black	SNORA38B	chr17	65736786	65736917	132	+	NR_003706	snoRNA			small nucleolar RNA, H/ACA box 38B	SNORA38B
20286	PLEKHG1	3.97032	0.000402201	2.06832	4.05758	1.67141	3.91358	1.83537	4.12889	2.54301	4.12013	2	14	2	17	5	18	57480	#FF6347,black	PLEKHG1	chr6	150920999	151164799	7237	+	NM_001029884	protein_coding	ARHGEF41|FLJ31738|KIAA1209	P7128	pleckstrin homology and RhoGEF domain containing G1	PLEKHG1
23785	AQP3	3.93494	0.00164668	8.51107	10.4874	8.84654	10.6457	7.33671	10.4965	8.88417	10.2993	440	1592	140	1497	484	1409	360	#FF6347,black	AQP3	chr9	33441152	33447631	1871	-	NM_004925	protein_coding	GIL	P10553	aquaporin 3 (Gill blood group)	AQP3
3912	MYBPC3	3.91775	0.00607438	2.82956	4.79958	2.66831	5.0509	3.03635	4.34431	2.75804	4.91106	5	32	6	20	6	32	4607	#FF6347,black	MYBPC3	chr11	47352957	47374253	4217	-	NM_000256	protein_coding	CMH4|DKFZp779E1762|FHC|MYBP-C	P18510	myosin binding protein C, cardiac	MYBPC3
6602	LINC00460	3.91328	0.00719693	0.795348	2.76373	1.63742	3.00536	0.13145	2.77108	0	2.46426	2	7	0	6	0	5	728192	#FF6347,black	LINC00460	chr13	107028911	107030142	916	+	NR_034119	lncRNA			long intergenic non-protein coding RNA 460	LINC00460
13170	CAPG	3.88804	0.00240769	5.16289	7.12193	4.77679	7.25552	5.52701	6.79488	5.08541	7.26706	25	151	39	114	34	170	822	#FF6347,black	CAPG	chr2	85621871	85641197	1782	-	NM_001256140	protein_coding	AFCP|MCP	P31592	capping actin protein, gelsolin like	CAPG
5083	LOC101928100	3.86822	0.00391535	2.88716	4.83883	2.66926	5.00663	2.83015	5.00174	3.12464	4.4374	5	31	5	32	8	23	101928100	#FF6347,black	LOC101928100	chr12	10516368	10551105	2830	+	NR_120430	lncRNA			uncharacterized LOC101928100	LOC101928100
3324	BTBD16	3.86264	0.014605	1.50774	3.45733	1.65413	3.59093	1.78675	3.77047	0.950996	2.85909	2	11	2	13	1	7	118663	#FF6347,black	BTBD16	chr10	124030821	124097676	1848	+	NM_144587	protein_coding	C10orf87|FLJ25359|MGC129864|MGC129865	P8208	BTB domain containing 16	BTBD16
10526	SCARNA16	3.84631	0.000137385	3.81194	5.75542	4.07288	5.86509	3.43023	5.68107	3.86048	5.71333	15	57	8	52	14	57	677781	#FF6347,black	SCARNA16	chr17	75085389	75085575	187	+	NR_003013	guide_RNA	ACA47		small Cajal body-specific RNA 16	SCARNA16
4546	SNORA8	3.84383	0.00718943	1.33253	3.27508	1.6494	3.59059	1.77329	3.12986	0	3.04284	2	11	2	8	0	8	654320	#FF6347,black	SNORA8	chr11	93465527	93465665	139	-	NR_002920	snoRNA	ACA8		small nucleolar RNA, H/ACA box 8	SNORA8
10483	UNC13D	3.83751	0.00102338	3.58222	5.52239	4.15575	5.59202	3.08012	5.3452	3.27067	5.61478	16	47	6	41	9	53	201294	#FF6347,black	UNC13D	chr17	73823308	73840798	4391	-	NM_199242	protein_coding	FHL3|HLH3|HPLH3|Munc13-4	P32430	unc-13 homolog D	UNC13D
16952	SNORA63	3.829	0.0286845	4.50294	6.43991	4.08144	6.96126	4.79831	6.05843	4.54019	6.11266	15	123	23	68	23	76	6043	#FF6347,black	SNORA63	chr3	186505088	186505222	135	+	NR_002586	snoRNA	E3|E3-2|RNE3|RNU107		small nucleolar RNA, H/ACA box 63	SNORA63
5261	MUC19	3.82564	0.0091989	0.0284435	1.96414	0.0215674	2.00476	0.06305	2.29275	0	1.48146	0	3	0	4	0	2	283463	#FF6347,black	MUC19	chr12	40787196	40964557	24831	+	NM_173600	protein_coding	FLJ35746	P2055	mucin 19, oligomeric	MUC19
11506	UCA1	3.82429	0.00118096	5.58079	7.51598	5.99664	7.29331	5.6357	7.62995	4.90758	7.60116	60	155	42	204	30	215	652995	#FF6347,black	UCA1	chr19	15939757	15947131	2314	+	NR_015379	lncRNA	CUDR|NCRNA00178		urothelial cancer associated 1 (non-protein coding)	UCA1
1923	CACNA1E	3.82004	0.0447591	0.0284389	1.96202	0.0215638	1.59003	0.0630398	2.55713	0	1.48147	0	2	0	5	0	2	777	#FF6347,black	CACNA1E	chr1	181452686	181775921	15088	+	NM_001205293	protein_coding	BII|CACH6|CACNL1A6|Cav2.3	P23057	calcium voltage-gated channel subunit alpha1 E	CACNA1E
17818	EDNRA	3.81974	0.00902811	0.0284393	1.96192	0.0215642	2.32643	0.0630407	1.55217	0	1.90271	0	4	0	2	0	3	1909	#FF6347,black	EDNRA	chr4	148402069	148466106	4150	+	NM_001957	protein_coding	ETA|ETAR|ETRA	P935	endothelin receptor type A	EDNRA
18762	PCDHB5	3.81337	3.83683e-06	0.0284347	1.9595	0.0215606	2.00476	0.0630305	1.96917	0	1.90272	0	3	0	3	0	3	26167	#FF6347,black	PCDHB5	chr5	140514788	140517709	2922	+	NM_015669	protein_coding	DKFZp586B0217|PCDH-BETA5	P21609	protocadherin beta 5	PCDHB5
5969	CCDC60	3.80744	0.00650212	0.02843	1.95725	0.0215571	1.59002	0.0630204	2.29276	0	1.90273	0	2	0	4	0	3	160777	#FF6347,black	CCDC60	chr12	119772517	119978852	2450	+	NM_178499	protein_coding	MGC39827	P4418	coiled-coil domain containing 60	CCDC60
5430	ITGB7	3.80687	0.0175787	3.59875	5.52735	3.40388	5.62174	3.91957	4.90324	3.4099	5.88751	9	48	12	30	10	64	3695	#FF6347,black	ITGB7	chr12	53585102	53601091	2867	-	NR_104181	protein_coding			integrin subunit beta 7	ITGB7
19462	SFTA2	3.80644	0.0187735	1.23575	3.1642	0.0633606	2.81386	0.181076	3.131	2.2888	3.47261	0	6	0	8	4	11	389376	#FF6347,black	SFTA2	chr6	30899127	30899952	454	-	NM_205854	protein_coding	GSGL541|SFTPG|UNQ541	P730	surfactant associated 2	SFTA2
14614	PI3	3.80362	0.00402373	2.23609	4.16347	2.08063	4.17645	2.99888	3.95601	0.933505	4.33325	3	17	6	15	1	21	5266	#FF6347,black	PI3	chr20	43803540	43805185	554	+	NM_002638	protein_coding	ESI|MGC13613|SKALP|WAP3|WFDC14|cementoin	P31455	peptidase inhibitor 3	PI3
6677	POTEG	3.80329	0.00505201	0.0284258	1.95568	0.0215539	2.00476	0.0630111	1.55217	0	2.22993	0	3	0	2	0	4	404785	#FF6347,black	POTEG	chr14	19553365	19584942	1975	+	NM_001005356	protein_coding	A26C2|ACTBL1|CT104.4|POTE-14|POTE14|POTE14alpha|POTE22	P32112	POTE ankyrin domain family member G	POTEG
1547	IL6R	3.80284	0.0358124	0.433054	2.36013	0.0327234	2.00568	0.0950722	1.96311	0.970269	2.90452	0	3	0	3	1	7	3570	#FF6347,black	IL6R	chr1	154377669	154441926	6565	+	NM_000565	protein_coding	CD126|IL-6R-1|IL-6R-alpha|IL6RA|MGC104991	P25532	interleukin 6 receptor	IL6R
7926	MEGF11	3.79076	0.0378136	0.0284165	1.9509	0.0215469	1.00531	0.0629908	2.29276	0	2.22995	0	1	0	4	0	4	84465	#FF6347,black	MEGF11	chr15	66187634	66546075	5914	-	NM_032445	protein_coding	DKFZp434L121|KIAA1781	P14553	multiple EGF like domains 11	MEGF11
469	PTAFR	3.78739	0.00276934	2.91476	4.83596	2.88679	4.8648	3.38146	5.04514	2.26469	4.5563	6	28	8	33	4	25	5724	#FF6347,black	PTAFR	chr1	28473677	28520447	4262	-	NM_000952	protein_coding	PAFR	P35110	platelet activating factor receptor	PTAFR
13510	TMEM163	3.7555	0.0433913	0.771741	2.68075	1.05573	2.5907	0.125379	1.95788	0.965267	3.22139	1	5	0	3	1	9	81615	#FF6347,black	TMEM163	chr2	135213330	135476571	1893	-	NM_030923	protein_coding	DC29|DKFZp566N034|DKFZp666J217|FLJ30176|SV31	P35771	transmembrane protein 163	TMEM163
24256	TNFSF15	3.74657	0.000197535	4.46876	6.37433	4.39735	6.31129	4.39947	6.52283	4.59994	6.27635	19	78	17	94	24	85	9966	#FF6347,black	TNFSF15	chr9	117546915	117568408	6689	-	NM_005118	protein_coding	MGC129934|MGC129935|TL1|TL1A|VEGI|VEGI192A	P6431	tumor necrosis factor superfamily member 15	TNFSF15
22324	SERPINE1	3.70862	0.00771605	3.79386	5.68474	3.98041	6.00687	3.92676	5.68167	3.40826	5.27343	14	63	12	52	10	42	5054	#FF6347,black	SERPINE1	chr7	100770370	100782547	3190	+	NM_000602	protein_coding	PAI|PAI-1|PAI1|PLANH1	P8361	serpin family E member 1	SERPINE1
1413	CTSS	3.6638	0.0260005	1.69384	3.56718	1.08224	3.00712	2.5005	3.96314	0.948121	3.57569	1	7	4	15	1	12	1520	#FF6347,black	CTSS	chr1	150702672	150738433	4107	-	NM_001199739	protein_coding	MGC3886	P20388	cathepsin S	CTSS
13787	LOC101927482	3.66169	0.0101787	2.10705	3.97956	1.66943	4.32794	2.77657	3.76374	1.53164	3.77167	2	19	5	13	2	14	101927482	#FF6347,black	LOC101927482	chr2	197124748	197128928	1466	+	NR_110225	lncRNA			uncharacterized LOC101927482	LOC101927482
7268	IFI27	3.61655	0.000289916	8.04504	9.89965	7.86418	9.82992	8.21152	9.79796	8.03855	10.057	222	904	259	922	269	1190	3429	#FF6347,black	IFI27	chr14	94577079	94583036	1100	+	NM_001288958	protein_coding	FAM14D|ISG12|ISG12A|P27	P4324	interferon alpha inducible protein 27	IFI27
2883	UNC5B-AS1	3.61407	0.0286856	1.67624	3.52986	1.08115	3.81322	2.19043	2.75936	1.53986	3.78899	1	13	3	6	2	14	728978	#FF6347,black	UNC5B-AS1	chr10	72976981	72977985	647	-	NR_038453	lncRNA			UNC5B antisense RNA 1	UNC5B-AS1
21941	SNORA9	3.60551	0.0122285	2.73897	4.58917	2.6641	4.9605	2.56864	4.12195	2.9555	4.56458	5	30	4	17	7	25	677798	#FF6347,black	SNORA9	chr7	45024977	45025109	133	-	NR_002952	snoRNA	ACA9		small nucleolar RNA, H/ACA box 9	SNORA9
6734	RNASE7	3.60245	0.0383759	2.04131	3.89029	2.64898	4.39811	0.290131	3.41322	2.27904	3.67212	5	20	0	10	4	13	84659	#FF6347,black	RNASE7	chr14	21510385	21512392	1498	+	NM_032572	protein_coding	MGC133220	P13910	ribonuclease A family member 7	RNASE7
613	POU3F1	3.56831	0.000540592	1.48193	3.31718	1.65129	3.46536	1.21647	3.12884	1.54338	3.33753	2	10	1	8	2	10	5453	#FF6347,black	POU3F1	chr1	38509523	38512450	2928	-	NM_002699	protein_coding	OCT6|OTF6|SCIP	P15689	POU class 3 homeobox 1	POU3F1
23784	AQP7	3.52159	0.0231349	0.0254102	1.84164	0.0192657	2.32625	0.0563942	1.55369	0	1.48637	0	4	0	2	0	2	364	#FF6347,black	AQP7	chr9	33384948	33402517	1256	-	NM_001170	protein_coding	AQP7L|AQP9|AQPap|MGC149555|MGC149556	P27161	aquaporin 7	AQP7
14631	WFDC8	3.51541	0.00276312	0.025406	1.8391	0.0192626	2.00455	0.0563851	1.97053	0	1.48637	0	3	0	3	0	2	90199	#FF6347,black	WFDC8	chr20	44179791	44207965	1673	-	NM_181510	protein_coding	C20orf170|WAP8|dJ461P17.1	P8306	WAP four-disulfide core domain 8	WFDC8
15194	CECR2	3.51541	0.00276312	0.025406	1.8391	0.0192626	2.00455	0.0563851	1.97053	0	1.48637	0	3	0	3	0	2	27443	#FF6347,black	CECR2	chr22	17840839	18037856	11171	+	NM_001290046	protein_coding	KIAA1740	P12157	cat eye syndrome chromosome region, candidate 2	CECR2
15654	LINC01589	3.51122	0.0450593	0.0254022	1.83737	0.0192597	2.32625	0.0563767	0.967381	0	1.90708	0	4	0	1	0	3	100506737	#FF6347,black	LINC01589	chr22	46000312	46001527	574	-	NR_131244	lncRNA			long intergenic non-protein coding RNA 1589	LINC01589
1492	SPRR1A	3.50966	0.0187973	0.0254018	1.83673	0.0192594	1.58979	0.0563759	2.29399	0	1.48638	0	2	0	4	0	2	6698	#FF6347,black	SPRR1A	chr1	152956564	152958290	1258	+	NM_001199828	protein_coding	SPRK	P33995	small proline rich protein 1A	SPRR1A
22778	FAM87A	3.50404	0.00141946	0.025398	1.83442	0.0192565	2.00455	0.0563675	1.5537	0	1.90709	0	3	0	2	0	3	157693	#FF6347,black	FAM87A	chr8	325931	333174	4013	-	NR_103537	lncRNA			family with sequence similarity 87 member A	FAM87A
1332	LIX1L	3.50346	0.0055579	1.50395	3.31273	1.65129	3.32804	1.77866	2.95727	0.953315	3.58501	2	9	2	7	1	12	128077	#FF6347,black	LIX1L	chr1	145477067	145501669	3997	+	NM_153713	protein_coding	DKFZp762F237|MGC46719	P5749	limb and CNS expressed 1 like	LIX1L
24827	LOC101927501	3.50334	0.0127242	3.50306	5.31179	3.25181	4.91451	2.3277	5.38119	4.28301	5.56449	8	29	3	42	19	51	101927501	#FF6347,black	LOC101927501	chrX	43036243	43085847	2228	+	NR_110387	lncRNA			uncharacterized LOC101927501	LOC101927501
3345	CHST15	3.49527	0.0370729	0.02539	1.83079	0.0192504	2.00455	0.0563499	0.967388	0	2.2339	0	3	0	1	0	4	51363	#FF6347,black	CHST15	chr10	125767182	125853123	6681	-	NM_015892	protein_coding	BRAG|DKFZp781H1369|GALNAC4S-6ST|KIAA0598|MGC34346|RP11-47G11.1	P6239	carbohydrate (N-acetylgalactosamine 4-sulfate 6-O) sulfotransferase 15	CHST15
13392	IL1RN	3.49408	0.0145532	4.06923	5.87414	3.2616	6.09455	4.65981	5.34155	3.95335	6.06776	8	67	21	41	15	73	3557	#FF6347,black	IL1RN	chr2	113875470	113891593	2165	+	NM_173843	protein_coding	DIRA|ICIL-1RA|IL-1RN|IL-1ra|IL-1ra3|IL1F3|IL1RA|IRAP|MGC10430|MVCD4	P10917	interleukin 1 receptor antagonist	IL1RN
15540	APOBEC3H	3.48859	0.0058328	3.03169	4.83433	3.39218	4.9137	0.474863	4.91043	3.6604	4.66504	9	29	0	30	12	27	164668	#FF6347,black	APOBEC3H	chr22	39493229	39500072	1615	+	NM_181773	protein_coding	ARP10	P10914	apolipoprotein B mRNA editing enzyme catalytic subunit 3H	APOBEC3H
1190	CD53	3.48802	0.0118365	0.0253859	1.82779	0.0192473	1.58979	0.0563408	1.5537	0	2.2339	0	2	0	2	0	4	963	#FF6347,black	CD53	chr1	111413821	111442558	1721	+	NM_001040033	protein_coding	MOX44|TSPAN25	P8205	CD53 molecule	CD53
16583	SNORA7B	3.47508	0.0198624	2.1829	3.97994	1.09815	4.39828	2.22289	3.65545	2.76826	3.77077	1	20	3	12	6	14	677797	#FF6347,black	SNORA7B	chr3	129116053	129116191	139	-	NR_002992	snoRNA	ACA7B		small nucleolar RNA, H/ACA box 7B	SNORA7B
1715	SLAMF7	3.46795	0.0252538	1.04009	2.83417	1.6398	3.1753	0.143051	2.96384	0.962444	2.18856	2	8	0	7	1	4	57823	#FF6347,black	SLAMF7	chr1	160708847	160724608	2676	+	NM_001282595	protein_coding	19A|CD319|CRACC|CS1	P7118	SLAM family member 7	SLAMF7
12975	CCDC85A	3.46522	0.0389852	0.492253	2.2852	0.0305949	2.81207	1.13651	1.96421	0	1.88675	0	6	1	3	0	3	114800	#FF6347,black	CCDC85A	chr2	56411258	56613309	3983	+	NM_001080433	protein_coding	KIAA1912	P2096	coiled-coil domain containing 85A	CCDC85A
19432	TRIM31-AS1	3.45023	0.0233802	0.750473	2.53717	0.0392229	2.81259	0.11355	1.95988	1.55463	2.69993	0	6	0	3	2	6	104533120	#FF6347,black	TRIM31-AS1	chr6	30073017	30082501	549	+	NR_126470	lncRNA			TRIM31 antisense RNA 1	TRIM31-AS1
2148	HHAT	3.44178	0.00146142	4.4743	6.25746	4.07975	6.39964	4.67323	5.99504	4.60052	6.34524	15	83	21	65	24	89	55733	#FF6347,black	HHAT	chr1	210501596	210849638	3962	+	NM_001170564	protein_coding	FLJ10724|FLJ34867|MART2|SKI1|Skn	P8403	hedgehog acyltransferase	HHAT
23202	SNORD87	3.41091	0.0134642	1.67501	3.44517	2.64039	3.17655	1.22938	3.54582	0	3.57957	5	8	1	11	0	12	641648	#FF6347,black	SNORD87	chr8	67834709	67834784	76	-	NR_002598	snoRNA	HBII-276|U87		small nucleolar RNA, C/D box 87	SNORD87
7714	PLA2G4D	3.4055	0.00730386	2.50254	4.2704	2.08441	4.32851	2.79604	4.54451	2.53956	3.8547	3	19	5	23	5	15	283748	#FF6347,black	PLA2G4D	chr15	42359881	42386752	3584	-	NM_178034	protein_coding	cPLA2delta	P2008	phospholipase A2 group IVD	PLA2G4D
11743	CD22	3.40259	0.000485429	1.29497	3.0616	1.64529	3.00605	1.19551	2.96068	0.958128	3.20607	2	7	1	7	1	9	933	#FF6347,black	CD22	chr19	35820069	35838260	3918	+	NM_001278417	protein_coding	FLJ22814|MGC130020|SIGLEC-2|SIGLEC2	P27543	CD22 molecule	CD22
619	RHBDL2	3.4023	0.047081	1.05303	2.81954	0.0496182	2.00692	1.1763	3.28823	1.55075	2.88553	0	3	1	9	2	7	54933	#FF6347,black	RHBDL2	chr1	39351478	39407502	2003	-	NM_017821	protein_coding	MGC16997|RRP2	P33339	rhomboid, veinlet-like 2 (Drosophila)	RHBDL2
15293	GGTLC2	3.3809	0.00106801	3.51431	5.27172	2.68009	5.25504	4.10639	5.23963	3.41223	5.31924	5	37	14	38	10	43	91227	#FF6347,black	GGTLC2	chr22	22987091	22990368	876	+	NM_001282879	protein_coding	GGTL4|MGC96916	P26613	gamma-glutamyltransferase light chain 2	GGTLC2
713	SNORD55	3.37932	0.000550596	1.3081	3.06484	1.06688	3.17575	1.76163	2.96067	0.95811	3.04996	1	8	2	7	1	8	26811	#FF6347,black	SNORD55	chr1	45241537	45241610	74	+	NR_000015	snoRNA	RNU39|RNU55|SNORD39|U39|U55		small nucleolar RNA, C/D box 55	SNORD55
167	CORT	3.37406	0.00725406	1.93152	3.686	2.06952	4.00595	1.25327	3.41583	2.28168	3.56962	3	15	1	10	4	12	1325	#FF6347,black	CORT	chr1	10509776	10510379	604	+	NM_001302	protein_coding	CST-14|CST-17|CST-29	P2489	cortistatin	CORT
24824	GPR34	3.35981	0.0182258	2.38484	4.13322	0.12159	4.00681	2.53913	3.86174	3.13229	4.4614	0	15	4	14	8	23	2857	#FF6347,black	GPR34	chrX	41548226	41556530	3668	+	NM_005300	protein_coding		P21776	G protein-coupled receptor 34	GPR34
14772	PHACTR3	3.35351	0.0353519	0.789352	2.53502	1.63365	2.00618	0.113585	2.96739	0	2.47228	2	3	0	7	0	5	116154	#FF6347,black	PHACTR3	chr20	58152564	58422766	3379	+	NM_001199505	protein_coding	C20orf101|H17739|MGC117178|SCAPIN1|SCAPININ	P644	phosphatase and actin regulator 3	PHACTR3
12073	PPM1N	3.32988	0.00672545	3.79742	5.53289	4.23771	5.7349	3.92159	5.16033	2.94343	5.6403	17	52	12	36	7	54	147699	#FF6347,black	PPM1N	chr19	46001731	46005764	1714	+	NM_001080401	protein_coding	FLJ40125	P201	protein phosphatase, Mg2+/Mn2+ dependent 1N (putative)	PPM1N
14022	CCL20	3.32711	0.0199094	2.37656	4.11083	3.5153	4.00677	0.333989	4.12756	1.52814	4.19207	10	15	0	17	2	19	6364	#FF6347,black	CCL20	chr2	228678558	228682280	954	+	NM_004591	protein_coding	CKb4|LARC|MIP-3a|MIP3A|SCYA20|ST38	P3684	C-C motif chemokine ligand 20	CCL20
8004	LOXL1-AS1	3.30526	0.0472026	1.02712	2.75189	1.05866	2.81305	0.137055	1.95595	1.5515	3.21731	1	6	0	3	2	9	100287616	#FF6347,black	LOXL1-AS1	chr15	74209809	74220589	2933	-	NR_040066	lncRNA			LOXL1 antisense RNA 1	LOXL1-AS1
3416	CYP2E1	3.29488	0.0324247	2.89158	4.61181	3.52365	4.59182	2.57202	5.04706	2.26762	4.01585	10	23	4	33	4	17	1571	#FF6347,black	CYP2E1	chr10	135340867	135352620	1667	+	NM_000773	protein_coding	CPE1|CYP2E|P450-J|P450C2E	P9810	cytochrome P450 family 2 subfamily E member 1	CYP2E1
16019	CCR9	3.29445	0.00268761	0.458205	2.17824	1.04446	2.32696	0.0825594	1.9654	0	2.21891	1	4	0	3	0	4	10803	#FF6347,black	CCR9	chr3	45927996	45944667	2653	+	NM_001256369	protein_coding	CDw199|GPR-9-6|GPR28	P11076	C-C motif chemokine receptor 9	CCR9
3589	TRIM6	3.28202	0.00845579	0.458191	2.17278	1.04445	2.00533	0.0825218	1.96541	0	2.48714	1	3	0	3	0	5	117854	#FF6347,black	TRIM6	chr11	5617331	5634188	3231	+	NM_058166	protein_coding	RNF89	P32355	tripartite motif containing 6	TRIM6
22843	CLDN23	3.27634	0.0375064	2.27153	3.98362	1.09907	4.25411	1.83372	4.2078	3.13395	3.30708	1	18	2	18	8	10	137075	#FF6347,black	CLDN23	chr8	8559666	8561617	1952	+	NM_194284	protein_coding	CLDNL|hCG1646163	P25618	claudin 23	CLDN23
5235	TSPAN11	3.26488	0.00411968	2.86198	4.569	2.40723	4.76146	2.26972	4.47888	3.54639	4.44533	4	26	3	22	11	23	441631	#FF6347,black	TSPAN11	chr12	31079838	31149537	5562	+	NM_001080509	protein_coding	VSSW1971	P12276	tetraspanin 11	TSPAN11
23536	GPR20	3.26296	0.013703	1.05159	2.75777	0.0476029	3.00547	1.17231	2.28078	1.55148	2.88767	0	7	1	4	2	7	2843	#FF6347,black	GPR20	chr8	142366587	142377365	1526	-	NM_005293	protein_coding		P30503	G protein-coupled receptor 20	GPR20
15545	SNORD83A	3.25675	0.0232095	1.78306	3.48649	1.08109	3.59112	1.23545	2.9542	2.54954	3.78906	1	11	1	7	5	14	116937	#FF6347,black	SNORD83A	chr22	39711218	39711312	95	-	NR_000027	snoRNA	RNU83A|U83A		small nucleolar RNA, C/D box 83A	SNORD83A
22087	ELN	3.24989	0.0374752	1.05157	2.75196	0.0475749	2.00678	1.17225	3.13574	1.55149	2.8877	0	3	1	8	2	7	2006	#FF6347,black	ELN	chr7	73442119	73484236	4035	+	NM_001278918	protein_coding	FLJ38671|FLJ43523|SVAS|WBS|WS	P21337	elastin	ELN
24803	SYTL5	3.24761	0.0137501	1.05157	2.75095	0.0475685	2.32826	1.17224	2.77037	1.5515	3.06177	0	4	1	6	2	8	94122	#FF6347,black	SYTL5	chrX	37865835	37988073	4883	+	NM_001163335	protein_coding	slp5	P15952	synaptotagmin like 5	SYTL5
5141	LINC01559	3.22371	0.00155925	4.69441	6.38313	4.59658	6.41687	4.54631	6.56749	4.91241	6.13163	22	84	19	97	30	77	283422	#FF6347,black	LINC01559	chr12	13523605	13529679	3202	-	NR_036555	lncRNA			long intergenic non-protein coding RNA 1559	LINC01559
3673	SCUBE2	3.22068	0.0359036	1.9659	3.65326	0.0906423	4.09326	2.75977	3.41619	1.95677	3.32217	0	16	5	10	3	10	57758	#FF6347,black	SCUBE2	chr11	9041047	9113150	4707	-	NM_001170690	protein_coding	CEGB1|CEGF1|CEGP1|FLJ16792|FLJ35234|MGC133057	P35158	signal peptide, CUB domain and EGF like domain containing 2	SCUBE2
4534	DISC1FP1	3.21822	0.0322743	0.022346	1.70861	0.016941	2.00434	0.0496545	1.97194	0	0.903314	0	3	0	3	0	1	101929222	#FF6347,black	DISC1FP1	chr11	89984400	90648220	774	+	NR_104190	lncRNA			DISC1 fusion partner 1 (non-protein coding)	DISC1FP1
2228	CAPN8	3.2151	5.11313e-07	3.62338	5.30825	3.65905	5.32904	3.55318	5.31178	3.65543	5.28356	11	39	9	40	12	42	388743	#FF6347,black	CAPN8	chr1	223714972	223853436	2101	-	NM_001143962	protein_coding		P27722	calpain 8	CAPN8
22709	AOC1	3.21065	0.0363957	3.30297	4.98583	3.39534	4.65134	3.23261	4.59532	3.27598	5.51598	9	24	7	24	9	49	26	#FF6347,black	AOC1	chr7	150549565	150558379	2626	+	NM_001091	protein_coding		P32426	amine oxidase, copper containing 1	AOC1
5084	KLRC4-KLRK1	3.20589	0.00391483	2.29537	3.97609	1.09904	4.00652	2.52925	4.12913	2.76798	3.76983	1	15	4	17	6	14	100528032	#FF6347,black	KLRC4-KLRK1	chr12	10524952	10562745	1947	-	NM_001199805	protein_coding		P16401	KLRC4-KLRK1 readthrough	KLRC4-KLRK1
5788	SNORA53	3.20425	0.00418367	0.0223389	1.70233	0.0169356	2.00434	0.0496389	1.55529	0	1.49149	0	3	0	2	0	2	677832	#FF6347,black	SNORA53	chr12	98993413	98993662	250	+	NR_003015	snoRNA	ACA53		small nucleolar RNA, H/ACA box 53	SNORA53
10156	HOXB-AS1	3.20425	0.00418367	0.0223389	1.70233	0.0169356	2.00434	0.0496389	1.55529	0	1.49149	0	3	0	2	0	2	100874362	#FF6347,black	HOXB-AS1	chr17	46621713	46628603	797	+	NR_102279	lncRNA			HOXB cluster antisense RNA 1	HOXB-AS1
25458	SPANXA2	3.20425	0.00418367	0.0223389	1.70233	0.0169356	2.00434	0.0496389	1.55529	0	1.49149	0	3	0	2	0	2	728712	#FF6347,black	SPANXA2	chrX	140671796	140672081	286	-	NM_145662_1	protein_coding	CT11.1|SPAN-X|SPANX|SPANX-A|SPANXA|SPANXA1	P26603	SPANX family member A2	SPANXA2
11717	WTIP	3.20259	0.00429495	2.92699	4.60623	3.07218	4.81394	1.89055	4.41362	3.41919	4.56246	7	27	2	21	10	25	126374	#FF6347,black	WTIP	chr19	34972880	34992085	2204	+	NM_001080436	protein_coding		P5282	Wilms tumor 1 interacting protein	WTIP
19287	SLC17A4	3.19822	0.00285635	0.0223352	1.6996	0.0169328	1.58955	0.0496307	1.97195	0	1.4915	0	2	0	3	0	2	10050	#FF6347,black	SLC17A4	chr6	25754927	25781403	3700	+	NM_001286121	protein_coding	KAIA2138|KIAA2138|MGC129623	P2628	solute carrier family 17 member 4	SLC17A4
24768	SCARNA23	3.18725	0.00108754	0.0223281	1.69464	0.0169275	1.58955	0.0496151	1.55529	0	1.91166	0	2	0	2	0	3	677773	#FF6347,black	SCARNA23	chrX	24762558	24762687	130	+	NR_003007	guide_RNA	ACA12		small Cajal body-specific RNA 23	SCARNA23
5140	EMP1	3.18507	0.0216632	6.19764	7.86897	5.49838	8.14734	6.9024	7.33142	5.79074	8.00416	42	281	104	166	56	285	2012	#FF6347,black	EMP1	chr12	13349602	13369708	2804	+	NM_001423	protein_coding	CL-20|EMP-1|TMP	P12856	epithelial membrane protein 1	EMP1
22295	C7orf61	3.18107	0.022589	0.0223244	1.69184	0.0169246	1.00476	0.0496069	1.97195	0	1.91166	0	1	0	3	0	3	402573	#FF6347,black	C7orf61	chr7	100054238	100061894	1004	-	NM_001004323	protein_coding		P29931	chromosome 7 open reading frame 61	C7orf61
19653	CDKN1A	3.17401	0.00101584	10.3933	12.0596	10.4133	12.1819	10.4141	11.8095	10.3518	12.1583	1306	4619	1199	3722	1340	5116	1026	#FF6347,black	CDKN1A	chr6	36644237	36655116	2793	+	NM_001220777	protein_coding	CAP20|CDKN1|CIP1|MDA-6|P21|SDI1|WAF1|p21CIP1	P18697	cyclin-dependent kinase inhibitor 1A	CDKN1A
11338	ICAM4	3.16884	0.00132679	3.13919	4.80315	2.88734	4.96093	3.22207	4.86283	3.27807	4.55536	6	30	7	29	9	25	3386	#FF6347,black	ICAM4	chr19	10397643	10399260	1568	+	NM_001039132	protein_coding	CD242|LW	P20698	intercellular adhesion molecule 4 (Landsteiner-Wiener blood group)	ICAM4
16185	TNNC1	3.15619	0.0201249	3.0492	4.70739	3.39033	4.70734	3.52222	4.27352	1.51491	5.04053	9	25	9	19	2	35	7134	#FF6347,black	TNNC1	chr3	52485107	52488057	696	-	NM_003280	protein_coding	CMD1Z|CMH13|TN-C|TNC|TNNC	P1966	troponin C1, slow skeletal and cardiac type	TNNC1
24283	GSN	3.14994	0.000231699	7.2537	8.90903	7.3853	8.77958	7.40115	8.99012	6.92615	8.94887	159	436	147	526	124	551	2934	#FF6347,black	GSN	chr9	124030380	124095120	3545	+	NM_001127663	protein_coding	DKFZp313L0718	P18825	gelsolin	GSN
5811	DRAM1	3.14788	0.000290713	6.80145	8.45583	6.44173	8.53545	7.07489	8.49182	6.81865	8.3324	82	368	117	372	115	359	55332	#FF6347,black	DRAM1	chr12	102271105	102317401	3543	+	NM_018370	protein_coding	DRAM|FLJ11259	P23273	DNA damage regulated autophagy modulator 1	DRAM1
14722	BCAS1	3.1359	0.00213175	5.17692	6.8258	5.45894	6.86561	4.62637	6.99604	5.31619	6.58585	41	115	20	131	40	106	8537	#FF6347,black	BCAS1	chr20	52560079	52687304	3475	-	NM_003657	protein_coding	AIBC1|NABC1	P27883	breast carcinoma amplified sequence 1	BCAS1
23651	DMRT2	3.13253	0.00489647	0.428002	2.07533	0.0261092	2.32679	0.0761342	1.96661	0.973542	1.89447	0	4	0	3	1	3	10655	#FF6347,black	DMRT2	chr9	1050346	1057554	2804	+	NM_006557	protein_coding		P4758	doublesex and mab-3 related transcription factor 2	DMRT2
4612	CARD16	3.13058	0.00325406	2.90087	4.5473	1.68941	4.65055	3.51402	4.47904	2.95548	4.50637	2	24	9	22	7	24	114769	#FF6347,black	CARD16	chr11	104912053	104916051	758	-	NM_001017534	protein_coding	COP|COP1|PSEUDO-ICE	P25808	caspase recruitment domain family member 16	CARD16
752	FAAHP1	3.12333	0.0355316	0.427996	2.07108	0.0261009	1.59047	0.0761101	2.555	0.973546	1.89449	0	2	0	5	1	3	729041	#FF6347,black	FAAHP1	chr1	46899499	46911374	1267	+	NR_045483	misc_RNA			fatty acid amide hydrolase pseudogene 1	FAAHP1
17420	UGT2B17	3.11657	0.00312676	4.98702	6.62698	4.97726	6.41717	4.6854	6.53574	5.24451	6.88597	29	84	21	95	38	130	7367	#FF6347,black	UGT2B17	chr4	69402903	69434245	2076	-	NM_001077_1	protein_coding	UDPGT2B17	P3455	UDP glucuronosyltransferase family 2 member B17	UGT2B17
22565	AKR1D1	3.11588	0.0149186	1.05012	2.68976	0.0455531	3.00536	1.1682	2.28163	1.55224	2.69246	0	7	1	4	2	6	6718	#FF6347,black	AKR1D1	chr7	137761178	137803050	2710	+	NM_001190906	protein_coding	3o5bred|CBAS2|SRD5B1	P11745	aldo-keto reductase family 1, member D1	AKR1D1
17024	MUC20	3.11247	0.00103736	5.68882	7.32688	5.79479	7.32971	5.84536	7.12923	5.38334	7.49817	52	159	49	144	42	200	200958	#FF6347,black	MUC20	chr3	195447753	195460424	3100	+	NM_020790	protein_coding	FLJ14408|FLJ53153|KIAA1359|MUC-20	P660	mucin 20, cell surface associated	MUC20
6185	TPTE2P6	3.0873	0.0473184	0.455685	2.08203	1.04269	2.58959	0.0761882	1.9666	0	1.47214	1	5	0	3	0	2	374491	#FF6347,black	TPTE2P6	chr13	25154346	25171812	2714	+	NR_002815	misc_RNA			transmembrane phosphoinositide 3-phosphatase and tensin homolog 2 pseudogene 6	TPTE2P6
1486	LCE1B	3.08518	0.000958758	2.82137	4.44673	3.06919	4.46621	2.80941	4.6015	2.53657	4.25105	7	21	5	24	5	20	353132	#FF6347,black	LCE1B	chr1	152784447	152785585	1139	+	NM_178349	protein_coding	LEP2|SPRL2A	P63	late cornified envelope 1B	LCE1B
21715	SCIN	3.07944	0.000264329	4.87164	6.49431	4.46854	6.48331	4.74317	6.50612	5.28195	6.49341	20	88	22	93	39	99	85477	#FF6347,black	SCIN	chr7	12610203	12693228	3297	+	NM_001112706	protein_coding	KIAA1905	P21496	scinderin	SCIN
19329	BTN3A3	3.07809	0.012034	4.24084	5.86288	4.16127	5.70796	4.66087	6.22179	3.7583	5.57545	16	51	21	76	13	52	10384	#FF6347,black	BTN3A3	chr6	26440700	26453643	3021	+	NM_001242803	protein_coding	BTF3	P14474	butyrophilin subfamily 3 member A3	BTN3A3
13912	ABCA12	3.07757	0.00384078	5.14764	6.76943	4.93017	7.02983	4.86601	6.65083	5.54519	6.58683	28	129	24	103	47	106	26154	#FF6347,black	ABCA12	chr2	215796266	216003151	9180	-	NM_015657	protein_coding	DKFZp434G232|FLJ41584|ICR2B|LI2	P11022	ATP binding cassette subfamily A member 12	ABCA12
23087	ANK1	3.06841	0.00452527	0.455666	2.07316	1.04268	2.00515	0.076141	2.29043	0	1.89447	1	3	0	4	0	3	286	#FF6347,black	ANK1	chr8	41510744	41754280	8861	-	NM_020476	protein_coding	ANK|SPH1|SPH2	P22053	ankyrin 1	ANK1
19327	BTN3A1	3.06772	0.00266313	6.03689	7.65406	6.02095	7.78916	6.24188	7.34087	5.81645	7.78757	61	219	65	167	57	245	11119	#FF6347,black	BTN3A1	chr6	26402465	26415444	8984	+	NM_007048	protein_coding	BT3.1|BTF5|CD277|MGC141880	P8282	butyrophilin subfamily 3 member A1	BTN3A1
15337	GGT1	3.06108	0.00188084	5.26464	6.87868	5.02606	6.68025	5.71934	6.90507	4.90975	7.02929	30	101	45	123	30	144	2678	#FF6347,black	GGT1	chr22	24979718	25024972	2944	+	NM_013430	protein_coding	CD224|D22S672|D22S732|GGT|GGT 1|GTG|MGC96892|MGC96904|MGC96963	P28562	gamma-glutamyltransferase 1	GGT1
17288	TLR6	3.05182	0.00874665	1.45238	3.06205	2.05617	3.17584	0.176021	2.76564	1.54656	3.20434	3	8	0	6	2	9	10333	#FF6347,black	TLR6	chr4	38825329	38858438	5887	-	NM_006068	protein_coding	CD286	P16269	toll like receptor 6	TLR6
13343	SULT1C2P1	3.04316	0.0159806	1.00971	2.61528	0.0434484	2.5907	0.125495	2.77184	1.97051	2.4669	0	5	0	6	3	5	151234	#FF6347,black	SULT1C2P1	chr2	108938694	108970254	1874	+	NR_037191	misc_RNA			sulfotransferase family 1C member 2 pseudogene 1	SULT1C2P1
15452	LARGE-AS1	3.03425	0.0186074	1.2908	2.89214	1.64207	2.81338	1.18433	3.28703	0.960668	2.45441	2	6	1	9	1	5	100506195	#FF6347,black	LARGE-AS1	chr22	34120972	34146803	2746	+	NR_038949	lncRNA			LARGE antisense RNA 1	LARGE-AS1
23971	ANXA1	3.03141	0.0074643	4.9856	6.58559	5.237	6.85289	4.48245	6.21602	5.12844	6.61761	35	114	18	76	35	108	301	#FF6347,black	ANXA1	chr9	75766647	75785310	1536	+	NM_000700	protein_coding	ANX1|LPC1	P24461	annexin A1	ANXA1
12947	STON1	3.01889	0.0267249	0.485867	2.07988	0.0261315	2.32679	1.12631	2.29042	0	1.47214	0	4	1	4	0	2	11037	#FF6347,black	STON1	chr2	48757308	48825654	5633	+	NM_006873	protein_coding	DKFZp781K2462|FLJ95267|MGC149803|MGC149804|SBLF|STN1|STNB1|stoned-b1	P14641	stonin 1	STON1
10690	MYOM1	3.00599	0.00587658	1.82243	3.41027	1.65504	3.70632	2.18621	3.28033	1.54097	3.18992	2	12	3	9	2	9	8736	#FF6347,black	MYOM1	chr18	3066805	3220106	5507	-	NM_019856	protein_coding	MGC134946|MGC134947|SKELEMIN	P33927	myomesin 1	MYOM1
15250	SCARF2	3.0016	0.0206554	0.485843	2.07158	0.0261155	2.32679	1.12628	1.54927	0	2.22243	0	4	1	2	0	4	91179	#FF6347,black	SCARF2	chr22	20778874	20792146	3493	-	NM_153334	protein_coding	NSR1|SREC-II|SREC2|SRECRP-1	P21461	scavenger receptor class F member 2	SCARF2
9021	SLC12A4	2.99916	0.00635604	4.07263	5.65719	3.54194	5.8897	4.12487	5.30806	4.41848	5.71385	10	58	14	40	21	57	6560	#FF6347,black	SLC12A4	chr16	67977377	68002597	5140	-	NM_001145961	protein_coding	FLJ17069|FLJ40489|KCC1	P9073	solute carrier family 12 member 4	SLC12A4
4417	PLEKHB1	2.98671	0.00180667	4.98861	6.56717	4.46933	6.38279	5.28875	6.74656	5.08759	6.54911	20	82	33	110	34	103	58473	#FF6347,black	PLEKHB1	chr11	73357223	73373864	2968	+	NM_021200	protein_coding	KPL1|PHR1|PHRET1	P35225	pleckstrin homology domain containing B1	PLEKHB1
11045	FSTL3	2.97357	0.00295038	4.63761	6.20981	4.53183	6.39964	5.00787	5.95035	4.27566	6.24398	21	83	27	63	19	83	10272	#FF6347,black	FSTL3	chr19	676389	683392	2511	+	NM_005860	protein_coding	FLRG|FSRP	P10589	follistatin like 3	FSTL3
13865	SNORA41	2.96988	0.0180196	1.96707	3.53748	1.65856	3.91275	2.50256	3.41741	1.5387	3.18415	2	14	4	10	2	9	619569	#FF6347,black	SNORA41	chr2	207026952	207027083	132	+	NR_002590	snoRNA	ACA41		small nucleolar RNA, H/ACA box 41	SNORA41
4159	SNORD28	2.96304	0.007085	1.49371	3.06079	0.0615719	3.00615	2.16465	2.96008	1.54655	3.20431	0	7	3	7	2	9	9300	#FF6347,black	SNORD28	chr11	62622093	62622167	75	-	NR_002562	snoRNA	RNU28|U28		small nucleolar RNA, C/D box 28	SNORD28
6757	SLC7A7	2.9513	0.00298218	6.26082	7.82217	6.31341	8.0685	6.48058	7.74351	5.93587	7.61607	75	266	77	221	62	218	9056	#FF6347,black	SLC7A7	chr14	23242432	23289020	2339	-	NR_040448	protein_coding	LAT3|LPI|MOP-2|Y+LAT1|y+LAT-1		solute carrier family 7 member 7	SLC7A7
10412	LOC101928205	2.94928	0.0308633	0.816439	2.3768	1.04957	2.81234	1.14617	2.28623	0	1.87951	1	6	1	4	0	3	101928205	#FF6347,black	LOC101928205	chr17	70068474	70089622	2063	+	NR_110827				uncharacterized LOC101928205	LOC101928205
24285	STOM	2.93219	0.0234624	3.51018	5.06216	2.1083	5.17687	4.18829	5.31402	3.54092	4.6012	3	35	15	40	11	26	2040	#FF6347,black	STOM	chr9	124101266	124132582	1789	-	NM_001270527	protein_coding	BND7|EPB7|EPB72	P26386	stomatin	STOM
1942	NCF2	2.93024	0.00468447	4.1351	5.68611	3.54255	5.36526	4.29864	5.81183	4.41818	5.83454	10	40	16	57	21	62	4688	#FF6347,black	NCF2	chr1	183524697	183560056	2249	-	NM_001190794	protein_coding	FLJ93058|NCF-2|NOXA2|P67-PHOX|P67PHOX	P25943	neutrophil cytosolic factor 2	NCF2
17543	PLAC8	2.91686	0.00157493	6.31093	7.85535	6.13296	8.04676	6.20137	7.6491	6.56091	7.84279	66	262	63	207	96	255	51316	#FF6347,black	PLAC8	chr4	84011211	84035911	2163	-	NM_001130716	protein_coding	C15|onzin	P7600	placenta specific 8	PLAC8
19903	CD109	2.91096	0.00332649	4.55309	6.09459	4.46452	6.32917	4.46723	5.80824	4.71314	6.09957	20	79	18	57	26	75	135228	#FF6347,black	CD109	chr6	74405808	74538041	9102	+	NM_001159587	protein_coding	CPAMD7|DKFZp762L1111|FLJ38569|FLJ41966|RP11-525G3.1	P8660	CD109 molecule	CD109
6742	RPGRIP1	2.90741	0.0128292	0.826508	2.36624	0.0349639	2.32743	1.72056	2.28624	0	2.47793	0	4	2	4	0	5	57096	#FF6347,black	RPGRIP1	chr14	21756136	21819460	3946	+	NM_020366	protein_coding	CORD13|DKFZp686P0897|LCA6|RGI1|RGRIP|RPGRIP|RPGRIP1d	P29900	retinitis pigmentosa GTPase regulator interacting protein 1	RPGRIP1
1971	LOC440704	2.905	0.0350189	0.0192478	1.55779	0.014591	2.00411	0.0428234	1.55696	0	0.909441	0	3	0	2	0	1	440704	#FF6347,black	LOC440704	chr1	190594020	190770788	2216	+	NR_033922				uncharacterized LOC440704	LOC440704
13193	REEP1	2.905	0.0350189	0.0192478	1.55779	0.014591	2.00411	0.0428234	1.55696	0	0.909441	0	3	0	2	0	1	65055	#FF6347,black	REEP1	chr2	86441120	86565206	3913	-	NM_001164730	protein_coding	C2orf23|FLJ13110|SPG31	P11847	receptor accessory protein 1	REEP1
15156	COL18A1-AS1	2.905	0.0350189	0.0192478	1.55779	0.014591	2.00411	0.0428234	1.55696	0	0.909441	0	3	0	2	0	1	378832	#FF6347,black	COL18A1-AS1	chr21	46839631	46844985	3612	-	NR_027498	lncRNA			COL18A1 antisense RNA 1	COL18A1-AS1
15242	LOC284865	2.905	0.0350189	0.0192478	1.55779	0.014591	2.00411	0.0428234	1.55696	0	0.909441	0	3	0	2	0	1	284865	#FF6347,black	LOC284865	chr22	20186253	20192441	2227	-	NR_038460	lncRNA			uncharacterized LOC284865	LOC284865
15308	ZNF70	2.90171	0.0269082	2.47002	4.00692	3.06125	4.39844	1.29225	3.65422	2.54237	3.86309	7	20	1	12	5	15	7621	#FF6347,black	ZNF70	chr22	24083771	24093279	4018	-	NM_021916	protein_coding	Cos17|MGC48959	P25209	zinc finger protein 70	ZNF70
23780	SPINK4	2.90071	0.000181845	8.80433	10.3407	8.73798	10.4676	8.89432	10.3062	8.77604	10.2387	408	1407	417	1312	449	1351	27290	#FF6347,black	SPINK4	chr9	33240196	33248565	368	+	NM_014471	protein_coding	MGC133107|PEC-60	P18225	serine peptidase inhibitor, Kazal type 4	SPINK4
16455	LSAMP-AS1	2.89919	0.0314282	0.0192446	1.55489	0.0145885	1.58929	0.0428163	1.97344	0	0.909447	0	2	0	3	0	1	101926903	#FF6347,black	LSAMP-AS1	chr3	116078871	116088932	548	+	NR_109998	lncRNA			LSAMP antisense RNA 1	LSAMP-AS1
11695	RGS9BP	2.8862	0.0159179	0.426295	1.95547	0.0238402	1.59025	0.0696056	2.29158	0.974707	1.89853	0	2	0	4	1	3	388531	#FF6347,black	RGS9BP	chr19	33166313	33169206	2894	+	NM_207391	protein_coding	FLJ45744|PERRS|R9AP|RGS9	P9089	regulator of G-protein signaling 9 binding protein	RGS9BP
9046	TMED6	2.88221	0.0108665	3.03645	4.56362	2.40804	4.70714	3.64766	4.20017	2.7599	4.72467	4	25	10	18	6	28	146456	#FF6347,black	TMED6	chr16	69377149	69385712	940	-	NM_144676	protein_coding	MGC23911|PRO34237|SPLL9146	P32506	transmembrane p24 trafficking protein 6	TMED6
9736	EFCAB5	2.87788	0.0200528	1.48361	3.00862	2.05529	3.32757	1.1956	2.54172	0.958107	3.04995	3	9	1	5	1	8	374786	#FF6347,black	EFCAB5	chr17	28256874	28435470	6339	+	NM_001145053	protein_coding	DKFZp434G2420|DKFZp686I0638|FLJ46247	P17185	EF-hand calcium binding domain 5	EFCAB5
14921	MAP3K7CL	2.87255	0.0468296	0.746719	2.26905	0.0327392	1.59107	0.0951171	2.55207	1.5572	2.48095	0	2	0	5	2	5	56911	#FF6347,black	MAP3K7CL	chr21	30449792	30548210	3544	+	NM_001286623	protein_coding		P2713	MAP3K7 C-terminal like	MAP3K7CL
13248	NEURL3	2.87146	0.0353071	1.02363	2.54541	1.05428	2.81271	0.119679	2.7726	1.5538	1.8694	1	6	0	6	2	3	93082	#FF6347,black	NEURL3	chr2	97163380	97173846	2069	-	NM_001285485	protein_coding	LINCR	P3076	neuralized E3 ubiquitin protein ligase 3	NEURL3
4430	KCNE3	2.86893	0.00191915	5.23274	6.75325	5.35278	6.86556	5.48556	6.51953	4.76222	6.84898	38	115	38	94	27	127	10008	#FF6347,black	KCNE3	chr11	74165886	74178600	3070	-	NM_005472	protein_coding	DKFZp781H21101|HOKPP|HYPP|MGC102685|MGC129924|MiRP2	P3261	potassium voltage-gated channel subfamily E regulatory subunit 3	KCNE3
10787	LAMA3	2.86854	0.0315876	3.97381	5.49412	3.66264	5.70746	3.81265	5.78832	4.35199	4.79142	11	51	11	56	20	30	3909	#FF6347,black	LAMA3	chr18	21269407	21535029	10987	+	NM_198129	protein_coding	BM600|E170|LAMNA|LOCS|lama3a	P10491	laminin subunit alpha 3	LAMA3
22687	ATP6V0E2-AS1	2.8663	0.000207509	1.48683	3.00603	1.06688	3.00605	1.76162	2.96067	1.54721	3.04997	1	7	2	7	2	8	401431	#FF6347,black	ATP6V0E2-AS1	chr7	149564783	149570951	3069	-	NR_027040	lncRNA			ATP6V0E2 antisense RNA 1	ATP6V0E2-AS1
9651	ALDH3A1	2.86573	0.000416048	5.70295	7.22185	5.82109	7.24618	5.75705	7.34283	5.51269	7.06265	53	150	46	167	46	148	218	#FF6347,black	ALDH3A1	chr17	19641298	19651746	1948	-	NM_000691	protein_coding	ALDH3|ALDHIII|MGC10406	P12592	aldehyde dehydrogenase 3 family member A1	ALDH3A1
22322	MUC17	2.85601	0.025634	5.0004	6.5144	5.52317	6.00807	4.2454	6.87182	4.95757	6.53569	43	63	15	120	31	102	140453	#FF6347,black	MUC17	chr7	100663364	100702140	14350	+	NM_001040105	protein_coding	MUC3	P16037	mucin 17, cell surface associated	MUC17
19154	SERPINB9	2.84861	0.037515	1.0236	2.53386	1.05425	2.00633	0.119558	2.96665	1.55382	2.46957	1	3	0	7	2	5	5272	#FF6347,black	SERPINB9	chr6	2887500	2903546	4150	-	NM_004155	protein_coding	CAP-3|CAP3|PI9	P10209	serpin family B member 9	SERPINB9
12320	KLK10	2.8471	0.00015004	8.86649	10.376	8.77281	10.4165	8.89098	10.2433	8.93104	10.4592	418	1358	416	1256	500	1574	5655	#FF6347,black	KLK10	chr19	51516000	51523431	3283	-	NM_001077500	protein_coding	NES1|PRSSL1	P7527	kallikrein related peptidase 10	KLK10
18425	SCARNA18	2.84016	0.0195722	4.01527	5.52124	3.66312	5.93757	4.11985	5.27331	4.20608	5.24085	11	60	14	39	18	41	677765	#FF6347,black	SCARNA18	chr5	82360023	82360156	134	-	NR_003139	guide_RNA	U109		small Cajal body-specific RNA 18	SCARNA18
19325	BTN3A2	2.83667	9.23923e-05	8.99032	10.4945	8.87252	10.4501	9.25472	10.4848	8.80142	10.547	448	1390	536	1485	457	1673	11118	#FF6347,black	BTN3A2	chr6	26365387	26378548	8582	+	NM_007047	protein_coding	BT3.2|BT3.3|BTF4	P33687	butyrophilin subfamily 3 member A2	BTN3A2
23970	ALDH1A1	2.83542	0.0038077	6.04331	7.54687	5.94958	7.80215	5.76254	7.4411	6.35336	7.35771	58	221	46	179	83	182	216	#FF6347,black	ALDH1A1	chr9	75515578	75568233	2369	-	NM_000689	protein_coding	ALDC|ALDH-E1|ALDH1|ALDH11|MGC2318|PUMB1|RALDH1	P13344	aldehyde dehydrogenase 1 family member A1	ALDH1A1
7203	STON2	2.81615	0.0122348	2.28407	3.77779	2.38968	3.32921	1.82132	3.86554	2.54523	4.04627	4	9	2	14	5	17	85439	#FF6347,black	STON2	chr14	81726994	81893748	4308	-	NM_001256430	protein_coding	STN2|STNB|STNB2	P15131	stonin 2	STON2
714	SNORD46	2.80552	0.0154848	3.82868	5.31695	3.87845	5.53052	4.11109	5.50976	3.4111	4.79713	13	45	14	46	10	30	94161	#FF6347,black	SNORD46	chr1	45242164	45242261	98	+	NR_000024	snoRNA	RNU40|RNU46|U40|U46		small nucleolar RNA, C/D box 46	SNORD46
2606	ARMC3	2.78728	0.00850254	1.46542	2.94428	1.06554	2.59151	1.19179	3.13267	1.96605	3.05187	1	5	1	8	3	8	219681	#FF6347,black	ARMC3	chr10	23216953	23327452	4231	+	NM_001282745	protein_coding	CT81|FLJ25845|FLJ32827|KU-CT-1	P8877	armadillo repeat containing 3	ARMC3
23544	PSCA	2.77507	0.0184911	2.58776	4.06028	1.10436	4.32825	3.18289	3.76138	2.76631	4.03556	1	19	7	13	6	17	8000	#FF6347,black	PSCA	chr8	143751726	143764145	1284	+	NR_033343	protein_coding	PRO232		prostate stem cell antigen	PSCA
19537	C4B	2.76975	0.00840146	1.2866	2.75635	0.0496733	2.59106	1.74582	2.96384	1.55073	2.68777	0	5	2	7	2	6	721	#FF6347,black	C4B	chr6	31949834	32003195	5543	+	NM_001002029_8	protein_coding	C4B1|C4B12|C4B2|C4B3|C4B5|C4F|CH|CO4|CPAMD3|FLJ60561|MGC164979	P25180	complement component 4B (Chido blood group)	C4B
15839	COLQ	2.75191	0.0155505	2.64535	4.10579	1.6767	3.91392	2.54193	3.95525	3.28523	4.39693	2	14	4	15	9	22	8292	#FF6347,black	COLQ	chr3	15491640	15563258	3366	-	NM_080539	protein_coding	EAD|FLJ55041	P18763	collagen-like tail subunit (single strand of homotrimer) of asymmetric acetylcholinesterase	COLQ
13965	CCDC108	2.7493	0.0189066	1.94776	3.40683	0.0801509	3.3284	2.49672	3.66186	2.28455	3.18847	0	9	4	12	4	9		#FF6347,black	CCDC108	chr2	219867568	219906273	9310	-	NM_194302		DKFZp434O0527|MGC35338	P5614
1305	ANKRD20A12P	2.74393	0.0126672	4.44917	5.90542	4.52878	5.46736	3.83182	6.06181	4.81811	6.10376	21	43	11	68	28	75	100874392	#FF6347,black	ANKRD20A12P	chr1	142697421	142713605	1744	-	NR_046228	misc_RNA			ankyrin repeat domain 20 family member A12, pseudogene	ANKRD20A12P
6723	RNASE6	2.73539	0.0120559	3.08751	4.53925	3.64724	4.39945	3.02785	4.34603	2.26767	4.82342	11	20	6	20	4	30	6039	#FF6347,black	RNASE6	chr14	21249210	21250626	1061	+	NM_005615	protein_coding	RNS6|RNasek6	P2491	ribonuclease A family member k6	RNASE6
14617	SLPI	2.72508	0.00407016	4.73434	6.18063	4.32358	6.27422	4.79392	5.88058	5.0041	6.34511	18	76	23	60	32	89	6590	#FF6347,black	SLPI	chr20	43880880	43883205	596	-	NM_003064	protein_coding	ALK1|ALP|BLPI|HUSI|HUSI-I|MPI|WAP4|WFDC4	P13906	secretory leukocyte peptidase inhibitor	SLPI
17334	ATP10D	2.71679	0.0123732	3.9891	5.43101	4.15609	4.96209	4.02203	5.53906	3.76174	5.69371	16	30	13	47	13	56	57205	#FF6347,black	ATP10D	chr4	47487410	47595503	6550	+	NM_020453	protein_coding	ATPVD|KIAA1487	P14646	ATPase phospholipid transporting 10D (putative)	ATP10D
10588	TMEM105	2.71594	0.0113911	1.09275	2.5342	1.05428	2.59058	1.73193	2.2834	0	2.69733	1	5	2	4	0	6	284186	#FF6347,black	TMEM105	chr17	79285072	79304474	3319	-	NM_178520	protein_coding	FLJ38792	P20167	transmembrane protein 105	TMEM105
22994	CLU	2.71028	0.000206514	7.34435	8.78279	7.34875	8.75962	7.61522	8.84019	7.00504	8.74679	155	430	171	474	131	479	1191	#FF6347,black	CLU	chr8	27454434	27472328	3303	-	NR_045494	protein_coding	APOJ|CLI|KUB1|MGC24903|SGP-2|SGP2|SP-40|TRPM-2|TRPM2		clusterin	CLU
2016	IGFN1	2.70659	0.0191563	3.27703	4.71351	2.09928	4.59215	3.03878	4.95701	4.05119	4.55639	3	23	6	31	16	25	91156	#FF6347,black	IGFN1	chr1	201159953	201198080	11810	+	NM_001164586	protein_coding	DKFZp434B1231|EEF1A2BP1	P25889	immunoglobulin-like and fibronectin type III domain containing 1	IGFN1
15426	PIK3IP1	2.70408	0.000290584	7.7065	9.14164	7.61005	9.27486	7.6257	9.0747	7.86889	9.0655	186	615	172	558	239	598	113791	#FF6347,black	PIK3IP1	chr22	31677579	31688520	2473	-	NM_001135911	protein_coding	HGFL|MGC17330|hHGFL(S)	P14461	phosphoinositide-3-kinase interacting protein 1	PIK3IP1
10955	SERPINB5	2.69001	0.00107335	7.82266	9.25027	7.85055	9.44895	7.84075	9.12279	7.77552	9.15627	220	694	200	577	224	637	5268	#FF6347,black	SERPINB5	chr18	61144144	61172318	2633	+	NM_002639	protein_coding	PI5|maspin	P15601	serpin family B member 5	SERPINB5
19646	C6orf222	2.67957	2.19625e-05	5.97414	7.39615	5.99665	7.46724	6.03187	7.35895	5.89017	7.35953	60	175	56	169	60	182	389384	#FF6347,black	C6orf222	chr6	36283535	36304662	3735	-	NM_001010903	protein_coding	DKFZp779B1540	P27159	chromosome 6 open reading frame 222	C6orf222
22200	SAMD9	2.67459	0.00959836	1.79585	3.21517	1.07429	3.17625	1.77866	2.95727	2.28683	3.46651	1	8	2	7	4	11	54809	#FF6347,black	SAMD9	chr7	92728826	92747336	6855	-	NM_001193307	protein_coding	C7orf5|DRIF1|FLJ20073|KIAA2004|NFTC|OEF1|OEF2	P19476	sterile alpha motif domain containing 9	SAMD9
19117	BTNL8	2.67096	0.00122668	2.39925	3.81661	2.86843	3.81397	2.21769	3.76439	1.95299	3.86956	6	13	3	13	3	15	79908	#FF6347,black	BTNL8	chr5	180326077	180377906	2284	+	NM_001159709	protein_coding	FLJ21458|FLJ51528|MGC149619	P484	butyrophilin like 8	BTNL8
23285	CA3	2.66491	0.0322848	2.19829	3.61238	1.0876	4.00595	2.7614	3.27686	2.28164	3.45048	1	15	5	9	4	11	761	#FF6347,black	CA3	chr8	86351056	86361267	1751	+	NM_005181	protein_coding	CAIII|Car3	P19368	carbonic anhydrase 3	CA3
24416	PTGES	2.66219	0.00912072	5.59094	7.00356	5.79314	7.18755	5.99968	7.06947	4.65314	6.71237	52	144	55	138	25	116	9536	#FF6347,black	PTGES	chr9	132500615	132515344	1787	-	NM_004878	protein_coding	MGC10317|MGST-IV|MGST1-L1|MGST1L1|MPGES|PGES|PIG12|PP102|PP1294|TP53I12|mPGES-1	P35343	prostaglandin E synthase	PTGES
25127	ITM2A	2.65848	0.00375637	2.411	3.8216	2.39091	3.91336	2.77372	3.95882	1.95296	3.56065	4	14	5	15	3	12	9452	#FF6347,black	ITM2A	chrX	78615881	78623049	1834	-	NM_004867	protein_coding	BRICD2A|E25A	P2335	integral membrane protein 2A	ITM2A
9973	KRT19	2.64905	0.000692957	11.5739	12.9794	11.591	13.1369	11.6703	12.8207	11.4521	12.9633	2956	8955	2867	7503	2874	8941	3880	#FF6347,black	KRT19	chr17	39679869	39684641	1471	-	NM_002276	protein_coding	CK19|K19|K1CS|MGC15366	P23780	keratin 19	KRT19
12813	FLJ31356	2.64869	0.00608825	0.424593	1.82987	0.021558	1.59003	0.063023	1.96918	0.975904	1.90272	0	2	0	3	1	3	403150	#FF6347,black	FLJ31356	chr2	28607276	28617539	2850	-	NR_103831	lncRNA			uncharacterized protein FLJ31356	FLJ31356
5593	CYP27B1	2.64043	0.030801	2.56497	3.96574	1.67279	3.91367	2.53354	3.53752	3.13324	4.33564	2	14	4	11	8	21	1594	#FF6347,black	CYP27B1	chr12	58156117	58160976	2487	-	NM_000785	protein_coding	CP2B|CYP1|CYP1alpha|CYP27B|P450c1|PDDR|VDD1|VDDR|VDDRI|VDR	P35478	cytochrome P450 family 27 subfamily B member 1	CYP27B1
23714	SCARNA8	2.62471	0.0306667	2.72719	4.11935	2.39805	4.17661	2.54359	4.48326	3.13155	3.54718	4	17	4	22	8	12	677776	#FF6347,black	SCARNA8	chr9	19063654	19063784	131	-	NR_003009	guide_RNA	U92		small Cajal body-specific RNA 8	SCARNA8
15272	RIMBP3C	2.61837	0.00455132	0.788121	2.17679	0.0305773	2.32712	1.13647	1.96422	0.971313	2.21547	0	4	1	3	1	4	150221	#FF6347,black	RIMBP3C	chr22	21737663	21743455	5793	+	NM_001128633	protein_coding	RIM-BP3.3|RIMBP3.3	P8340	RIMS binding protein 3C	RIMBP3C
11005	LINC00683	2.61081	0.0430322	0.450448	1.83495	1.03894	1.59003	0.0630584	2.29275	0	1.48146	1	2	0	4	0	2	400660	#FF6347,black	LINC00683	chr18	74331734	74335516	2221	+	NR_120419	lncRNA			long intergenic non-protein coding RNA 683	LINC00683
4543	SNORA32	2.61022	0.0098957	3.24302	4.62719	3.07396	4.65082	3.21604	4.91169	3.41821	4.24169	7	24	7	30	10	20	692063	#FF6347,black	SNORA32	chr11	93464145	93464265	121	-	NR_003032	snoRNA	ACA32		small nucleolar RNA, H/ACA box 32	SNORA32
5420	KRT8	2.60908	0.000706491	11.0293	12.4128	11.0786	12.5447	11.1475	12.2393	10.8446	12.4381	2072	5940	1995	5014	1886	6212	3856	#FF6347,black	KRT8	chr12	53290971	53343650	2360	-	NM_001256293	protein_coding	CARD2|CK8|CYK8|K2C8|K8|KO	P5771	keratin 8	KRT8
8479	GLIS2	2.60824	0.0423899	1.67947	3.06255	1.06947	3.32773	2.47771	2.54035	0.956438	3.20254	1	9	4	5	1	9	84662	#FF6347,black	GLIS2	chr16	4382225	4389598	3705	+	NM_032575	protein_coding	FLJ38247|NKL|NPHP7	P8097	GLIS family zinc finger 2	GLIS2
3265	PLEKHS1	2.60301	0.0140629	3.20059	4.58077	2.88418	4.70724	3.51936	4.1206	3.1261	4.82137	6	25	9	17	8	30	79949	#FF6347,black	PLEKHS1	chr10	115511213	115542192	4237	+	NM_024889	protein_coding		P32813	pleckstrin homology domain containing S1	PLEKHS1
18891	ANXA6	2.59443	0.025414	3.99643	5.37184	3.77467	5.78817	4.36643	5.08023	3.76218	5.13481	12	54	17	34	13	38	309	#FF6347,black	ANXA6	chr5	150480267	150537443	3115	-	NM_001155	protein_coding	ANX6|CBP68	P15063	annexin A6	ANXA6
5405	KRT6A	2.59413	0.0312047	0.450433	1.82568	1.03893	1.59002	0.0630195	1.55217	0	2.22993	1	2	0	2	0	4	3853	#FF6347,black	KRT6A	chr12	52880958	52887181	2450	-	NM_005554	protein_coding	CK6A|CK6C|CK6D|K6A|K6C|K6D|KRT6C|KRT6D	P1649	keratin 6A	KRT6A
1306	LOC102723769	2.59125	0.0019265	4.65485	6.0285	4.46426	6.21677	4.60462	6.01792	4.86645	5.82411	20	73	20	66	29	62	102723769	#FF6347,black	LOC102723769	chr1	143134603	143202239	1380	-	NR_110761	lncRNA			uncharacterized LOC102723769	LOC102723769
87	MMEL1	2.588	0.0113924	3.72137	5.09321	3.87559	5.25491	3.06278	4.70532	4.04754	5.25304	13	37	6	26	16	41	79258	#FF6347,black	MMEL1	chr1	2522081	2564481	2902	-	NM_033467	protein_coding	MGC119454|MGC119455|MGC119456|MMEL2|NEP2|NEPII|NL1|NL2|SEP	P30327	membrane metallo-endopeptidase-like 1	MMEL1
5200	LRMP	2.58466	0.0116724	0.0161163	1.38609	0.0122161	1.58902	0.0359017	1.55872	0	0.915857	0	2	0	2	0	1	4033	#FF6347,black	LRMP	chr12	25205181	25261269	2963	+	NM_001204126	protein_coding	JAW1	P25244	lymphoid restricted membrane protein	LRMP
3293	EMX2OS	2.58466	0.0116724	0.0161163	1.38609	0.0122161	1.58902	0.0359017	1.55872	0	0.915857	0	2	0	2	0	1	196047	#FF6347,black	EMX2OS	chr10	119243804	119304579	7282	-	NR_002791	antisense_RNA	FLJ41539|NCRNA00045		EMX2 opposite strand/antisense RNA	EMX2OS
8177	LINC01586	2.58466	0.0116724	0.0161163	1.38609	0.0122161	1.58902	0.0359017	1.55872	0	0.915857	0	2	0	2	0	1	101929743	#FF6347,black	LINC01586	chr15	89128802	89148341	2082	-	NR_120369	lncRNA			long intergenic non-protein coding RNA 1586	LINC01586
5392	KRT80	2.57773	0.00161053	5.28411	6.65022	5.02476	6.82773	5.41042	6.45754	5.38581	6.64166	30	112	36	90	42	110	144501	#FF6347,black	KRT80	chr12	52562780	52585784	3859	-	NM_182507	protein_coding	KB20	P25070	keratin 80	KRT80
9975	KRT9	2.57276	0.0079353	0.0161111	1.37943	0.0122121	1.58902	0.0358901	0.973149	0	1.50252	0	2	0	1	0	2	3857	#FF6347,black	KRT9	chr17	39722094	39728310	2289	-	NM_000226	protein_coding	CK-9|EPPK|K9	P1836	keratin 9	KRT9
11794	LOC100134317	2.57276	0.0079353	0.0161111	1.37943	0.0122121	1.58902	0.0358901	0.973149	0	1.50252	0	2	0	1	0	2	100134317	#FF6347,black	LOC100134317	chr19	36802245	36803570	597	+	NR_029389	lncRNA			uncharacterized LOC100134317	LOC100134317
24969	XAGE3	2.57276	0.0079353	0.0161111	1.37943	0.0122121	1.58902	0.0358901	0.973149	0	1.50252	0	2	0	1	0	2	170626	#FF6347,black	XAGE3	chrX	52891558	52897119	568	-	NM_133179	protein_coding	CT12.3a|CT12.3b|GAGED4|MGC71925|PLAC6|XAGE-3|pp9012	P11309	X antigen family member 3	XAGE3
5315	LINC00935	2.56622	0.00591911	0.0161084	1.37575	0.0122101	1.00416	0.0358841	1.55873	0	1.50252	0	1	0	2	0	2	255411	#FF6347,black	LINC00935	chr12	49121218	49159568	657	+	NR_029448	lncRNA			long intergenic non-protein coding RNA 935	LINC00935
17423	UGT2A3	2.56622	0.00591911	0.0161084	1.37575	0.0122101	1.00416	0.0358841	1.55873	0	1.50252	0	1	0	2	0	2	79799	#FF6347,black	UGT2A3	chr4	69794177	69817509	3066	-	NM_024743	protein_coding	FLJ21934	P30552	UDP glucuronosyltransferase family 2 member A3	UGT2A3
23144	SDR16C5	2.56622	0.00591911	0.0161084	1.37575	0.0122101	1.00416	0.0358841	1.55873	0	1.50252	0	1	0	2	0	2	195814	#FF6347,black	SDR16C5	chr8	57212570	57233241	3037	-	NM_138969	protein_coding	FLJ33105|RDH#2|RDH-E2|RDHE2	P12667	short chain dehydrogenase/reductase family 16C, member 5	SDR16C5
15609	NFAM1	2.56125	0.00531899	3.80289	5.15974	3.77142	5.21659	4.35783	5.04021	2.94687	5.21538	12	36	17	33	7	40	150372	#FF6347,black	NFAM1	chr22	42776414	42828401	5604	-	NM_145912	protein_coding	CNAIP|FLJ40652|bK126B4.4	P26399	NFAT activating protein with ITAM motif 1	NFAM1
3034	IFIT1	2.54903	0.0219102	2.05448	3.40443	0.0818661	3.32847	2.19046	3.54497	2.77377	3.32888	0	9	3	11	6	10	3434	#FF6347,black	IFIT1	chr10	91152303	91166244	4699	+	NM_001270930	protein_coding	C56|G10P1|GARG-16|IFI-56|IFI-56K|IFI56|IFIT-1|IFNAI1|ISG56|RNM561	P30693	interferon induced protein with tetratricopeptide repeats 1	IFIT1
25292	SLC6A14	2.53806	0.00448634	5.28477	6.6285	5.52449	6.77576	4.41134	6.56511	5.63346	6.53235	43	108	17	97	50	102	11254	#FF6347,black	SLC6A14	chrX	115567747	115592625	4564	+	NM_007231	protein_coding	BMIQ11	P20195	solute carrier family 6 member 14	SLC6A14
18881	SYNPO	2.53199	0.0481556	1.03186	2.37213	1.63236	2.81247	0.107603	1.9609	0.968171	2.20579	2	6	0	3	1	4	11346	#FF6347,black	SYNPO	chr5	149980642	150038792	6213	+	NM_001166208	protein_coding	KIAA1029	P24332	synaptopodin	SYNPO
22292	ZCWPW1	2.52526	0.00134603	4.62708	5.96351	4.24465	5.96169	4.46459	5.88212	5.04863	6.04227	17	61	18	60	33	72	55063	#FF6347,black	ZCWPW1	chr7	99998495	100026431	2466	-	NM_001258008	protein_coding	DKFZp434N0510|FLJ10057|ZCW1	P23241	zinc finger CW-type and PWWP domain containing 1	ZCWPW1
8429	PRSS22	2.52092	0.0237376	4.30365	5.6376	4.96791	5.39999	4.0322	5.5062	3.53451	5.94667	29	41	13	46	11	67	64063	#FF6347,black	PRSS22	chr16	2902728	2908171	1386	-	NM_022119	protein_coding	BSSP-4|MGC9599|hBSSP-4	P14794	protease, serine 22	PRSS22
4771	TRIM29	2.51394	0.00167522	5.20014	6.53009	5.0691	6.51547	5.4813	6.35935	5.00195	6.69577	31	90	38	84	32	114	23650	#FF6347,black	TRIM29	chr11	119981994	120008863	3019	-	NM_012101	protein_coding	ATDC|FLJ36085	P9100	tripartite motif containing 29	TRIM29
188	C1orf167	2.51339	0.0283973	0.744238	2.07387	0.0283506	2.32696	0.0825671	1.9654	1.55901	1.89057	0	4	0	3	2	3	284498	#FF6347,black	C1orf167	chr1	11822250	11849642	4672	+	NM_001010881	protein_coding	DKFZp434E1410|DKFZp434F1313	P25825	chromosome 1 open reading frame 167	C1orf167
24093	FBP2	2.51085	0.0471439	1.04396	2.37213	0.0371277	2.81247	1.15076	1.9609	1.55545	2.20579	0	6	1	3	2	4	8789	#FF6347,black	FBP2	chr9	97320996	97356114	1350	-	NM_003837	protein_coding	MGC142192	P30392	fructose-bisphosphatase 2	FBP2
9481	TMEM88	2.50255	0.00228368	2.08101	3.40441	1.65681	3.32847	2.49868	3.54495	1.95911	3.32882	2	9	4	11	3	10	92162	#FF6347,black	TMEM88	chr17	7758384	7759417	874	+	NM_203411	protein_coding	FLJ20025|MGC71744	P19132	transmembrane protein 88	TMEM88
14972	SNORA80A	2.50185	0.00061625	4.74592	6.06891	4.87437	5.9384	4.39396	6.14195	4.91374	6.11793	27	60	17	72	30	76	677846	#FF6347,black	SNORA80A	chr21	33749496	33749631	136	-	NR_002996	snoRNA			small nucleolar RNA, H/ACA box 80A	SNORA80A
3614	PRKCDBP	2.49751	0.000617371	3.49562	4.81611	3.65242	4.9611	3.53243	4.7613	3.27693	4.71381	11	30	9	27	9	28	112464	#FF6347,black	PRKCDBP	chr11	6340176	6341740	1037	-	NM_145040	protein_coding	HSRBC|MGC20400|SRBC|cavin-3	P16185	protein kinase C delta binding protein	PRKCDBP
15275	TMEM191C	2.49744	0.00632093	3.44918	4.76963	3.76531	5.00677	3.38576	4.76184	3.12369	4.49513	12	31	8	27	8	24	645426	#FF6347,black	TMEM191C	chr22	21821459	21824224	1307	+	NM_001207052	protein_coding	FLJ36990	P27831	transmembrane protein 191C	TMEM191C
10508	CYGB	2.4971	0.0487668	2.38591	3.70616	2.86694	3.0078	1.81924	3.86585	2.2798	4.04721	6	7	2	14	4	17	114757	#FF6347,black	CYGB	chr17	74523430	74533987	2166	-	NM_134268	protein_coding	HGB|STAP	P26701	cytoglobin	CYGB
2952	ZMIZ1-AS1	2.48704	0.0193457	2.74234	4.05677	1.67618	3.81451	3.18511	4.35139	2.96043	3.94899	2	13	7	20	7	16	283050	#FF6347,black	ZMIZ1-AS1	chr10	80703083	80827205	2433	-	NR_024429	lncRNA			ZMIZ1 antisense RNA 1	ZMIZ1-AS1
18256	LOC101928505	2.48001	0.0486318	2.38126	3.6916	2.64746	4.0935	1.81748	3.76567	2.54584	3.01602	5	16	2	13	5	8	101928505	#FF6347,black	LOC101928505	chr5	56946487	56966816	1662	+	NR_104668	lncRNA			uncharacterized LOC101928505	LOC101928505
11268	PRR36	2.46991	0.00600708	1.05862	2.36308	1.05115	2.00602	1.15072	2.55024	0.968179	2.47507	1	3	1	5	1	5	80164	#FF6347,black	PRR36	chr19	7933605	7939326	1860	-	NR_104345	protein_coding			proline rich 36	PRR36
9363	ALOX15	2.46928	0.00390135	1.64296	2.94705	2.05529	2.81368	1.19559	3.13208	1.54721	2.87526	3	6	1	8	2	7	246	#FF6347,black	ALOX15	chr17	4534214	4544960	2684	-	NM_001140	protein_coding	15-LOX-1|15LOX-1	P21465	arachidonate 15-lipoxygenase	ALOX15
4093	VWCE	2.46903	0.0312187	2.76131	4.06526	2.65526	4.39863	3.34786	4.04373	1.94841	3.65953	5	20	8	16	3	13	220001	#FF6347,black	VWCE	chr11	61025758	61062788	3536	-	NM_152718	protein_coding	FLJ32009|URG11|VWC1	P28669	von Willebrand factor C and EGF domains	VWCE
11842	C19orf33	2.46614	0.00028017	9.03222	10.3345	9.03608	10.3335	9.1432	10.2154	8.90779	10.4454	502	1282	496	1232	492	1559	64073	#FF6347,black	C19orf33	chr19	38794804	38795646	461	+	NM_033520	protein_coding	H2RSP|IMUP|IMUP-1|IMUP-2|MGC39135|MGC75180	P29827	chromosome 19 open reading frame 33	C19orf33
19142	FOXQ1	2.46532	0.000989558	9.77238	11.0742	9.79944	11.2496	9.77802	10.9146	9.73903	11.0382	853	2420	771	2001	876	2353	94234	#FF6347,black	FOXQ1	chr6	1312675	1314993	2319	+	NM_033260	protein_coding	HFH1	P29886	forkhead box Q1	FOXQ1
1516	S100A4	2.4506	0.0219328	8.79906	10.0922	8.76919	9.84425	9.27505	10.4367	8.13161	9.92114	417	913	544	1436	287	1084	6275	#FF6347,black	S100A4	chr1	153516095	153518282	866	-	NM_019554	protein_coding	18A2|42A|CAPL|FSP1|MTS1|P9KA|PEL98	P23985	S100 calcium binding protein A4	S100A4
11230	TNFSF9	2.44595	0.00102786	7.8604	9.1508	7.78383	9.26548	8.09423	9.19361	7.66898	8.97803	210	611	239	606	208	563	8744	#FF6347,black	TNFSF9	chr19	6531010	6535939	1665	+	NM_003811	protein_coding	4-1BB-L|CD137L	P35057	tumor necrosis factor superfamily member 9	TNFSF9
972	IFI44	2.44197	0.0195292	1.24969	2.53773	1.6362	2.81283	0.125576	2.28251	1.55301	2.46686	2	6	0	4	2	5	10561	#FF6347,black	IFI44	chr1	79115477	79129763	1726	+	NM_006417	protein_coding	MTAP44|p44	P1021	interferon induced protein 44	IFI44
12815	PLB1	2.43724	0.0425416	1.24968	2.53493	1.63619	2.81283	0.125541	1.95785	1.55302	2.69488	2	6	0	3	2	6	151056	#FF6347,black	PLB1	chr2	28718938	28866653	5243	+	NM_001170585	protein_coding	PLB|PLB/LIP|hPLB	P3090	phospholipase B1	PLB1
21945	SNORA5A	2.42924	0.0407586	2.57905	3.85955	2.86988	4.09382	2.52797	4.12936	2.27759	3.16532	6	16	4	17	4	9	654319	#FF6347,black	SNORA5A	chr7	45143948	45144081	134	-	NR_002919	snoRNA	ACA5|ACA5A/B/C		small nucleolar RNA, H/ACA box 5A	SNORA5A
7982	GRAMD2	2.42702	0.00919727	2.9565	4.23569	3.23403	3.91428	3.01245	4.48155	2.53827	4.25562	8	14	6	22	5	20	196996	#FF6347,black	GRAMD2	chr15	72452147	72490136	3292	-	NM_001012642	protein_coding		P27936	GRAM domain containing 2	GRAMD2
7935	SNORD16	2.42442	0.0175415	3.26933	4.54697	3.64806	4.7616	3.65003	4.34543	1.93952	4.50298	11	26	10	20	3	24	595097	#FF6347,black	SNORD16	chr15	66795149	66795248	100	-	NR_002440	snoRNA	U16		small nucleolar RNA, C/D box 16	SNORD16
2021	PHLDA3	2.42286	0.00108315	9.25552	10.5322	9.14116	10.6877	9.47316	10.505	9.12481	10.3882	540	1639	624	1506	572	1499	23612	#FF6347,black	PHLDA3	chr1	201433412	201438299	4351	-	NM_012396	protein_coding	TIH1	P6119	pleckstrin homology like domain family A member 3	PHLDA3
13941	CATIP-AS2	2.41954	0.0149525	0.422897	1.69763	0.0192602	1.58979	0.0563783	1.97053	0.97714	1.48638	0	2	0	3	1	2	103689911	#FF6347,black	CATIP-AS2	chr2	219190964	219222689	1183	-	NR_125777	lncRNA			CATIP antisense RNA 2	CATIP-AS2
24574	CYSRT1	2.41798	0.00736356	6.96921	8.24301	6.67977	8.51572	7.17849	7.98694	7.00577	8.17591	97	363	126	262	131	322	375791	#FF6347,black	CYSRT1	chr9	140119087	140120763	1297	+	NM_199001	protein_coding		P6180	cysteine rich tail 1	CYSRT1
4542	SNORA25	2.41571	0.00732427	4.01675	5.2892	4.15469	5.36475	4.01762	5.50943	3.86324	4.93316	16	40	13	46	14	33	684959	#FF6347,black	SNORA25	chr11	93463681	93463812	132	-	NR_003028	snoRNA	ACA25		small nucleolar RNA, H/ACA box 25	SNORA25
12099	IGFL2	2.41538	0.000375689	7.18431	8.45656	7.21294	8.54329	7.36933	8.47203	6.93812	8.3476	141	370	144	367	125	363	147920	#FF6347,black	IGFL2	chr19	46651039	46664561	955	+	NM_001002915	protein_coding	UNQ645|VPRI645	P22213	IGF like family member 2	IGFL2
17421	UGT2B15	2.40893	0.00948681	5.11103	6.37942	5.52255	6.54666	4.68105	6.49077	5.00267	6.05182	43	92	21	92	32	73	7366	#FF6347,black	UGT2B15	chr4	69512315	69536494	2258	-	NM_001076_1	protein_coding	HLUG4|UDPGT 2B8|UDPGT2B15|UDPGTH3|UGT2B8	P11721	UDP glucuronosyltransferase family 2 member B15	UGT2B15
17472	PF4	2.40828	0.0144255	2.5828	3.8508	3.0596	4.09382	2.52786	3.53873	1.95178	3.86666	7	16	4	11	3	15	5196	#FF6347,black	PF4	chr4	74846542	74847841	856	-	NM_002619	protein_coding	CXCL4|MGC138298|SCYB4	P15334	platelet factor 4	PF4
298	KLHDC7A	2.40635	0.003268	2.57896	3.84581	2.86982	3.81411	2.52775	3.65545	2.27764	4.04158	6	13	4	12	4	17	127707	#FF6347,black	KLHDC7A	chr1	18807424	18812480	5057	+	NM_152375	protein_coding	FLJ38753|RP11-422P22.2	P5580	kelch domain containing 7A	KLHDC7A
19431	TRIM31	2.4036	0.00375791	3.49764	4.76283	3.52832	4.9138	3.66128	4.47527	3.27735	4.861	10	29	10	22	9	31	11074	#FF6347,black	TRIM31	chr6	30070674	30080867	2027	-	NM_007028_7	protein_coding	C6orf13|HCG1|HCGI|RNF	P35521	tripartite motif containing 31	TRIM31
22965	LOXL2	2.40287	0.0487822	2.38005	3.64482	3.22367	3.46632	1.26171	3.9604	1.95505	3.44699	8	10	1	15	3	11	4017	#FF6347,black	LOXL2	chr8	23154410	23261722	3810	-	NM_002318	protein_coding	LOR2|WS9-14	P25700	lysyl oxidase like 2	LOXL2
1329	TXNIP	2.40252	0.000235155	12.5965	13.861	12.723	13.9584	12.4752	13.7491	12.5806	13.868	6480	15827	5010	14281	6284	16741	10628	#FF6347,black	TXNIP	chr1	145438438	145442628	2951	+	NM_006472	protein_coding	EST01027|HHCPA78|THIF|VDUP1	P19948	thioredoxin interacting protein	TXNIP
445	TRNP1	2.40059	0.00681625	6.08709	7.35048	6.23409	7.0193	6.1952	7.55757	5.79184	7.42192	71	128	63	194	56	190	388610	#FF6347,black	TRNP1	chr1	27320195	27327377	1949	+	NM_001013642	protein_coding	C1orf225|TNRP	P23261	TMF1-regulated nuclear protein 1	TRNP1
119	HES2	2.39983	0.00845656	4.86061	6.12354	4.76951	6.13683	5.19383	6.36225	4.54115	5.82097	25	69	31	84	23	62	54626	#FF6347,black	HES2	chr1	6475294	6479979	4260	-	NM_019089	protein_coding	bHLHb40	P12540	hes family bHLH transcription factor 2	HES2
25524	MAGEA1	2.39641	0.030697	1.01999	2.28087	1.04955	2.59018	0.101454	2.28624	1.5563	1.87954	1	5	0	4	2	3	4100	#FF6347,black	MAGEA1	chrX	152481522	152486116	1709	-	NM_004988	protein_coding	CT1.1|MAGE1|MGC9326	P22691	melanoma antigen family A1	MAGEA1
5275	NELL2	2.39525	0.0418395	2.19557	3.45574	2.06676	3.91275	2.5026	3.27853	1.95813	3.02699	3	14	4	9	3	8	4753	#FF6347,black	NELL2	chr12	44902058	45307711	3841	-	NM_001145107	protein_coding	NRP2	P31385	neural EGFL like 2	NELL2
6858	LOC101927124	2.39378	0.00351133	1.27379	2.53308	1.05577	2.5907	1.16397	2.28251	1.55302	2.69488	1	5	1	4	2	6	101927124	#FF6347,black	LOC101927124	chr14	31889964	31922089	1213	+	NR_110045	lncRNA			uncharacterized LOC101927124	LOC101927124
8421	SRRM2-AS1	2.38964	0.0171442	4.49981	5.75661	3.78093	6.05155	4.94508	5.50493	4.54367	5.65694	12	65	26	46	23	55	100128788	#FF6347,black	SRRM2-AS1	chr16	2787077	2802601	1704	-	NR_027274	lncRNA			SRRM2 antisense RNA 1	SRRM2-AS1
10347	PRR29	2.38816	0.0252992	4.09685	5.35275	3.77501	5.05212	4.02093	5.16085	4.42018	5.74522	12	32	13	36	21	58	92340	#FF6347,black	PRR29	chr17	62075711	62081644	3160	+	NM_001191031	protein_coding		P9079	proline rich 29	PRR29
10348	ICAM2	2.38816	0.0252992	4.09685	5.35275	3.77501	5.05212	4.02093	5.16085	4.42018	5.74522	12	32	13	36	21	58	3384	#FF6347,black	ICAM2	chr17	62079955	62097994	1447	-	NM_001099788	protein_coding	CD102	P17718	intercellular adhesion molecule 2	ICAM2
15696	DENND6B	2.38635	0.00158609	2.80434	4.05914	2.39756	4.17657	2.79116	4.04352	3.13178	3.94817	4	17	5	16	8	16	414918	#FF6347,black	DENND6B	chr22	50750392	50765489	2006	-	NM_001001794	protein_coding		P30131	DENN domain containing 6B	DENND6B
7094	SMOC1	2.38423	0.00634641	7.52034	8.77386	7.32093	8.80574	7.98673	8.93429	7.10038	8.55635	152	444	222	506	140	420	64093	#FF6347,black	SMOC1	chr14	70346114	70499083	5820	+	NM_022137	protein_coding		P33662	SPARC related modular calcium binding 1	SMOC1
5207	BHLHE41	2.3821	0.000736473	3.90621	5.15844	3.77196	5.0518	3.68141	5.23943	4.20855	5.1778	12	32	10	38	18	39	79365	#FF6347,black	BHLHE41	chr12	26272959	26278003	3780	-	NM_030762	protein_coding	BHLHB3|DEC2|SHARP1|hDEC2	P1964	basic helix-loop-helix family member e41	BHLHE41
23197	C8orf44-SGK3	2.38115	0.0308751	1.28326	2.53492	1.6362	2.81283	1.16401	1.95784	0.965231	2.69486	2	6	1	3	1	6	100533105	#FF6347,black	C8orf44-SGK3	chr8	67579787	67602995	510	+	NM_001204173	protein_coding		P28177	C8orf44-SGK3 readthrough	C8orf44-SGK3
4804	VWA5A	2.37429	0.000555895	5.64279	6.89028	5.46017	6.91465	5.62714	6.99499	5.81871	6.75056	41	119	42	131	57	119	4013	#FF6347,black	VWA5A	chr11	123986111	124017618	3536	+	NM_014622	protein_coding	BCSC-1|BCSC1|LOH11CR2A	P27415	von Willebrand factor A domain containing 5A	VWA5A
1674	IFI16	2.37398	0.038957	4.27451	5.52182	4.072	5.91386	3.6989	5.41119	4.82045	5.12887	15	59	10	43	28	38	3428	#FF6347,black	IFI16	chr1	158979682	159024945	2902	+	NM_001206567	protein_coding	IFNGIP1|MGC9466|PYHIN2	P3394	interferon gamma inducible protein 16	IFI16
1293	HMGCS2	2.37315	0.00138526	8.70592	9.95272	8.69483	9.99401	8.92406	10.077	8.46196	9.7699	396	1013	426	1119	361	976	3158	#FF6347,black	HMGCS2	chr1	120290619	120311555	2466	-	NM_001166107	protein_coding		P16674	3-hydroxy-3-methylglutaryl-CoA synthase 2	HMGCS2
18191	SEPP1	2.37206	0.00196489	5.05875	6.30489	4.92697	6.2556	4.74055	6.4437	5.42077	6.20421	28	75	22	89	43	81	6414	#FF6347,black	SEPP1	chr5	42799982	42812024	2203	-	NM_001085486		SELP|SeP	P19573	selenoprotein P, plasma, 1	SEPP1
16285	LMOD3	2.3697	0.0123461	0.447756	1.69246	1.03696	1.58979	0.0563751	1.55369	0	1.90708	1	2	0	2	0	3	56203	#FF6347,black	LMOD3	chr3	69157823	69171746	2221	-	NM_001304418	protein_coding	DKFZp313F0135	P21202	leiomodin 3	LMOD3
18350	ARHGEF28	2.36387	0.00737524	4.37649	5.61764	3.88402	5.53109	4.03252	5.73454	4.96273	5.57938	13	45	13	54	31	52	64283	#FF6347,black	ARHGEF28	chr5	72921983	73237818	6508	+	NM_001177693	protein_coding		P6066	Rho guanine nucleotide exchange factor 28	ARHGEF28
6607	FAM155A	2.36297	1.75283e-05	6.73646	7.97707	6.76422	7.9209	6.702	7.97117	6.74248	8.03679	103	240	90	259	109	292	728215	#FF6347,black	FAM155A	chr13	107820879	108519460	3859	-	NM_001080396	protein_coding		P16084	family with sequence similarity 155 member A	FAM155A
12739	TP53I3	2.35534	2.53465e-05	6.62929	7.86523	6.61874	7.92083	6.73155	7.83147	6.53053	7.84171	93	240	92	235	94	255	9540	#FF6347,black	TP53I3	chr2	24300303	24308085	1635	-	NM_004881	protein_coding	PIG3	P2594	tumor protein p53 inducible protein 3	TP53I3
2357	RYR2	2.3537	0.00166669	6.15582	7.39075	5.89982	7.45906	5.87608	7.37566	6.57681	7.33474	56	174	50	171	97	179	6262	#FF6347,black	RYR2	chr1	237205702	237997288	16365	+	NM_001035	protein_coding	ARVC2|ARVD2|VTSIP	P33272	ryanodine receptor 2	RYR2
3890	CREB3L1	2.34936	0.00050182	8.11311	9.34538	8.03968	9.44899	8.3615	9.2832	7.89844	9.29806	251	694	288	645	244	703	90993	#FF6347,black	CREB3L1	chr11	46299189	46342972	2710	+	NM_052854	protein_coding	OASIS	P14168	cAMP responsive element binding protein 3-like 1	CREB3L1
1519	S100A2	2.34883	0.00998189	5.45219	6.68413	5.58867	6.69422	5.83431	6.88211	4.70928	6.44269	45	102	49	121	26	96	6273	#FF6347,black	S100A2	chr1	153533585	153538306	962	-	NM_005978	protein_coding	CAN19|MGC111539|S100L	P21544	S100 calcium binding protein A2	S100A2
2189	SPATA17	2.33901	0.0340322	4.35966	5.58556	4.64955	5.09551	3.82068	5.95487	4.48293	5.58017	23	33	11	63	22	52	128153	#FF6347,black	SPATA17	chr1	217804666	218041495	2275	+	NM_138796	protein_coding	IQCH|MSRG-11|MSRG11|RP11-144C20.1	P10635	spermatogenesis associated 17	SPATA17
17737	BBS12	2.33316	0.00333103	3.9115	5.13378	3.87684	5.29247	3.79965	4.85786	4.04682	5.21486	13	38	11	29	16	40	166379	#FF6347,black	BBS12	chr4	123653857	123666098	3432	+	NM_152618	protein_coding	C4orf24|FLJ35630|FLJ41559	P5030	Bardet-Biedl syndrome 12	BBS12
8396	SNORD60	2.33102	0.0125947	1.66057	2.88153	1.06558	2.59151	2.15942	2.96128	1.54789	3.05181	1	5	3	7	2	8	26788	#FF6347,black	SNORD60	chr16	2205024	2205106	83	-	NR_002736	snoRNA	RNU60|U60		small nucleolar RNA, C/D box 60	SNORD60
10218	ABCC3	2.32898	0.00130249	5.96412	7.18383	5.52854	7.23663	6.31906	7.11937	5.93745	7.19305	43	149	69	143	62	162	8714	#FF6347,black	ABCC3	chr17	48712218	48769063	5166	+	NM_001144070	protein_coding	ABC31|DKFZp686E22157|EST90757|MLP2|MOAT-D|MRP3|cMOAT2	P6385	ATP binding cassette subfamily C member 3	ABCC3
10558	HP09025	2.32879	0.000542292	6.32272	7.54229	6.43889	7.68733	6.22026	7.44879	6.30047	7.47889	82	204	64	180	80	198	100652929	#FF6347,black	HP09025	chr17	77681075	77686081	4192	+	NR_109783				uncharacterized LOC100652929	HP09025
19469	CDSN	2.32414	0.00511702	5.43682	6.65352	5.0704	6.70812	5.7166	6.39203	5.45158	6.82625	31	103	45	86	44	125	1041	#FF6347,black	CDSN	chr6	31082865	31088252	2583	-	NM_001264	protein_coding	D6S586E|HTSS|S	P11852	corneodesmosin	CDSN
12748	DNAJC27-AS1	2.31821	0.00522	2.57074	3.78375	1.66869	3.81402	2.77509	3.76407	2.9633	3.77268	2	13	5	13	7	14	729723	#FF6347,black	DNAJC27-AS1	chr2	25194981	25262563	4674	+	NR_034113	lncRNA			DNAJC27 antisense RNA 1	DNAJC27-AS1
14331	BFSP1	2.31671	3.97007e-05	5.64605	6.85813	5.65084	6.91463	5.62667	6.88097	5.66043	6.77514	47	119	42	121	51	121	631	#FF6347,black	BFSP1	chr20	17474550	17549865	3278	-	NM_001161705	protein_coding	CP115|CP94|LIFL-H	P22611	beaded filament structural protein 1	BFSP1
17071	ABCA11P	2.31056	0.0129964	3.4728	4.68104	3.65074	4.96093	2.83194	4.53802	3.76839	4.49706	11	30	5	23	13	24	79963	#FF6347,black	ABCA11P	chr4	419224	467998	1895	-	NR_002451	misc_RNA	ABCA11|EST1133530|FLJ14297|FLJ57767|MGC120309|MGC120310|MGC120312|MGC132744|MGC138274		ATP binding cassette subfamily A member 11, pseudogene	ABCA11P
6405	DHRS12	2.30637	0.0205803	5.37551	6.58113	4.97787	6.41724	4.68733	6.75875	6.07174	6.54664	29	84	21	111	68	103	79758	#FF6347,black	DHRS12	chr13	52342129	52378298	1920	-	NM_001270424	protein_coding	FLJ13639|SDR40C1	P19110	dehydrogenase/reductase (SDR family) member 12	DHRS12
12469	DNAAF3	2.30138	0.00142807	4.5	5.7025	4.24182	5.78873	4.83665	5.73371	4.34965	5.57677	17	54	24	54	20	52	352909	#FF6347,black	DNAAF3	chr19	55670029	55678090	2658	-	NM_178837	protein_coding		P11334	dynein (axonemal) assembly factor 3	DNAAF3
146	SLC2A5	2.29975	0.0125898	4.27732	5.4788	4.23885	5.65105	4.44758	5.6543	4.12701	5.05186	17	49	18	51	17	36	6518	#FF6347,black	SLC2A5	chr1	9097005	9129887	3008	-	NM_003039	protein_coding	GLUT5	P30594	solute carrier family 2 member 5	SLC2A5
25172	TAF7L	2.29601	0.0424635	2.50872	3.70785	2.64848	3.17748	2.98339	3.8655	1.53356	3.96143	5	8	6	14	2	16	54457	#FF6347,black	TAF7L	chrX	100523241	100548059	2469	-	NM_024885	protein_coding	CT40|FLJ23157|TAF2Q	P25152	TATA-box binding protein associated factor 7 like	TAF7L
4512	OR7E2P	2.29023	0.0330764	1.62653	2.82202	1.06424	2.5914	1.18809	3.13325	2.29086	2.68114	1	5	1	8	4	6	8587	#FF6347,black	OR7E2P	chr11	86567973	86568996	1024	-	NR_045004	misc_RNA	OR11-6|OR7E143P|OR7E51P|OR7E52P|OR7F2P|OST245|hg94		olfactory receptor family 7 subfamily E member 2 pseudogene	OR7E2P
3672	NRIP3	2.28597	0.0222313	0.759265	1.95207	1.04268	2.00515	0.0761212	1.54928	0.973544	2.22245	1	3	0	2	1	4	56675	#FF6347,black	NRIP3	chr11	9002123	9025596	3809	-	NM_020645	protein_coding	C11orf14|NY-SAR-105	P501	nuclear receptor interacting protein 3	NRIP3
14498	PROCR	2.28528	0.00139405	6.9488	8.14118	7.20192	8.06333	6.64009	8.28433	6.95005	8.06446	140	265	86	322	126	298	10544	#FF6347,black	PROCR	chr20	33759740	33765165	1484	+	NM_006404	protein_coding	CCCA|CCD41|CD201|EPCR|MGC23024|bA42O4.2	P28079	protein C receptor	PROCR
19207	GCNT2	2.28409	0.0289182	2.06965	3.26127	2.63977	3.17648	1.78666	2.95567	1.54158	3.58086	5	8	2	7	2	12	2651	#FF6347,black	GCNT2	chr6	10521568	10629601	7303	+	NM_145649	protein_coding	CCAT|GCNT2C|GCNT5|IGNT|II|MGC163396|NACGT1|NAGCT1|ULG3|bA360O19.2|bA421M1.1	P20295	glucosaminyl (N-acetyl) transferase 2, I-branching enzyme (I blood group)	GCNT2
11079	GAMT	2.28165	0.0060883	6.15801	7.34808	6.21416	7.27472	6.12779	7.10841	6.13039	7.61429	70	153	60	142	71	217	2593	#FF6347,black	GAMT	chr19	1397025	1401569	2354	-	NM_000156	protein_coding	PIG2|TP53I2	P3577	guanidinoacetate N-methyltransferase	GAMT
7372	DIO3	2.27762	0.00394994	6.83287	8.0204	7.07373	7.9738	7.05969	8.16339	6.20705	7.91196	128	249	116	296	75	268	1735	#FF6347,black	DIO3	chr14	102027688	102029789	2102	+	NM_001362	protein_coding	5DIII|D3|DIOIII|TXDI3	P2198	deiodinase, iodothyronine, type III	DIO3
17353	SPATA18	2.27276	0.0124541	5.5268	6.71124	5.67933	6.99623	5.02471	6.47265	5.76851	6.61277	48	126	27	91	55	108	132671	#FF6347,black	SPATA18	chr4	52917497	52963471	4409	+	NM_001297608	protein_coding	FLJ32906|SPETEX1	P27910	spermatogenesis associated 18	SPATA18
4624	ELMOD1	2.26933	0.0235619	0.0129571	1.19522	0.00982053	1.58874	0.0289009	0.975265	0	0.92261	0	2	0	1	0	1	55531	#FF6347,black	ELMOD1	chr11	107461817	107537505	3127	+	NM_018712	protein_coding	DKFZp547C176	P32363	ELMO domain containing 1	ELMOD1
11210	FUT5	2.26933	0.0235619	0.0129571	1.19522	0.00982053	1.58874	0.0289009	0.975265	0	0.92261	0	2	0	1	0	1	2527	#FF6347,black	FUT5	chr19	5865837	5870551	1988	-	NM_002034	protein_coding	FUC-TV	P18241	fucosyltransferase 5	FUT5
5397	KRT86	2.26766	0.0330258	3.31201	4.49321	3.07235	4.81396	3.76877	4.54022	2.95466	4.01506	7	27	11	23	7	17	3892	#FF6347,black	KRT86	chr12	52695649	52702947	2091	+	NM_002284	protein_coding	FLJ25176|HB6|Hb1|KRTHB1|KRTHB6|MNX|hHb6	P25641	keratin 86	KRT86
4137	SNORA57	2.2648	0.00200779	5.68731	6.86669	5.97019	7.03004	5.56032	6.74392	5.48248	6.81035	59	129	40	110	45	124	692158	#FF6347,black	SNORA57	chr11	62432894	62433042	149	+	NR_004390	snoRNA	U99		small nucleolar RNA, H/ACA box 57	SNORA57
10956	SERPINB12	2.26313	0.0189664	0.0129549	1.19127	0.00981885	1.00384	0.028896	1.56059	0	0.922615	0	1	0	2	0	1	89777	#FF6347,black	SERPINB12	chr18	61223393	61236560	3534	+	NM_080474	protein_coding	MGC119247|MGC119248|YUKOPIN	P87	serpin family B member 12	SERPINB12
16751	ARHGEF26-AS1	2.26313	0.0189664	0.0129549	1.19127	0.00981885	1.00384	0.028896	1.56059	0	0.922615	0	1	0	2	0	1	100507524	#FF6347,black	ARHGEF26-AS1	chr3	153742190	153838999	2598	-	NR_037901	lncRNA			ARHGEF26 antisense RNA 1	ARHGEF26-AS1
19172	LOC100507506	2.26313	0.0189664	0.0129549	1.19127	0.00981885	1.00384	0.028896	1.56059	0	0.922615	0	1	0	2	0	1	100507506	#FF6347,black	LOC100507506	chr6	4136306	4157619	2277	+	NR_103764	lncRNA			uncharacterized LOC100507506	LOC100507506
24110	LOC441455	2.26313	0.0189664	0.0129549	1.19127	0.00981885	1.00384	0.028896	1.56059	0	0.922615	0	1	0	2	0	1	441455	#FF6347,black	LOC441455	chr9	99488103	99489749	1647	+	NR_026792	misc_RNA			makorin ring finger protein 1 pseudogene	LOC441455
12395	ZNF665	2.25919	0.0294516	2.30598	3.48179	2.64407	3.00734	2.50614	3.65992	1.53765	3.68196	5	7	4	12	2	13	79788	#FF6347,black	ZNF665	chr19	53666552	53696619	3291	-	NM_024733	protein_coding	FLJ14345|ZFP160L	P25546	zinc finger protein 665	ZNF665
2654	MAP3K8	2.25867	0.00265746	3.35179	4.52726	3.23999	4.53062	3.51952	4.71118	3.27973	4.31252	8	22	9	26	9	21	1326	#FF6347,black	MAP3K8	chr10	30722950	30750762	3013	+	NM_001244134	protein_coding	COT|EST|ESTF|FLJ10486|MEKK8|TPL2|Tpl-2|c-COT	P23339	mitogen-activated protein kinase kinase kinase 8	MAP3K8
20037	ARMC2	2.25599	0.0184662	3.25075	4.42451	3.38755	4.32909	3.3693	4.76525	2.95545	4.09825	9	19	8	27	7	18	84071	#FF6347,black	ARMC2	chr6	109169619	109295675	3736	+	NM_032131	protein_coding	DKFZp434P0714|RP11-787I22.1|bA787I22.1	P18526	armadillo repeat containing 2	ARMC2
12183	SULT2B1	2.25562	0.0159026	1.9386	3.11213	1.07313	2.81415	2.17461	3.28274	2.28729	3.19766	1	6	3	9	4	9	6820	#FF6347,black	SULT2B1	chr19	49055429	49102684	1548	+	NM_177973	protein_coding	HSST2	P699	sulfotransferase family 2B member 1	SULT2B1
17108	NAT8L	2.2556	0.0340706	1.64877	2.82228	0.0557331	3.00587	2.15674	2.54311	1.96663	2.87919	0	7	3	5	3	7	339983	#FF6347,black	NAT8L	chr4	2061239	2070816	5871	+	NM_178557	protein_coding	CML3|FLJ37478|MGC117272|NAAGS|NAT8-LIKE	P32179	N-acetyltransferase 8 like	NAT8L
3503	TH	2.25363	0.00527896	1.9432	3.11545	2.37736	3.0065	1.77607	3.28273	1.54397	3.04114	4	7	2	9	2	8	7054	#FF6347,black	TH	chr11	2185159	2193035	2019	-	NM_199293	protein_coding	DYT14|DYT5b|TYH	P18678	tyrosine hydroxylase	TH
2127	C4BPB	2.25267	0.0498883	3.40518	4.57682	3.64917	4.65084	3.52229	3.94802	2.95349	4.95604	11	24	9	15	7	33	725	#FF6347,black	C4BPB	chr1	207262187	207273337	1578	+	NM_001017366	protein_coding	C4BP	P24324	complement component 4 binding protein beta	C4BPB
761	EFCAB14-AS1	2.25187	0.0116508	0.0129506	1.18407	0.00981564	1.00384	0.0288866	0.97527	0	1.50852	0	1	0	1	0	2	100130197	#FF6347,black	EFCAB14-AS1	chr1	47139708	47157769	583	+	NR_038827	lncRNA			EFCAB14 antisense RNA 1	EFCAB14-AS1
23435	ENPP2	2.25187	0.0116508	0.0129506	1.18407	0.00981564	1.00384	0.0288866	0.97527	0	1.50852	0	1	0	1	0	2	5168	#FF6347,black	ENPP2	chr8	120569317	120651106	3610	-	NM_001130863	protein_coding	ATX|ATX-X|AUTOTAXIN|FLJ26803|LysoPLD|NPP2|PD-IALPHA|PDNP2	P10915	ectonucleotide pyrophosphatase/phosphodiesterase 2	ENPP2
4079	MS4A10	2.25187	0.0116508	0.0129506	1.18407	0.00981564	1.00384	0.0288866	0.97527	0	1.50852	0	1	0	1	0	2	341116	#FF6347,black	MS4A10	chr11	60552821	60568778	2296	+	NM_206893	protein_coding	CD20L7|FLJ16054|MS4A9	P33375	membrane spanning 4-domains A10	MS4A10
13507	NCKAP5	2.25187	0.0116508	0.0129506	1.18407	0.00981564	1.00384	0.0288866	0.97527	0	1.50852	0	1	0	1	0	2	344148	#FF6347,black	NCKAP5	chr2	133429372	134326031	7594	-	NM_207481	protein_coding	ERIH1|ERIH2|FLJ34870|NAP5	P21888	NCK associated protein 5	NCKAP5
14740	BMP7-AS1	2.25187	0.0116508	0.0129506	1.18407	0.00981564	1.00384	0.0288866	0.97527	0	1.50852	0	1	0	1	0	2	102723590	#FF6347,black	BMP7-AS1	chr20	55788752	55790922	1012	+	NR_110631	lncRNA			BMP7 antisense RNA 1	BMP7-AS1
17975	CCDC110	2.25187	0.0116508	0.0129506	1.18407	0.00981564	1.00384	0.0288866	0.97527	0	1.50852	0	1	0	1	0	2	256309	#FF6347,black	CCDC110	chr4	186366338	186392913	2896	-	NM_001145411	protein_coding	CT52|KM-HN-1|KMHN1|MGC33607	P33421	coiled-coil domain containing 110	CCDC110
19654	RAB44	2.25187	0.0116508	0.0129506	1.18407	0.00981564	1.00384	0.0288866	0.97527	0	1.50852	0	1	0	1	0	2	401258	#FF6347,black	RAB44	chr6	36665628	36700960	4233	+	NM_001257357	protein_coding		P18437	RAB44, member RAS oncogene family	RAB44
22452	FEZF1-AS1	2.25187	0.0116508	0.0129506	1.18407	0.00981564	1.00384	0.0288866	0.97527	0	1.50852	0	1	0	1	0	2	154860	#FF6347,black	FEZF1-AS1	chr7	121943712	121950131	2653	+	NR_036484	lncRNA			FEZF1 antisense RNA 1	FEZF1-AS1
5665	MYRFL	2.25001	0.0240118	2.48122	3.65115	2.07228	3.91317	2.51672	3.76567	2.77035	3.17366	3	14	4	13	6	9	196446	#FF6347,black	MYRFL	chr12	70219103	70352505	3122	+	NM_182530	protein_coding		P26523	myelin regulatory factor-like	MYRFL
18259	PLK2	2.24529	4.512e-05	6.72881	7.89571	6.8314	7.82819	6.70132	7.94329	6.64745	7.91318	108	225	90	254	102	268	10769	#FF6347,black	PLK2	chr5	57749810	57755966	2796	-	NM_001252226	protein_coding	SNK	P30165	polo like kinase 2	PLK2
9510	RNF222	2.24439	0.0419756	1.28029	2.44662	0.0413687	2.00634	1.73189	2.54853	1.55381	2.69736	0	3	2	5	2	6	643904	#FF6347,black	RNF222	chr17	8294023	8301144	3066	-	NM_001146684	protein_coding		P22554	ring finger protein 222	RNF222
11860	RINL	2.24272	0.00193916	6.60169	7.76694	6.6031	7.92676	6.30786	7.71698	6.84451	7.64176	92	241	68	217	117	222	126432	#FF6347,black	RINL	chr19	39358472	39368919	3044	-	NM_001195833	protein_coding	FLJ44131|FLJ45909	P27776	Ras and Rab interactor like	RINL
10891	SNHG22	2.24167	0.00901889	2.58217	3.74675	2.64951	3.81397	2.77365	3.41285	2.27867	3.95951	5	13	5	10	4	16	103091864	#FF6347,black	SNHG22	chr18	47340393	47377429	1615	+	NR_117096	lncRNA			small nucleolar RNA host gene 22	SNHG22
866	FGGY	2.24101	4.98594e-05	7.7191	8.88325	7.74192	8.93587	7.70498	8.91391	7.71012	8.79609	204	486	182	499	214	496	55277	#FF6347,black	FGGY	chr1	59762625	60228402	3311	+	NM_001113411	protein_coding	FLJ10986	P29092	FGGY carbohydrate kinase domain containing	FGGY
2124	C1orf116	2.23998	0.0355117	5.86284	7.02633	5.92274	7.45052	6.05103	6.68978	5.57351	6.81918	57	173	57	106	48	125	79098	#FF6347,black	C1orf116	chr1	207191866	207206101	5502	-	NM_023938	protein_coding	DKFZp666H2010|FLJ36507|MGC2742|MGC4309|SARG	P7687	chromosome 1 open reading frame 116	C1orf116
9871	LRRC37A11P	2.23143	0.0452131	0.805462	1.96343	1.0427	2.32679	1.12633	1.96659	0	1.47212	1	4	1	3	0	2	342666	#FF6347,black	LRRC37A11P	chr17	37186159	37209458	3580	+	NR_033753	misc_RNA			leucine-rich repeat containing 37 member A11, pseudogene	LRRC37A11P
11953	CEACAM6	2.22861	2.82159e-05	8.03559	9.19173	8.1173	9.20288	7.99589	9.13023	7.98996	9.23993	265	585	223	580	260	675	4680	#FF6347,black	CEACAM6	chr19	42259428	42276113	2601	+	NM_002483	protein_coding	CD66c|CEAL|NCA	P3635	carcinoembryonic antigen related cell adhesion molecule 6	CEACAM6
370	TCEA3	2.22695	0.000716918	7.89467	9.04973	7.82407	9.01375	8.19745	9.03011	7.59817	9.10374	216	513	257	541	198	614	6920	#FF6347,black	TCEA3	chr1	23707402	23751272	1750	-	NM_003196	protein_coding	TFIIS|TFIIS.H	P1580	transcription elongation factor A3	TCEA3
1236	BCL2L15	2.22631	0.0236802	5.49838	6.65304	4.97856	6.9733	5.44929	6.34101	5.9163	6.57286	29	124	37	83	61	105	440603	#FF6347,black	BCL2L15	chr1	114419436	114430169	4973	-	NM_001010922	protein_coding	Bfk|C1orf178|FLJ22588	P16563	BCL2 like 15	BCL2L15
4775	TMEM136	2.22601	0.0143408	1.01875	2.17321	1.04789	2.00569	0.0951863	2.28724	1.55719	2.21218	1	3	0	4	2	4	219902	#FF6347,black	TMEM136	chr11	120195838	120204388	4669	+	NM_001198674	protein_coding	MGC17839	P33249	transmembrane protein 136	TMEM136
8996	TPPP3	2.2212	0.0480533	3.79543	4.94677	2.42037	4.76238	4.56567	4.85971	3.65764	5.18378	4	26	20	29	12	39	51673	#FF6347,black	TPPP3	chr16	67423710	67427438	1151	-	NM_015964	protein_coding	p20|p25gamma	P34891	tubulin polymerization promoting protein family member 3	TPPP3
9972	KRT15	2.21951	0.0155475	4.90299	6.05323	5.34749	6.11605	4.79251	5.73051	4.41472	6.26229	38	68	23	54	21	84	3866	#FF6347,black	KRT15	chr17	39669997	39675270	1840	-	NM_002275	protein_coding	CK15|K15|K1CO	P29894	keratin 15	KRT15
22280	GAL3ST4	2.21429	0.00712112	4.3931	5.53995	4.4591	5.59234	4.83137	5.41076	3.65185	5.60853	20	47	24	43	12	53	79690	#FF6347,black	GAL3ST4	chr7	99756865	99766373	2540	-	NM_024637	protein_coding	FLJ12116|GAL3ST-4	P13990	galactose-3-O-sulfotransferase 4	GAL3ST4
23824	C9orf131	2.20484	0.0370334	1.02896	2.16964	1.62961	2.00569	0.0951814	1.96309	0.97025	2.48092	2	3	0	3	1	5	138724	#FF6347,black	C9orf131	chr9	35041092	35045988	3535	+	NM_001040411	protein_coding	FLJ00273|MGC41945	P12494	chromosome 9 open reading frame 131	C9orf131
3067	MYOF	2.20207	0.00897371	7.1359	8.27476	6.85878	8.50781	7.12199	7.97569	7.38001	8.29184	110	361	121	260	170	349	26509	#FF6347,black	MYOF	chr10	95066186	95242074	6843	-	NM_013451	protein_coding	FER1L3|FLJ36571|FLJ90777	P22716	myoferlin	MYOF
17355	USP46-AS1	2.17829	0.0346588	2.82378	3.94697	2.87253	4.32822	3.18189	3.65357	2.27559	3.76509	6	19	7	12	4	14	643783	#FF6347,black	USP46-AS1	chr4	53525573	53527665	878	+	NR_125363	lncRNA			USP46 antisense RNA 1	USP46-AS1
8511	ABAT	2.17773	0.00102417	6.00442	7.12724	5.87323	7.03029	5.95259	7.05785	6.17075	7.28034	55	129	53	137	73	172	18	#FF6347,black	ABAT	chr16	8768444	8878432	5930	+	NM_020686	protein_coding	FLJ17813|FLJ30272|GABA-AT|GABAT|NPD009	P14995	4-aminobutyrate aminotransferase	ABAT
9685	KRT18P55	2.17527	0.00508279	4.39299	5.51419	4.45893	5.3296	4.29656	5.41089	4.41858	5.76418	20	39	16	43	21	59	284085	#FF6347,black	KRT18P55	chr17	26603012	26634408	1950	-	NR_028334	misc_RNA			keratin 18 pseudogene 55	KRT18P55
3835	ABTB2	2.17095	0.00175139	6.27635	7.39468	6.13144	7.31174	6.52964	7.30652	6.13018	7.5519	66	157	80	163	71	208	25841	#FF6347,black	ABTB2	chr11	34172534	34379555	4903	-	NM_145804	protein_coding	DKFZp586C1619	P10834	ankyrin repeat and BTB domain containing 2	ABTB2
15442	SLC5A4	2.17001	0.0486045	2.15077	3.26847	1.655	3.46563	1.22945	3.12685	2.96862	3.18998	2	10	1	8	7	9	6527	#FF6347,black	SLC5A4	chr22	32614463	32651318	2020	-	NM_014227	protein_coding	DJ90G24.4|SAAT1|SGLT3	P17347	solute carrier family 5 member 4	SLC5A4
15958	ENTPD3-AS1	2.16163	0.00401455	3.12753	4.23965	2.66052	4.39907	3.19859	4.12398	3.42154	4.18106	5	20	7	17	10	19	285266	#FF6347,black	ENTPD3-AS1	chr3	40432442	40494799	2039	-	NR_040100	lncRNA			ENTPD3 antisense RNA 1	ENTPD3-AS1
2490	AKR1C3	2.15769	0.00076123	8.35848	9.46797	8.34273	9.42812	8.47204	9.61147	8.25218	9.35183	310	684	311	810	312	730	8644	#FF6347,black	AKR1C3	chr10	5090958	5149878	1354	+	NM_001253908	protein_coding	DD3|DDX|HA1753|HAKRB|HAKRe|HSD17B5|KIAA0119|PGFS|hluPGFS	P36067	aldo-keto reductase family 1, member C3	AKR1C3
2109	CTSE	2.15534	0.0036864	5.1099	6.21782	5.38534	6.38254	5.15378	6.17953	4.71161	6.07418	39	82	30	74	26	74	1510	#FF6347,black	CTSE	chr1	206317459	206332104	2228	+	NM_148964	protein_coding	CATE	P35891	cathepsin E	CTSE
15467	APOL1	2.15278	0.000656115	5.22696	6.33316	5.19578	6.21724	5.20141	6.29033	5.28205	6.47909	34	73	31	80	39	98	8542	#FF6347,black	APOL1	chr22	36649117	36663577	3119	+	NM_001136540	protein_coding	APO-L|APOL|APOL-I	P15785	apolipoprotein L1	APOL1
10143	SP2-AS1	2.15276	0.0234116	3.71953	4.82571	3.5302	4.53121	4.26745	5.043	3.12227	4.85725	10	22	16	33	8	31	100506325	#FF6347,black	SP2-AS1	chr17	45975752	46018770	1165	-	NR_103857	lncRNA			SP2 antisense RNA 1	SP2-AS1
11500	CYP4F12	2.15112	0.00138424	5.64268	6.74776	5.35363	6.78911	5.89184	6.83314	5.6326	6.61164	38	109	51	117	50	108	66002	#FF6347,black	CYP4F12	chr19	15783828	15807984	1707	+	NR_117085	protein_coding	F22329_1		cytochrome P450 family 4 subfamily F member 12	CYP4F12
4979	SCARNA10	2.15002	0.0200223	2.20864	3.31299	2.38169	3.3284	2.74943	3.27986	0.949495	3.33015	4	9	5	9	1	10	692148	#FF6347,black	SCARNA10	chr12	6619388	6619717	330	+	NR_004387	guide_RNA	U85		small Cajal body-specific RNA 10	SCARNA10
20160	CTGF	2.14274	0.0239463	5.78897	6.88843	5.42604	7.04113	6.25212	6.48711	5.54405	7.06626	40	130	66	92	47	148	1490	#FF6347,black	CTGF	chr6	132269317	132272518	2343	-	NM_001901	protein_coding	CCN2|HCS24|IGFBP8|MGC102839|NOV2	P8436	connective tissue growth factor	CTGF
12260	CPT1C	2.14232	0.0344727	2.74131	3.84048	3.06042	3.3296	2.78066	3.95738	2.27696	4.12003	7	9	5	15	4	18	126129	#FF6347,black	CPT1C	chr19	50194365	50216988	3160	+	NM_001199752	protein_coding	CATL1|CPT1P|CPTIC|FLJ23809	P3883	carnitine palmitoyltransferase 1C	CPT1C
11499	CYP4F3	2.13921	0.0143895	4.12818	5.22526	4.64545	5.21682	3.68686	5.41367	3.86333	5.01822	23	36	10	43	14	35	4051	#FF6347,black	CYP4F3	chr19	15751707	15771570	3117	+	NM_001199209	protein_coding	CPF3|CYP4F|LTB4H	P35170	cytochrome P450 family 4 subfamily F member 3	CYP4F3
20403	LINC00574	2.13525	0.00893237	1.65741	2.75181	2.05247	2.59129	1.75237	2.76823	0.960665	2.88123	3	5	2	6	1	7	80069	#FF6347,black	LINC00574	chr6	170190169	170202969	2566	+	NR_026780	lncRNA			long intergenic non-protein coding RNA 574	LINC00574
15042	LINC00114	2.13038	0.0148097	3.65033	4.74144	3.96945	4.40003	3.2277	4.95563	3.65949	4.81277	14	20	7	31	12	30	400866	#FF6347,black	LINC00114	chr21	40110879	40145401	1406	-	NR_027067	lncRNA			long intergenic non-protein coding RNA 114	LINC00114
12050	APOC1P1	2.12928	0.00391533	2.39983	3.49019	2.06889	3.59143	2.75978	3.54295	2.28203	3.32216	3	11	5	11	4	10	342	#FF6347,black	APOC1P1	chr19	45430060	45434643	952	+	NR_028414	misc_RNA	DKFZp781C1677		apolipoprotein C1 pseudogene 1	APOC1P1
17894	CPE	2.12699	0.000211627	6.26536	7.35417	6.02022	7.30256	6.34273	7.38401	6.4044	7.37458	61	156	70	172	86	184	1363	#FF6347,black	CPE	chr4	166300097	166419482	2428	+	NM_001873	protein_coding		P27863	carboxypeptidase E	CPE
14391	CST4	2.12682	0.0339415	3.51065	4.59935	4.05904	4.59211	3.77547	4.47662	1.93745	4.71912	15	23	11	22	3	28	1472	#FF6347,black	CST4	chr20	23666277	23669662	736	-	NM_001899	protein_coding	MGC71923	P1601	cystatin S	CST4
13990	OBSL1	2.12439	0.0465855	1.27866	2.3657	0.0392724	2.59045	1.72825	1.95985	1.55461	2.47224	0	5	2	3	2	5	23363	#FF6347,black	OBSL1	chr2	220415450	220436268	7548	-	NM_015311	protein_coding	KIAA0657|MGC71026	P35688	obscurin-like 1	OBSL1
14322	MACROD2	2.12153	0.0143272	3.15042	4.23552	2.66055	4.177	3.75791	4.20273	2.76262	4.32261	5	17	11	18	6	21	140733	#FF6347,black	MACROD2	chr20	13976146	16033841	5106	+	NM_080676	protein_coding	C20orf133	P21979	MACRO domain containing 2	MACROD2
9244	ZNF778	2.12051	0.00749797	3.05198	4.13639	3.23336	4.09449	2.24912	4.20387	3.4225	4.10833	8	16	3	18	10	18	197320	#FF6347,black	ZNF778	chr16	89284111	89295965	3608	+	NM_001201407	protein_coding	FLJ31875|MGC150573	P9484	zinc finger protein 778	ZNF778
744	TSPAN1	2.11491	6.38208e-05	9.16819	10.2488	9.12763	10.163	9.17745	10.2751	9.19858	10.3044	535	1139	508	1284	602	1414	10103	#FF6347,black	TSPAN1	chr1	46640749	46651634	1629	+	NM_005727	protein_coding	NET1|TM4C|TM4SF	P31898	tetraspanin 1	TSPAN1
12254	RRAS	2.11327	0.00246016	6.74991	7.82939	6.72185	7.87216	7.09384	7.73643	6.33498	7.87527	100	232	119	220	82	261	6237	#FF6347,black	RRAS	chr19	50138549	50143400	986	-	NM_006270	protein_coding		P1669	related RAS viral (r-ras) oncogene homolog	RRAS
18354	ENC1	2.11101	0.00135565	8.00442	9.08235	7.86985	8.93	7.98261	9.06944	8.14724	9.23178	223	484	221	556	290	671	8507	#FF6347,black	ENC1	chr5	73923231	73937249	5646	-	NM_001256576	protein_coding	CCL28|ENC-1|FLJ39259|KLHL35|KLHL37|NRPB|PIG10|TP53I10	P19459	ectodermal-neural cortex 1	ENC1
1294	REG4	2.11031	0.00197188	9.87021	10.9477	9.92696	11.0696	10.0225	10.7603	9.63322	10.9954	932	2136	914	1798	814	2284	83998	#FF6347,black	REG4	chr1	120336641	120354203	2360	-	NM_032044	protein_coding	GISP|REG-IV|RELP	P23490	regenerating family member 4	REG4
20384	LOC441178	2.1093	0.0199059	3.05844	4.13521	2.08591	4.09449	3.01029	4.12511	3.66556	4.18456	3	16	6	17	12	19	441178	#FF6347,black	LOC441178	chr6	168080306	168084467	2557	-	NR_117092	lncRNA	MGC138195		uncharacterized LOC441178	LOC441178
17867	FAM198B	2.10889	0.000406624	8.69541	9.77189	8.74462	9.75132	8.39771	9.75982	8.89924	9.80397	410	856	295	898	489	999	51313	#FF6347,black	FAM198B	chr4	159045732	159094202	5046	-	NM_001128424	protein_coding	AD036|C4orf18|DKFZp434L142|FLJ23966|FLJ38155	P5695	family with sequence similarity 198 member B	FAM198B
2492	AKR1C4	2.10738	0.0287999	3.05843	4.13388	2.0859	3.9142	3.01026	4.27856	3.66557	4.18457	3	14	6	19	12	19	1109	#FF6347,black	AKR1C4	chr10	5238798	5260910	1192	+	NM_001818	protein_coding	3-alpha-HSD|C11|CDR|CHDR|DD4|HAKRA|MGC22581	P11040	aldo-keto reductase family 1, member C4	AKR1C4
8871	FTO-IT1	2.10651	0.0178143	2.28406	3.35891	2.06597	3.59119	2.19266	2.95367	2.54911	3.45681	3	11	3	7	5	11	100505692	#FF6347,black	FTO-IT1	chr16	54073305	54074285	870	+	NR_103838	lncRNA			FTO intronic transcript 1	FTO-IT1
11156	MATK	2.10537	0.0164349	0.471932	1.54601	0.0169432	1.58955	1.10372	1.55528	0	1.49148	0	2	1	2	0	2	4145	#FF6347,black	MATK	chr19	3777967	3801810	2551	-	NM_139354	protein_coding	CHK|CTK|DKFZp434N1212|HHYLTK|HYL|HYLTK|Lsk|MGC1708|MGC2101	P33160	megakaryocyte-associated tyrosine kinase	MATK
16104	NICN1	2.10385	0.0172482	4.93492	6.00796	4.65496	5.76275	5.1478	6.32815	4.9598	5.86841	23	53	30	82	31	64	84276	#FF6347,black	NICN1	chr3	49459766	49466757	3227	-	NM_032316	protein_coding	MGC12936	P14688	nicolin 1	NICN1
10554	C1QTNF1-AS1	2.09716	0.0101812	4.00447	5.0729	3.77144	5.25502	3.90876	5.16321	4.28345	4.75251	12	37	12	36	19	29	100507410	#FF6347,black	C1QTNF1-AS1	chr17	77015291	77023737	1197	-	NR_040018	lncRNA			C1QTNF1 antisense RNA 1	C1QTNF1-AS1
22417	LINC00998	2.09296	0.0141064	3.82946	4.89501	3.97192	4.86529	3.23687	5.1252	4.13171	4.65611	14	28	7	35	17	27	401397	#FF6347,black	LINC00998	chr7	112756773	112758637	1182	-	NR_024412	lncRNA			long intergenic non-protein coding RNA 998	LINC00998
15457	HMOX1	2.09068	0.0398679	4.58983	5.65381	4.6509	6.05148	4.89093	5.40945	4.12524	5.39955	23	65	25	43	17	46	3162	#FF6347,black	HMOX1	chr22	35777060	35790207	1590	+	NM_002133	protein_coding	HO-1|HSP32|bK286B10	P3443	heme oxygenase 1	HMOX1
9895	GSDMA	2.08797	0.0158953	3.56004	4.62214	2.88707	4.65098	3.38217	4.70966	4.13416	4.49756	6	24	8	26	17	24	284110	#FF6347,black	GSDMA	chr17	38119226	38134019	2164	+	NM_178171	protein_coding	FLJ39120|GSDM|GSDM1|MGC129596	P20612	gasdermin A	GSDMA
11508	CYP4F2	2.08668	0.00244625	5.30508	6.36629	5.42211	6.1372	5.20272	6.45887	5.2818	6.47805	40	69	31	90	39	98	8529	#FF6347,black	CYP4F2	chr19	15988834	16008930	2406	-	NM_001082	protein_coding	CPF2	P30513	cytochrome P450 family 4 subfamily F member 2	CYP4F2
18466	SPATA9	2.08363	0.0234188	1.6246	2.6837	1.06152	2.59118	1.18037	2.76893	2.29197	2.68552	1	5	1	6	4	6	83890	#FF6347,black	SPATA9	chr5	94987885	95018714	3432	-	NR_125327	protein_coding	FLJ35906|NYD-SP16		spermatogenesis associated 9	SPATA9
11841	YIF1B	2.07657	0.000438265	9.41544	10.4696	9.47284	10.488	9.51177	10.3557	9.2479	10.5579	680	1427	641	1358	623	1686	90522	#FF6347,black	YIF1B	chr19	38794200	38806606	3192	-	NM_001145461	protein_coding	FLJ23477|FLJ50074|FinGER8|MGC39135	P31476	Yip1 interacting factor homolog B, membrane trafficking protein	YIF1B
18190	CCDC152	2.0733	0.0142893	4.47362	5.52555	3.98132	5.70771	4.29784	5.50647	4.96298	5.33876	14	51	16	46	31	44	100129792	#FF6347,black	CCDC152	chr5	42756920	42802539	3491	+	NM_001134848	protein_coding		P28157	coiled-coil domain containing 152	CCDC152
13305	IL1R2	2.07285	0.00800058	4.78218	5.8338	4.76708	6.00739	5.00051	5.53427	4.54266	5.91734	25	63	27	47	23	66	7850	#FF6347,black	IL1R2	chr2	102608306	102644884	1611	+	NM_004633	protein_coding	CD121b|IL1RB|MGC47725	P7610	interleukin 1 receptor type 2	IL1R2
16530	ALG1L	2.07112	0.00456042	4.9559	6.00632	4.53125	5.86574	4.9556	6.1418	5.28381	5.99818	21	57	26	72	39	70	200810	#FF6347,black	ALG1L	chr3	125648118	125655887	921	-	NM_001015050	protein_coding	ALG1L1	P17161	ALG1, chitobiosyldiphosphodolichol beta-mannosyltransferase-like	ALG1L
22181	LOC101409256	2.06942	0.0188654	0.781514	1.83074	0.0238582	2.00496	1.12095	1.55069	0.974697	1.8985	0	3	1	2	1	3	101409256	#FF6347,black	LOC101409256	chr7	90025606	90027550	1945	+	NR_102424	misc_RNA			cell division cycle 42 pseudogene	LOC101409256
20039	SESN1	2.06872	0.000526668	8.30491	9.35365	8.34722	9.47777	8.15979	9.2831	8.39704	9.29158	311	708	250	645	345	700	27244	#FF6347,black	SESN1	chr6	109307640	109415708	3631	-	NM_001199933	protein_coding	MGC138241|MGC142129|PA26|RP11-787I22.1|SEST1	P17399	sestrin 1	SESN1
18551	LINC00992	2.06333	0.0197731	1.64165	2.68663	1.06155	2.59118	1.74916	2.96317	1.96786	2.45678	1	5	2	7	3	5	728342	#FF6347,black	LINC00992	chr5	116751208	116915439	3091	+	NR_046089	lncRNA			long intergenic non-protein coding RNA 992	LINC00992
182	FBXO2	2.06199	0.0193824	5.60519	6.64923	5.38918	6.36557	6.09157	6.70528	5.16716	6.83686	39	81	59	107	36	126	26232	#FF6347,black	FBXO2	chr1	11708418	11714888	1715	-	NM_012168	protein_coding	FBG1|FBX2|Fbs1|NFB42|OCP1	P9428	F-box protein 2	FBXO2
4547	SNORD5	2.0596	0.0435016	2.30873	3.35109	2.383	3.00712	2.7529	3.27899	1.53928	3.68553	4	7	5	9	2	13	692072	#FF6347,black	SNORD5	chr11	93466394	93466466	73	-	NR_003033	snoRNA	mgh28S-2410		small nucleolar RNA, C/D box 5	SNORD5
12738	FAM228B	2.05871	0.027926	5.01596	6.0577	4.92514	6.32931	4.79377	5.59166	5.28349	6.15382	28	79	23	49	39	78	375190	#FF6347,black	FAM228B	chr2	24299744	24392507	1699	+	NM_001291328	protein_coding		P16462	family with sequence similarity 228 member B	FAM228B
15927	VILL	2.05698	0.0078286	4.71685	5.75737	4.59165	5.65152	5.18434	5.80992	4.20312	5.80511	22	49	31	57	18	61	50853	#FF6347,black	VILL	chr3	38035078	38048676	2787	+	NM_015873	protein_coding		P5462	villin-like	VILL
15536	APOBEC3C	2.05522	0.00116814	7.1431	8.18239	6.93419	8.2748	7.38698	8.1964	7.07005	8.06851	116	307	146	303	137	299	27350	#FF6347,black	APOBEC3C	chr22	39410265	39414825	1109	+	NM_014508	protein_coding	APOBEC1L|ARDC2|ARDC4|ARP5|MGC19485|PBI|bK150C2.3	P28018	apolipoprotein B mRNA editing enzyme catalytic subunit 3C	APOBEC3C
14392	CST1	2.05453	0.00952854	4.96679	6.00559	4.46513	5.78921	5.23535	6.20024	5.08992	5.99813	20	54	32	75	34	70	1469	#FF6347,black	CST1	chr20	23728190	23731574	760	-	NM_001898	protein_coding		P21529	cystatin SN	CST1
4667	BCO2	2.04692	0.0115969	2.87357	3.90703	3.22946	3.91377	2.53661	3.65362	2.76659	4.11668	8	14	4	12	6	18	83875	#FF6347,black	BCO2	chr11	112046208	112089649	2984	+	NM_031938	protein_coding	B-DIOX-II|BCDO2|FLJ34464	P14011	beta-carotene oxygenase 2	BCO2
8487	CDIP1	2.04099	0.00381806	6.11716	7.14643	6.13025	7.36531	6.00466	7.00414	6.20922	7.04186	66	163	55	132	75	146	29965	#FF6347,black	CDIP1	chr16	4560677	4588816	2806	-	NM_013399	protein_coding		P31279	cell death-inducing p53 target 1	CDIP1
9370	TM4SF5	2.03667	0.000731983	6.0118	7.03801	6.21268	7.00789	5.97732	6.96046	5.81787	7.13966	70	127	54	128	57	156	9032	#FF6347,black	TM4SF5	chr17	4675187	4686506	708	+	NM_003963	protein_coding		P27540	transmembrane 4 L six family member 5	TM4SF5
20124	NKAIN2	2.03559	0.00565026	3.76517	4.79062	3.76718	4.5312	3.53597	4.86096	3.96115	4.94717	12	22	9	29	15	33	154215	#FF6347,black	NKAIN2	chr6	124124991	125146786	3471	+	NM_001300737	protein_coding	FAM77B|MGC41924|NKAIP2|TCBA|TCBA1	P12053	Na+/K+ transporting ATPase interacting 2	NKAIN2
1426	SEMA6C	2.03529	0.0458291	2.0419	3.06714	2.05969	3.32797	1.21327	3.12933	2.5524	2.667	3	9	1	8	5	6	10500	#FF6347,black	SEMA6C	chr1	151104163	151119140	4022	-	NM_030913	protein_coding	SEMAY|m-SemaY|m-SemaY2	P28585	semaphorin 6C	SEMA6C
85	LOC100996583	2.02825	0.00732851	4.90108	5.92132	4.5304	5.81507	5.14564	5.78317	4.96023	6.13832	21	55	30	56	31	77	100996583	#FF6347,black	LOC100996583	chr1	2497974	2515973	698	+	NR_121638	lncRNA			uncharacterized LOC100996583	LOC100996583
8315	NHLRC4	2.0277	0.00283778	4.05036	5.0702	3.97475	5.21661	4.27919	5.08226	3.86457	4.89361	14	36	16	34	14	32	283948	#FF6347,black	NHLRC4	chr16	616995	619495	4106	+	NM_001301159	protein_coding	FLJ36208	P3034	NHL repeat containing 4	NHLRC4
13363	NPHP1	2.02695	0.028072	3.46234	4.48165	3.07335	4.39959	2.82303	4.53963	4.13528	4.50211	7	20	5	23	17	24	4867	#FF6347,black	NPHP1	chr2	110880914	110962639	2790	-	NM_001128178	protein_coding	FLJ97602|JBTS4|NPH1|SLSN1	P13665	nephronophthisis 1 (juvenile)	NPHP1
23854	HRCT1	2.0244	0.0482877	3.6674	4.6849	3.96881	5.05111	3.78066	4.65392	3.12364	4.23536	14	32	11	25	8	20	646962	#FF6347,black	HRCT1	chr9	35906189	35907138	950	+	NM_001039792	protein_coding	LGLL338|PRO537|UNQ338	P28062	histidine rich carboxyl terminus 1	HRCT1
14520	EPB41L1	2.0233	0.00343562	8.03009	9.0468	7.90159	9.20531	8.30465	9.02201	7.83844	8.89624	228	586	277	538	234	532	2036	#FF6347,black	EPB41L1	chr20	34679426	34820721	6837	+	NM_001258331	protein_coding	4.1N|DKFZp686H17242|KIAA0338|MGC11072	P17005	erythrocyte membrane protein band 4.1 like 1	EPB41L1
7129	LOC100506476	2.02323	0.0162763	2.04682	3.06348	2.37736	3.17617	1.21324	3.12934	2.28728	2.86596	4	8	1	8	4	7	100506476	#FF6347,black	LOC100506476	chr14	74254063	74270331	984	+	NR_109995	lncRNA			uncharacterized LOC100506476	LOC100506476
3678	SNORA23	2.01784	0.02268	4.38787	5.40068	3.8818	5.56185	4.935	5.44438	4.12718	5.16801	13	46	26	44	17	39	677808	#FF6347,black	SNORA23	chr11	9450313	9450501	189	+	NR_002962	snoRNA	ACA23		small nucleolar RNA, H/ACA box 23	SNORA23
10037	IFI35	2.01633	0.0169072	5.47306	6.48479	5.02428	6.23679	5.83121	6.44191	5.45208	6.73238	30	74	49	89	44	117	3430	#FF6347,black	IFI35	chr17	41158742	41166476	1250	+	NM_005533	protein_coding	FLJ21753|IFP35	P14068	interferon induced protein 35	IFI35
25381	FIRRE	2.01316	0.035635	3.86317	4.87263	4.45083	4.65147	2.84862	4.99867	3.86636	4.94417	20	24	5	32	14	33	286467	#FF6347,black	FIRRE	chrX	130836678	130964671	2928	-	NR_026975	lncRNA			firre intergenic repeating RNA element	FIRRE
2725	ALOX5	2.0118	0.00646821	3.59031	4.59879	3.52681	4.46681	3.98968	4.65484	3.1246	4.66616	10	21	13	25	8	27	240	#FF6347,black	ALOX5	chr10	45869624	45941567	2644	+	NM_000698	protein_coding	5-LO|5-LOX|5LPG|LOG5|MGC163204	P5885	arachidonate 5-lipoxygenase	ALOX5
14670	SULF2	2.01091	0.00263855	6.32707	7.33492	6.55429	7.47546	6.28182	7.34153	6.10999	7.17181	89	176	67	167	70	160	55959	#FF6347,black	SULF2	chr20	46286150	46415360	4459	-	NM_001161841	protein_coding	DKFZp313E091|FLJ44488|FLJ90554|HSULF-2|KIAA1247|MGC126411	P30277	sulfatase 2	SULF2
19676	KCNK5	2.00599	0.0015587	4.47581	5.48012	4.52513	5.4338	4.71492	5.56735	4.12648	5.43509	21	42	22	48	17	47	8645	#FF6347,black	KCNK5	chr6	39156747	39197251	3783	-	NM_003740	protein_coding	FLJ11035|K2p5.1|TASK-2|TASK2	P8565	potassium two pore domain channel subfamily K member 5	KCNK5
4504	SYTL2	2.00438	0.00100765	5.48581	6.48897	5.31479	6.41721	5.55284	6.40926	5.5756	6.62944	37	84	40	87	48	109	54843	#FF6347,black	SYTL2	chr11	85405265	85522202	4680	-	NM_206929	protein_coding	CHR11SYT|EXO4|FLJ21219|FLJ34802|FLJ42764|FLJ45597|KIAA1597|MGC102768|SGA72M|SLP2|SLP2A	P16823	synaptotagmin like 2	SYTL2
2233	DEGS1	2.00216	0.00395371	4.36636	5.36791	4.31513	5.25552	4.29214	5.23652	4.48409	5.58452	18	37	16	38	22	52	8560	#FF6347,black	DEGS1	chr1	224370910	224381142	2063	+	NM_003676	protein_coding	DEGS|DES1|Des-1|FADS7|MGC5079|MLD	P32233	delta(4)-desaturase, sphingolipid 1	DEGS1
17317	DCAF4L1	2.0004	0.0138562	3.83379	4.83408	3.76797	5.0944	3.53851	4.75999	4.13209	4.60356	12	33	9	27	17	26	285429	#FF6347,black	DCAF4L1	chr4	41983713	41988484	4772	+	NM_001029955	protein_coding	MGC126021|MGC126022|WDR21B	P10743	DDB1 and CUL4 associated factor 4-like 1	DCAF4L1
7905	PIF1	0.498802	9.13233e-05	8.65545	7.65199	8.6597	7.55537	8.63197	7.56781	8.67438	7.81737	387	186	349	196	418	252	80119	#87CEEB,black	PIF1	chr15	65107829	65117867	2380	-	NM_001286497	protein_coding	C15orf20|PIF	P13321	PIF1 5'-to-3' DNA helicase	PIF1
11225	SLC25A41	0.498664	0.0401735	2.93457	1.93071	2.85431	1.59342	3.29736	2.27514	2.55415	1.83965	6	2	8	4	5	3	284427	#87CEEB,black	SLC25A41	chr19	6426048	6433790	1551	-	NM_173637	protein_coding	FLJ40442|MGC34725	P15971	solute carrier family 25 member 41	SLC25A41
3472	MUC5B	0.497307	0.000257391	9.30439	8.2966	9.2914	8.3615	9.39572	8.17015	9.22065	8.35026	600	326	593	298	611	365	727897	#87CEEB,black	MUC5B	chr11	1244295	1283406	17916	+	NM_002458	protein_coding	MG1|MUC-5B|MUC5|MUC9	P33152	mucin 5B, oligomeric mucus/gel-forming	MUC5B
13205	PLGLB1	0.497081	0.024244	2.5461	1.53765	2.36727	2.00665	2.4553	1.53811	2.78192	0.837579	4	3	4	2	6	1	5343	#87CEEB,black	PLGLB1	chr2	87237588	88047721	2879	-	NM_001032392_1	protein_coding	PLGL|PLGP1|PRGB|PRP-B	P15232	plasminogen-like B1	PLGLB1
10164	HOXB9	0.496722	0.00455233	6.43739	5.4279	6.36134	5.25698	6.32416	5.22722	6.60966	5.74008	78	37	70	38	99	59	3219	#87CEEB,black	HOXB9	chr17	46698519	46703835	2700	-	NM_024017	protein_coding	HOX-2.5|HOX2|HOX2E	P20419	homeobox B9	HOXB9
13386	IL37	0.496153	0.0149583	3.67363	2.66249	3.37519	2.59371	3.61098	2.75345	3.97154	2.63551	9	5	10	6	15	6	27178	#87CEEB,black	IL37	chr2	113670548	113676458	838	+	NM_173204	protein_coding		P23354	interleukin 37	IL37
6353	CPB2-AS1	0.495782	0.00168943	5.39005	4.37782	5.26546	4.25714	5.33668	4.33434	5.55232	4.52831	36	18	35	20	47	25	100509894	#87CEEB,black	CPB2-AS1	chr13	46626983	46675482	3508	+	NR_046226	lncRNA			CPB2 antisense RNA 1	CPB2-AS1
703	SLC6A9	0.49497	0.00124419	6.75536	5.74077	6.70176	5.56356	6.69834	5.61543	6.86	6.00237	99	46	91	50	118	71	6536	#87CEEB,black	SLC6A9	chr1	44462155	44497164	3800	-	NM_001261380	protein_coding	DKFZp547A1118|GLYT1	P21149	solute carrier family 6 member 9	SLC6A9
290	PADI3	0.494451	0.0224378	6.80158	5.78548	6.8257	5.7901	7.02823	6.19464	6.50294	5.20529	108	54	115	75	92	41	51702	#87CEEB,black	PADI3	chr1	17575593	17610727	3188	+	NM_016233	protein_coding	MGC126307|MGC126308|PAD3|PDI3	P10207	peptidyl arginine deiminase 3	PADI3
3810	PAX6	0.492684	0.00108244	7.08418	6.06291	7.16623	5.91574	7.09403	6.32093	6.98664	5.91275	137	59	120	82	129	67	5080	#87CEEB,black	PAX6	chr11	31806340	31839509	8769	-	NM_001127612	protein_coding	AN|AN2|D11S812E|MGC17209|MGDA|WAGR	P10007	paired box 6	PAX6
399	CLIC4	0.491986	0.0462787	9.70471	8.6814	9.76417	8.68077	9.13278	8.66419	10.0667	8.69903	833	407	493	420	1099	465	25932	#87CEEB,black	CLIC4	chr1	25071760	25170815	4434	+	NM_013943	protein_coding	CLIC4L|DKFZp566G223|FLJ38640|H1|MTCLIC|huH1|p64H1	P23838	chloride intracellular channel 4	CLIC4
5627	RPSAP52	0.491846	0.0161374	3.60382	2.5801	3.74814	2.00988	3.72891	2.75479	3.28948	2.84045	12	3	11	6	9	7	204010	#87CEEB,black	RPSAP52	chr12	66151800	66220754	1144	-	NR_026825	misc_RNA	MGC104447|RPSA_17_1251		ribosomal protein SA pseudogene 52	RPSAP52
2687	SEPT7P9	0.491192	0.0379131	2.54484	1.5192	2.84822	1.00786	2.14245	1.95681	2.55828	1.43615	6	1	3	3	5	2	285961	#87CEEB,black	SEPT7P9	chr10	38671998	38691780	671	-	NR_027269	misc_RNA			septin 7 pseudogene 9	SEPT7P9
8817	LINC00273	0.490045	1.04432e-05	1.02935	0.000338166	1.02566	0.00101426	1.07669	0	0.984225	0	1	0	1	0	1	0	649159	#87CEEB,black	LINC00273	chr16	33961052	33962503	1452	-	NR_038368	lncRNA			long intergenic non-protein coding RNA 273	LINC00273
14104	ACKR3	0.490045	1.04432e-05	1.02935	0.000338166	1.02566	0.00101426	1.07669	0	0.984225	0	1	0	1	0	1	0	57007	#87CEEB,black	ACKR3	chr2	237478380	237490994	2100	+	NM_020311	protein_coding		P3930	atypical chemokine receptor 3	ACKR3
16453	GAP43	0.490045	1.04432e-05	1.02935	0.000338166	1.02566	0.00101426	1.07669	0	0.984225	0	1	0	1	0	1	0	2596	#87CEEB,black	GAP43	chr3	115342151	115440334	2104	+	NM_002045	protein_coding	B-50|PP46	P21586	growth associated protein 43	GAP43
17306	LOC101060498	0.490045	1.04432e-05	1.02935	0.000338166	1.02566	0.00101426	1.07669	0	0.984225	0	1	0	1	0	1	0	101060498	#87CEEB,black	LOC101060498	chr4	40309202	40332436	1311	+	NR_121641	lncRNA			uncharacterized LOC101060498	LOC101060498
19611	GRM4	0.484437	0.0222591	6.51801	5.47239	6.18858	5.59364	6.42206	5.46699	6.86113	5.34591	69	47	75	45	118	45	2914	#87CEEB,black	GRM4	chr6	33986420	34123399	8394	-	NM_001256809	protein_coding	GPRC1D|MGC177594|MGLUR4|mGlu4	P23981	glutamate metabotropic receptor 4	GRM4
24508	SOHLH1	0.482962	0.000554886	8.3069	7.25688	8.32621	7.25642	8.16376	7.22161	8.41922	7.29175	307	151	252	154	350	175	402381	#87CEEB,black	SOHLH1	chr9	138585255	138591374	1413	-	NM_001101677	protein_coding	C9orf157|NOHLH|TEB2|bA100C15.3|bHLHe80	P12710	spermatogenesis and oogenesis specific basic helix-loop-helix 1	SOHLH1
14913	LOC284825	0.481428	0.0225477	2.04447	0.98986	2.03905	1.59069	2.11523	0.960551	1.97574	0	3	2	3	1	3	0	284825	#87CEEB,black	LOC284825	chr21	29420733	29509928	1925	+	NR_126010				uncharacterized LOC284825	LOC284825
8925	ADGRG5	0.481113	0.00662275	4.30193	3.24638	4.05452	3.4679	4.32459	2.93809	4.4932	3.28402	15	10	17	7	22	10	221188	#87CEEB,black	ADGRG5	chr16	57576333	57611100	4041	+	NM_001304376	protein_coding		P23954	adhesion G protein-coupled receptor G5	ADGRG5
13238	ADRA2B	0.480722	0.0473236	1.4579	0.401173	1.61671	0.00200461	1.67914	0.971113	0.97975	0	2	0	2	1	1	0	151	#87CEEB,black	ADRA2B	chr2	96778623	96781984	3362	-	NM_000682	protein_coding	ADRA2L1|ADRA2RL1|ADRARL1|ALPHA2BAR	P18391	adrenoceptor alpha 2B	ADRA2B
13112	SLC4A5	0.478838	0.0342919	9.57464	8.51224	9.53805	8.5782	9.11756	8.43012	9.94935	8.52453	712	379	488	357	1013	412	57835	#87CEEB,black	SLC4A5	chr2	74443369	74570534	6396	-	NM_133478	protein_coding	MGC129662|NBC4	P13879	solute carrier family 4 member 5	SLC4A5
23079	C8orf4	0.478007	0.0474918	4.82146	3.75656	5.17906	3.33198	4.26741	3.94445	4.8747	3.91469	34	9	16	15	29	16	56892	#87CEEB,black	C8orf4	chr8	40010987	40012827	1841	+	NM_020130	protein_coding	MGC22806|TC-1|TC1|hTC-1	P27694	chromosome 8 open reading frame 4	C8orf4
5130	APOLD1	0.477235	0.00747554	6.66522	5.59799	6.48466	5.4353	6.91012	5.46605	6.56458	5.85384	85	42	106	45	96	64	81575	#87CEEB,black	APOLD1	chr12	12878851	12944399	4825	+	NM_001130415	protein_coding	DKFZp434F0318|FLJ25138|FLJ95166|VERGE	P15983	apolipoprotein L domain containing 1	APOLD1
6803	PCK2	0.477037	0.0155099	10.4081	9.34027	10.2243	9.26807	10.1974	9.29765	10.7364	9.44854	1146	612	1033	652	1749	782	5106	#87CEEB,black	PCK2	chr14	24563340	24573341	3011	+	NM_001291556	protein_coding	PEPCK|PEPCK-M|PEPCK2	P21728	phosphoenolpyruvate carboxykinase 2, mitochondrial	PCK2
5662	BEST3	0.476868	0.00583017	6.02823	4.95989	5.81265	4.53327	6.05117	5.154	6.19529	5.11302	53	22	58	36	74	38	144453	#87CEEB,black	BEST3	chr12	70037288	70093196	5388	-	NM_001282614	protein_coding	MGC13168|MGC40411|VMD2L3	P14687	bestrophin 3	BEST3
23994	PSAT1	0.475226	0.00459582	13.0174	11.9441	13.0114	11.917	12.7729	11.9212	13.2316	11.9929	7915	3844	6160	4022	9868	4564	29968	#87CEEB,black	PSAT1	chr9	80911991	80945009	2256	+	NM_021154	protein_coding	EPIP|MGC1460|PSA|PSAT	P23349	phosphoserine aminotransferase 1	PSAT1
9711	SNORD4A	0.475098	0.0259933	1.44467	0.37097	1.61669	0.00200281	1.09751	0	1.56533	0.909409	2	0	1	0	2	1	26773	#87CEEB,black	SNORD4A	chr17	27049600	27049671	72	+	NR_000010	snoRNA	RNU101A|Z17A|mgh18S-121		small nucleolar RNA, C/D box 4A	SNORD4A
3153	OLMALINC	0.475091	0.000910903	6.91622	5.84249	6.83948	5.76375	7.03032	6.0747	6.87153	5.65559	109	53	115	69	119	56	90271	#87CEEB,black	OLMALINC	chr10	102133333	102148111	988	+	NR_026762	lncRNA			oligodendrocyte maturation-associated long intergenic non-coding RNA	OLMALINC
9528	MYH13	0.473104	0.00211268	9.98077	8.901	9.82706	8.76659	10.0169	9.19008	10.0861	8.69527	870	432	912	605	1114	464	8735	#87CEEB,black	MYH13	chr17	10204183	10276322	5992	-	NM_003802	protein_coding	MyHC-eo	P13932	myosin, heavy chain 13, skeletal muscle	MYH13
25615	IL3RA	0.472104	0.00104138	5.97377	4.89095	5.83833	4.70973	5.97584	5.0736	6.09568	4.86631	54	25	55	34	69	32	3563	#87CEEB,black	IL3RA	chrY	1405509	1451582	1710	+	NM_001267713	protein_coding	CD123|IL3R|IL3RAY|IL3RX|IL3RY|MGC34174|hIL-3Ra	P32646	interleukin 3 receptor subunit alpha	IL3RA
8685	NUPR1	0.471624	0.000813117	12.9145	11.8302	12.8638	11.8852	13.0054	12.0372	12.8698	11.5206	7145	3760	7238	4359	7679	3290	26471	#87CEEB,black	NUPR1	chr16	28548662	28550495	858	-	NM_001042483	protein_coding	COM1|P8	P2847	nuclear protein 1, transcriptional regulator	NUPR1
21672	RNF216-IT1	0.470761	0.0405408	1.45789	0.370959	1.6167	0.00200396	1.67913	0	0.979752	0.909387	2	0	2	0	1	1	100874342	#87CEEB,black	RNF216-IT1	chr7	5702063	5720092	337	-	NR_046834	lncRNA			RNF216 intronic transcript 1	RNF216-IT1
11464	LOC100507373	0.470735	0.0175213	4.58012	3.49311	4.44617	3.33136	4.61596	2.73703	4.66897	4.09144	20	9	21	6	25	18	100507373	#87CEEB,black	LOC100507373	chr19	14247964	14282075	2887	+	NR_045214	lncRNA			uncharacterized LOC100507373	LOC100507373
8829	GPT2	0.469197	7.99123e-05	12.5479	11.4561	12.4689	11.4656	12.564	11.5335	12.6073	11.3643	5434	2811	5330	3074	6401	2952	84706	#87CEEB,black	GPT2	chr16	46918292	46965209	4311	+	NM_133443	protein_coding	ALT2	P13508	glutamic pyruvate transaminase (alanine aminotransferase) 2	GPT2
6633	TEX29	0.467928	0.0400778	3.51023	2.41458	3.05413	1.59546	3.6024	2.53146	3.77934	2.8463	7	2	10	5	13	7	121793	#87CEEB,black	TEX29	chr13	111968532	111996594	951	+	NM_001303133	protein_coding		P16895	testis expressed 29	TEX29
2166	ATF3	0.467253	0.0245162	8.33094	7.23321	8.49785	7.21797	7.82055	7.11502	8.56398	7.35643	346	147	198	143	387	183	467	#87CEEB,black	ATF3	chr1	212738676	212794119	4295	+	NM_001030287	protein_coding		P12585	activating transcription factor 3	ATF3
23654	VLDLR	0.467002	0.0156145	4.87805	3.77955	4.95929	3.33209	4.6899	3.39549	4.96802	4.36489	29	9	22	10	31	22	7436	#87CEEB,black	VLDLR	chr9	2621793	2654485	3636	+	NM_001018056	protein_coding	CARMQ1|CHRMQ1|FLJ35024|VLDLRCH	P11350	very low density lipoprotein receptor	VLDLR
19989	FUT9	0.465789	0.024721	1.78338	0.681128	1.62204	0.00297014	2.10309	0.965568	1.56196	0.891641	2	0	3	1	2	1	10690	#87CEEB,black	FUT9	chr6	96463845	96663488	12798	+	NM_006581	protein_coding	Fuc-TIX	P31933	fucosyltransferase 9	FUT9
9439	YBX2	0.464926	0.00269352	6.06524	4.96031	5.96367	5.2939	6.21005	4.74761	6.00994	4.77086	59	38	65	27	65	30	51087	#87CEEB,black	YBX2	chr17	7191571	7197876	1583	-	NM_015982	protein_coding	CONTRIN|CSDA3|DBPC|MGC45104|MSY2	P32052	Y-box binding protein 2	YBX2
12335	CLDND2	0.463175	0.00279404	4.92865	3.81828	4.91144	3.46936	4.80812	3.74798	5.05564	4.15443	28	10	24	13	33	19	125875	#87CEEB,black	CLDND2	chr19	51870352	51872257	974	-	NM_152353	protein_coding	MGC33839	P31294	claudin domain containing 2	CLDND2
1623	IQGAP3	0.463026	0.000106101	8.29542	7.18458	8.25916	7.0854	8.34889	7.09486	8.27663	7.35674	293	134	287	141	317	183	128239	#87CEEB,black	IQGAP3	chr1	156495197	156542396	6052	-	NM_178229	protein_coding	MGC10170|MGC10831|MGC1947	P25127	IQ motif containing GTPase activating protein 3	IQGAP3
17641	CENPE	0.462557	0.0430034	9.47392	8.36162	9.54392	8.33032	8.87445	8.3768	9.84161	8.37725	715	319	412	344	940	372	1062	#87CEEB,black	CENPE	chr4	104026963	104119566	8612	-	NM_001813	protein_coding	KIF10	P13228	centromere protein E	CENPE
7773	SLC28A2	0.462023	0.0193063	8.59197	7.47801	8.40435	7.33946	8.92295	7.80456	8.38121	7.22227	324	160	428	231	341	167	9153	#87CEEB,black	SLC28A2	chr15	45544428	45568132	2463	+	NM_004212	protein_coding	CNT2|FLJ21468|HCNT2|HsT17153|MGC138252|SPNT1	P25085	solute carrier family 28 member 2	SLC28A2
2561	ACBD7	0.462023	1.03221e-05	9.75536	8.6414	9.71319	8.68783	9.76527	8.67102	9.78663	8.56214	804	409	766	422	905	423	414149	#87CEEB,black	ACBD7	chr10	15117474	15130775	3370	-	NM_001039844	protein_coding	FLJ38219|FLJ52263|MGC33893|bA455B2.2	P11364	acyl-CoA binding domain containing 7	ACBD7
20068	TUBE1	0.461682	0.0364427	8.09325	6.97822	8.04234	6.81602	7.62628	6.92227	8.48413	7.1728	252	111	173	125	366	161	51175	#87CEEB,black	TUBE1	chr6	112391860	112408751	2297	-	NM_016262	protein_coding	FLJ22589|FLJ44203|TUBE|dJ142L7.2	P25443	tubulin epsilon 1	TUBE1
16004	KIF15	0.460138	0.0166587	9.0826	7.96273	9.06562	8.00276	8.70674	7.90013	9.39416	7.98326	513	254	367	247	689	283	56992	#87CEEB,black	KIF15	chr3	44803209	44894748	4837	+	NM_020242	protein_coding	FLJ25667|HKLP2|KNSL7|NY-BR-62	P7020	kinesin family member 15	KIF15
12322	KLK12	0.459275	0.0189867	7.04707	5.9245	6.96511	6.07471	7.37919	6.01047	6.71859	5.65371	119	66	147	66	107	56	43849	#87CEEB,black	KLK12	chr19	51532348	51538148	945	-	NM_019598	protein_coding	DKFZp686H1078|KLK-L5|KLKL5|MGC42603	P34015	kallikrein related peptidase 12	KLK12
19692	ADCY10P1	0.459168	0.0162776	3.1671	2.04419	2.85763	1.59411	3.30597	2.5377	3.29408	1.82682	6	2	8	5	9	3	221442	#87CEEB,black	ADCY10P1	chr6	41068773	41108573	4569	+	NR_026938	misc_RNA			adenylate cyclase 10 (soluble) pseudogene 1	ADCY10P1
19759	LINC01512	0.458475	0.0211316	4.15187	3.02679	4.05194	2.59501	4.46478	2.94119	3.87385	3.42324	15	5	19	7	14	11	100132354	#87CEEB,black	LINC01512	chr6	43858765	43905944	2282	+	NR_024478	lncRNA			long intergenic non-protein coding RNA 1512	LINC01512
14587	TOX2	0.458461	0.024592	2.62873	1.5036	2.62869	1.00806	2.45798	0.947566	2.78142	2.19113	5	1	4	1	6	4	84969	#87CEEB,black	TOX2	chr20	42543492	42698254	2824	+	NM_001098797	protein_coding	C20orf100|GCX-1|MGC15880|dJ1108D11.2|dJ495O3.1	P12017	TOX high mobility group box family member 2	TOX2
12197	FUT1	0.458071	0.00163882	7.42039	6.29403	7.46759	5.96322	7.30697	6.22936	7.48022	6.61451	169	61	139	77	182	109	2523	#87CEEB,black	FUT1	chr19	49251268	49258647	4246	-	NM_000148	protein_coding	H|HH|HSC	P24502	fucosyltransferase 1 (H blood group)	FUT1
15004	KCNE2	0.455249	0.0227506	3.27872	2.14344	2.8595	2.00867	3.59158	1.94349	3.29307	2.42868	6	3	10	3	9	5	9992	#87CEEB,black	KCNE2	chr21	35736323	35743440	803	+	NM_172201	protein_coding	ATFB4|LQT5|LQT6|MGC138292|MIRP1	P24482	potassium voltage-gated channel subfamily E regulatory subunit 2	KCNE2
14590	OSER1-AS1	0.455099	0.00576215	6.39287	5.25713	6.43142	5.05365	6.13059	5.53	6.58083	5.14205	82	32	61	47	97	39	100505783	#87CEEB,black	OSER1-AS1	chr20	42839600	42854667	2122	+	NR_038339	lncRNA			OSER1 antisense RNA 1 (head to head)	OSER1-AS1
3679	LOC644656	0.453188	9.85287e-05	7.0311	5.88928	7.0799	5.70945	6.96966	5.94405	7.04159	5.99832	129	51	110	63	134	71	644656	#87CEEB,black	LOC644656	chr11	9481103	9482245	1143	-	NR_036539	lncRNA			uncharacterized LOC644656	LOC644656
7427	TEX22	0.452564	0.0359564	2.54515	1.40135	2.36631	2.0065	2.45252	1.53922	2.78244	0	4	3	4	2	6	0	647310	#87CEEB,black	TEX22	chr14	105864920	105880196	2571	+	NM_001195082	protein_coding		P32328	testis expressed 22	TEX22
8750	SEPT1	0.450859	0.00209779	6.50422	5.35496	6.32475	5.3309	6.56249	5.61739	6.60956	5.06346	76	39	83	50	99	37	1731	#87CEEB,black	SEPT1	chr16	30389454	30394171	1592	-	NM_052838	protein_coding	DIFF6|LARP|MGC20394|PNUTL3|SEP1	P11119	septin 1	SEPT1
1992	ASPM	0.445875	0.0250105	9.84526	8.67997	9.82023	8.65942	9.40048	8.72787	10.2042	8.65138	866	401	594	439	1209	450	259266	#87CEEB,black	ASPM	chr1	197053257	197115824	10888	-	NM_018136	protein_coding	ASP|Calmbp1|DKFZp686N06184|FLJ10517|FLJ10549|FLJ43117|MCPH5	P13174	abnormal spindle microtubule assembly	ASPM
16728	ERICH6-AS1	0.443383	0.0346069	2.54127	1.3679	2.62694	2.0065	2.13939	0.950235	2.78245	0.84204	5	3	3	1	6	1	101928085	#87CEEB,black	ERICH6-AS1	chr3	150421351	150437933	793	+	NR_121675	lncRNA			ERICH6 antisense RNA 1	ERICH6-AS1
2182	CENPF	0.441672	0.0311705	11.8622	10.6833	11.8725	10.7632	11.3515	10.7382	12.2307	10.5381	3594	1727	2299	1771	4930	1665	1063	#87CEEB,black	CENPF	chr1	214776532	214837914	10296	+	NM_016343	protein_coding	CENF|PRO1779|hcp-1	P444	centromere protein F	CENPF
24785	GK	0.441606	0.0285665	7.17614	5.99697	7.06966	5.98609	6.79545	6.2673	7.55807	5.67762	128	62	97	79	192	57	2710	#87CEEB,black	GK	chrX	30671476	30749577	4577	+	NM_000167	protein_coding	GK1|GKD	P5032	glycerol kinase	GK
19441	TRIM39-RPP21	0.438697	0.042595	3.68114	2.49244	4.04503	1.59602	3.60866	2.52889	3.28921	3.01569	15	2	10	5	9	8	202658	#87CEEB,black	TRIM39-RPP21	chr6	30297088	30313350	1194	+	NM_001199119_1	protein_coding		P29387	TRIM39-RPP21 readthrough	TRIM39-RPP21
19496	SNORA38	0.438072	0.0481869	1.91563	0.724871	2.35625	1.00559	1.69936	0.963843	1.56093	0	4	1	2	1	2	0	677820	#87CEEB,black	SNORA38	chr6	31590856	31590987	132	+	NR_002971_1	snoRNA	ACA38		small nucleolar RNA, H/ACA box 38	SNORA38
8142	SH3GL3	0.437827	0.00199404	2.85608	1.66451	2.63202	1.59297	2.93909	1.53285	2.97328	1.84798	5	2	6	2	7	3	6457	#87CEEB,black	SH3GL3	chr15	84115980	84287493	2651	+	NR_125370	protein_coding	CNSA3|EEN-2B-L3|EEN-B2|HsT19371|SH3D2C|SH3P13		SH3 domain containing GRB2 like 3	SH3GL3
6511	SLITRK6	0.435509	0.00236286	6.62968	5.43045	6.58078	5.46834	6.46031	5.58783	6.82388	5.20973	91	43	77	49	115	41	84189	#87CEEB,black	SLITRK6	chr13	86366922	86373483	4181	-	NM_032229	protein_coding	MGC119595|MGC119596|MGC119597	P313	SLIT and NTRK like family member 6	SLITRK6
16355	COL8A1	0.435251	0.0353094	2.85873	1.65865	2.37182	1.59297	3.12633	0.942403	2.97328	2.18053	4	2	7	1	7	4	1295	#87CEEB,black	COL8A1	chr3	99357440	99515577	3091	+	NM_001850	protein_coding	C3orf7|MGC9568	P7051	collagen type VIII alpha 1	COL8A1
19013	STC2	0.434689	0.000148281	11.5618	10.3599	11.564	10.3898	11.4696	10.2323	11.6465	10.4489	2902	1333	2496	1247	3288	1565	8614	#87CEEB,black	STC2	chr5	172741726	172756506	5343	-	NM_003714	protein_coding	STC-2|STCRP	P20997	stanniocalcin 2	STC2
9464	EIF4A1	0.434088	0.0495104	1.92108	0.717143	2.03631	0.0032884	2.1073	1.55065	1.56093	0	3	0	3	2	2	0	1973	#87CEEB,black	EIF4A1	chr17	7476024	7481562	177	+	NM_001416	protein_coding	DDX2A|EIF-4A|EIF4A	P14358	eukaryotic translation initiation factor 4A1	EIF4A1
4947	CRACR2A	0.433364	0.0126799	2.54513	1.33878	2.36629	1.00766	2.45245	0.950252	2.78245	1.86602	4	1	4	1	6	3	84766	#87CEEB,black	CRACR2A	chr12	3724494	3862366	3466	-	NM_001144958	protein_coding		P30133	calcium release activated channel regulator 2A	CRACR2A
1965	PTGS2	0.433241	0.00534296	6.94018	5.73342	7.19578	5.65283	6.77602	5.94467	6.81	5.57603	140	49	96	63	114	53	5743	#87CEEB,black	PTGS2	chr1	186640944	186649559	4493	-	NM_000963	protein_coding	COX-2|COX2|GRIPGHS|PGG/HS|PGHS-2|PHS-2|hCox-2	P4717	prostaglandin-endoperoxide synthase 2	PTGS2
2894	DDIT4	0.431988	0.00161078	10.9434	9.73247	11.1158	9.93458	10.8932	9.71	10.803	9.52338	2127	972	1674	868	1832	824	54541	#87CEEB,black	DDIT4	chr10	74033677	74035797	1752	+	NM_019058	protein_coding	Dig2|FLJ20500|REDD-1|REDD1|RP11-442H21.1|RTP801	P9375	DNA damage inducible transcript 4	DDIT4
7012	RTN1	0.42944	7.33829e-06	9.59238	8.37291	9.6281	8.43044	9.59967	8.37251	9.54825	8.31341	758	342	683	343	767	356	6252	#87CEEB,black	RTN1	chr14	60062694	60337557	3678	-	NM_206852	protein_coding	MGC133250|NSP	P13124	reticulon 1	RTN1
17052	MFI2-AS1	0.428822	9.10678e-05	5.48681	4.26527	5.41251	4.33105	5.55405	4.10876	5.49041	4.34409	40	19	41	17	45	22	100507057	#87CEEB,black	MFI2-AS1	chr3	196729777	196731615	951	+	NR_038285				MFI2 antisense RNA 1	MFI2-AS1
16722	LINC01214	0.428713	0.00971701	3.166	1.94408	3.21563	2.59213	3.13961	1.52618	3.14145	1.39708	8	5	7	2	8	2	101928022	#87CEEB,black	LINC01214	chr3	149983194	150041534	818	-	NR_110186	lncRNA			long intergenic non-protein coding RNA 1214	LINC01214
25216	MORF4L2-AS1	0.428522	0.00152345	5.28914	4.06658	5.41025	4.09667	5.07527	4.19018	5.35983	3.89762	40	16	29	18	41	16	340544	#87CEEB,black	MORF4L2-AS1	chrX	102942212	102947484	2870	+	NR_038978	lncRNA			MORF4L2 antisense RNA 1	MORF4L2-AS1
4318	LOC100130987	0.427414	0.0145547	1.92108	0.694789	2.0363	1.00559	2.1073	0	1.56093	0.886107	3	1	3	0	2	1	100130987	#87CEEB,black	LOC100130987	chr11	67085310	67159158	850	+	NR_024469	lncRNA	FLJ38836		uncharacterized LOC100130987	LOC100130987
14186	TRIB3	0.427249	0.00026953	11.2125	9.98568	11.101	9.99129	11.1939	10.0143	11.3332	9.95072	2105	1011	2062	1072	2646	1108	57761	#87CEEB,black	TRIB3	chr20	361273	378203	2970	+	NM_021158	protein_coding	C20orf97|NIPK|SINK|SKIP3|TRB3	P18696	tribbles pseudokinase 3	TRIB3
16421	CD200	0.424806	0.0132509	3.16345	1.92832	3.36608	2.32955	2.9531	0.934097	3.14146	2.16388	9	4	6	1	8	4	4345	#87CEEB,black	CD200	chr3	112051916	112081658	2290	+	NM_005944	protein_coding	MOX1|MOX2|MRC|OX-2	P26198	CD200 molecule	CD200
6252	ZAR1L	0.421237	0.0096995	1.24774	0.000449016	1.02818	0.00134663	1.08405	0	1.56787	0	1	0	1	0	2	0	646799	#87CEEB,black	ZAR1L	chr13	32877908	32886091	1103	-	NM_001136571	protein_coding	ZAR2	P812	zygote arrest 1-like	ZAR1L
10923	BOD1L2	0.421237	0.0096995	1.24774	0.000449016	1.02818	0.00134663	1.08405	0	1.56787	0	1	0	1	0	2	0	284257	#87CEEB,black	BOD1L2	chr18	54814293	54817639	3347	+	NM_001257964	protein_coding		P16362	biorientation of chromosomes in cell division 1 like 2	BOD1L2
12551	ZNF549	0.421237	0.0096995	1.24774	0.000449016	1.02818	0.00134663	1.08405	0	1.56787	0	1	0	1	0	2	0	256051	#87CEEB,black	ZNF549	chr19	58038693	58052244	4121	+	NM_153263	protein_coding	FLJ34917	P6003	zinc finger protein 549	ZNF549
3866	C11orf96	0.42044	0.0462886	1.61811	0.368082	1.03494	0.00232758	1.68451	0	1.98033	0.903264	1	0	2	0	3	1	387763	#87CEEB,black	C11orf96	chr11	43964106	43965433	1328	+	NM_001145033	protein_coding	AG2	P6217	chromosome 11 open reading frame 96	C11orf96
3832	LMO2	0.419463	0.0150893	1.25383	0.000449137	1.61266	0.00134699	1.08406	0	0.982646	0	2	0	1	0	1	0	4005	#87CEEB,black	LMO2	chr11	33880123	33913836	2432	-	NM_005574	protein_coding	RBTN2|RBTNL1|RHOM2|TTG2	P35609	LIM domain only 2	LMO2
9474	ATP1B2	0.419463	0.0150893	1.25383	0.000449137	1.61266	0.00134699	1.08406	0	0.982646	0	2	0	1	0	1	0	482	#87CEEB,black	ATP1B2	chr17	7549945	7561089	3453	+	NM_001303263	protein_coding	AMOG	P27291	ATPase Na+/K+ transporting subunit beta 2	ATP1B2
21796	HOXA4	0.419273	0.0124295	3.85945	2.60541	3.75079	2.8159	3.84848	3.11905	3.97066	1.33754	12	6	12	8	15	2	3201	#87CEEB,black	HOXA4	chr7	27168126	27170399	1728	-	NM_002141	protein_coding	HOX1|HOX1D	P30254	homeobox A4	HOXA4
15627	SCUBE1	0.419025	0.00413132	4.17303	2.91814	4.21972	2.33264	4.23665	3.40728	4.0559	2.81339	17	4	16	10	16	7	80274	#87CEEB,black	SCUBE1	chr22	43599229	43739394	3739	-	NM_173050	protein_coding		P26988	signal peptide, CUB domain and EGF like domain containing 1	SCUBE1
193	NPPA	0.417259	0.0231235	1.26143	0.000449278	1.02818	0.00134741	1.66743	0	0.982644	0	1	0	2	0	1	0	4878	#87CEEB,black	NPPA	chr1	11905767	11907840	854	-	NM_006172	protein_coding	ANF|ANP|ATFB6|CDD-ANF|PND	P26397	natriuretic peptide A	NPPA
2659	ZEB1	0.417259	0.0231235	1.26143	0.000449278	1.02818	0.00134741	1.66743	0	0.982644	0	1	0	2	0	1	0	6935	#87CEEB,black	ZEB1	chr10	31608101	31818742	6449	+	NM_030751	protein_coding	AREB6|BZP|DELTAEF1|FECD6|MGC133261|NIL2A|TCF8|ZFHEP|ZFHX1A	P14375	zinc finger E-box binding homeobox 1	ZEB1
3636	OR2D3	0.417259	0.0231235	1.26143	0.000449278	1.02818	0.00134741	1.66743	0	0.982644	0	1	0	2	0	1	0	120775	#87CEEB,black	OR2D3	chr11	6942233	6943225	993	+	NM_001004684	protein_coding	OR11-89	P11983	olfactory receptor family 2 subfamily D member 3	OR2D3
5569	NDUFA4L2	0.411511	0.000823765	7.67564	6.39464	7.70225	6.45164	7.81167	6.2833	7.49531	6.44283	199	86	198	80	184	97	56901	#87CEEB,black	NDUFA4L2	chr12	57628686	57634475	1188	-	NM_020142	protein_coding	FLJ26118|NUOMS	P17722	NADH dehydrogenase (ubiquinone) 1 alpha subcomplex, 4-like 2	NDUFA4L2
22615	PRSS3P2	0.408317	0.0144126	4.49642	3.20418	4.30124	3.00981	4.67202	3.85573	4.49224	2.35524	18	7	22	14	22	5	154754	#87CEEB,black	PRSS3P2	chr7	142478757	142482399	862	+	NR_001296	misc_RNA			protease, serine 3 pseudogene 2	PRSS3P2
25529	BGN	0.406271	0.00030143	7.83524	6.53575	7.89138	6.57854	7.72516	6.28277	7.88316	6.71302	227	94	186	80	241	117	633	#87CEEB,black	BGN	chrX	152760347	152775004	2444	+	NM_001711	protein_coding	DSPG1|PG-S1|PGI|SLRR1A	P13399	biglycan	BGN
22788	KBTBD11-OT1	0.405816	0.0073257	3.72284	2.42174	3.74856	2.00998	3.94566	2.7543	3.42774	2.40586	12	3	13	6	10	5	104266957	#87CEEB,black	KBTBD11-OT1	chr8	1919563	1924610	781	+	NR_126346	lncRNA			KBTBD11 overlapping transcript 1	KBTBD11-OT1
21748	SP8	0.404998	0.00665691	8.79939	7.49537	8.87968	7.70192	8.45381	7.30245	9.00825	7.45328	451	206	308	163	527	196	221833	#87CEEB,black	SP8	chr7	20821894	20826508	3729	-	NM_198956	protein_coding	BTD	P14894	Sp8 transcription factor	SP8
25248	TSC22D3	0.40356	0.000750824	10.2096	8.90049	10.0675	8.9062	10.1755	8.99915	10.3695	8.78839	1028	476	1018	530	1356	495	1831	#87CEEB,black	TSC22D3	chrX	106956452	107019017	2807	-	NM_001015881	protein_coding	DIP|DKFZp313A1123|DSIPI|GILZ|TSC-22R|hDIP	P16216	TSC22 domain family member 3	TSC22D3
9016	NRN1L	0.403026	0.0339124	2.8492	1.53814	3.04221	2.32865	2.46593	0.943641	2.97372	0.820389	7	4	4	1	7	1	123904	#87CEEB,black	NRN1L	chr16	67918781	67920271	633	+	NM_198443	protein_coding	MGC118990|MGC118993|UNQ2446	P3557	neuritin 1 like	NRN1L
1374	LOC103091866	0.401766	0.0262887	3.74713	2.43156	3.51063	2.01006	3.60987	3.12102	4.05974	1.78919	10	3	10	8	16	3	103091866	#87CEEB,black	LOC103091866	chr1	149576262	149672983	1510	+	NR_111955	lncRNA			uncharacterized LOC103091866	LOC103091866
3152	SCD	0.40045	0.00197111	14.2868	12.9665	14.3451	12.8658	14.4431	13.1061	14.0427	12.9164	19951	7421	19607	9145	17315	8657	6319	#87CEEB,black	SCD	chr10	102106772	102124588	5468	+	NM_005063	protein_coding	FADS5|MSTP008|SCD1|SCDOS	P13976	stearoyl-CoA desaturase (delta-9-desaturase)	SCD
14855	OPRL1	0.400287	0.0157387	3.75476	2.43387	3.37482	2.33121	3.94673	2.94899	3.87804	1.78905	9	4	13	7	14	3	4987	#87CEEB,black	OPRL1	chr20	62711471	62731996	3604	+	NM_182647	protein_coding	KOR-3|MGC34578|NOCIR|OOR|ORL1	P6290	opioid related nociceptin receptor 1	OPRL1
20386	MLLT4-AS1	0.397558	0.016825	4.19008	2.85932	4.43983	3.17852	3.75148	2.25195	4.29194	2.99152	20	8	11	4	19	8	653483	#87CEEB,black	MLLT4-AS1	chr6	168224570	168227476	2311	-	NR_027906				MLLT4 antisense RNA 1 (head to head)	MLLT4-AS1
24579	C9orf173-AS1	0.39687	0.00729403	4.42982	3.09656	4.223	3.0096	4.66893	3.53095	4.3608	2.59667	17	7	22	11	20	6	100129722	#87CEEB,black	C9orf173-AS1	chr9	140144671	140147949	1701	-	NR_038389				C9orf173 antisense RNA 1	C9orf173-AS1
19486	SNORD84	0.396768	0.0169717	2.847	1.51337	2.85138	1.00865	2.46587	1.95311	3.14463	1.42231	6	1	4	3	8	2	692199	#87CEEB,black	SNORD84	chr6	31508878	31508955	78	-	NR_003065_1	snoRNA	U84		small nucleolar RNA, C/D box 84	SNORD84
15093	CBS	0.394945	0.0397216	6.52878	5.18851	5.91867	4.8171	6.54477	5.40288	6.94424	5.28176	57	27	82	43	125	43	875	#87CEEB,black	CBS	chr21	44473301	44496472	2514	-	NM_001178009	protein_coding	HIP4	P7469	cystathionine-beta-synthase	CBS
24504	PAEP	0.394319	0.0288149	2.70226	1.3597	3.04	1.59234	2.14553	1.53702	2.7814	0.833202	7	2	3	2	6	1	5047	#87CEEB,black	PAEP	chr9	138453604	138458622	811	+	NM_002571	protein_coding	GD|GdA|GdF|GdS|MGC138509|MGC142288|PAEG|PEP|PP14	P4017	progestagen associated endometrial protein	PAEP
15303	LOC388882	0.390094	0.00835193	4.33407	2.97597	4.2987	2.33308	4.53749	3.53246	4.13778	2.80602	18	4	20	11	17	7	388882	#87CEEB,black	LOC388882	chr22	23804269	23829167	1582	-	NR_110539				uncharacterized LOC388882	LOC388882
10284	PRR11	0.387426	0.0007515	10.3476	8.97958	10.1911	8.81574	10.3324	9.034	10.5024	9.07571	1120	447	1135	543	1487	604	55771	#87CEEB,black	PRR11	chr17	57232860	57284070	6473	+	NM_018304	protein_coding	FLJ11029	P3213	proline rich 11	PRR11
15554	ATF4	0.382829	4.35383e-06	13.5892	12.204	13.5872	12.2916	13.6146	12.2186	13.5654	12.095	11798	4984	11041	4943	12437	4899	468	#87CEEB,black	ATF4	chr22	39916564	39918691	2533	+	NM_001675	protein_coding	CREB-2|CREB2|TAXREB67|TXREB	P22201	activating transcription factor 4	ATF4
18134	RAI14	0.382033	0.00663134	3.64085	2.25262	3.74697	2.81522	3.72541	1.51545	3.4288	2.13728	12	6	11	2	10	4	26064	#87CEEB,black	RAI14	chr5	34656433	34832717	5856	+	NM_015577	protein_coding	DKFZp564G013|KIAA1334|NORPEG|RAI13	P3960	retinoic acid induced 14	RAI14
6761	REM2	0.381783	0.000916665	4.89718	3.508	4.90992	3.33191	4.85832	3.94484	4.92251	3.11449	28	9	25	15	30	9	161253	#87CEEB,black	REM2	chr14	23352432	23356889	1859	+	NM_173527	protein_coding	FLJ38964	P20358	RAS (RAD and GEM)-like GTP binding 2	REM2
6574	ZIC2	0.37907	0.0368794	1.76478	0.365322	2.03333	0.00264892	1.10974	0	1.97934	0.897372	3	0	1	0	3	1	7546	#87CEEB,black	ZIC2	chr13	100634026	100639019	2975	+	NM_007129	protein_coding	HPE5	P18478	Zic family member 2	ZIC2
15025	CLDN14	0.378702	0.00368818	3.32423	1.92336	3.04928	1.59437	3.45663	2.27027	3.43178	1.82189	7	2	9	4	10	3	23562	#87CEEB,black	CLDN14	chr21	37832920	37948867	2568	-	NM_012130	protein_coding	DFNB29	P8834	claudin 14	CLDN14
20390	KIF25	0.376137	0.00882718	1.77598	0.365309	2.03334	0.00265042	1.68967	0	1.56304	0.897344	3	0	2	0	2	1	3834	#87CEEB,black	KIF25	chr6	168418553	168445769	1510	+	NM_005355	protein_coding	KNSL3|MGC163361	P9686	kinesin family member 25	KIF25
8303	ARHGDIG	0.373319	0.0383847	2.62754	1.20603	2.04743	1.592	2.70862	1.53922	2.97609	0	3	2	5	2	7	0	398	#87CEEB,black	ARHGDIG	chr16	330606	333003	942	+	NM_001176	protein_coding	RHOGDI-3	P16412	Rho GDP dissociation inhibitor gamma	ARHGDIG
18777	SLC25A2	0.372862	0.0302846	2.14707	0.723785	2.03904	1.00609	1.7083	0.960564	2.56324	0	3	1	2	1	5	0	83884	#87CEEB,black	SLC25A2	chr5	140682196	140683630	1435	-	NM_031947	protein_coding	MGC119151|MGC119153|ORC2|ORNT2	P14654	solute carrier family 25 member 2	SLC25A2
12505	NLRP11	0.370348	0.00023854	3.67571	2.24267	3.74736	2.00969	3.60505	2.53037	3.67122	2.13552	12	3	10	5	12	4	204801	#87CEEB,black	NLRP11	chr19	56296763	56348128	4041	-	NM_001297743	protein_coding	CLR19.6|FLJ26273|NALP11|NOD17|PAN10|PYPAF6|PYPAF7	P4804	NLR family, pyrin domain containing 11	NLRP11
12701	MYCN	0.369284	0.00676182	5.65237	4.21518	5.75362	3.81779	5.83065	4.64459	5.3228	4.05366	51	13	50	25	40	18	4613	#87CEEB,black	MYCN	chr2	16080560	16087129	2728	+	NM_005378	protein_coding	MODED|N-myc|NMYC|ODED|bHLHe37	P5473	v-myc avian myelocytomatosis viral oncogene neuroblastoma derived homolog	MYCN
22622	OR6V1	0.368028	0.00435588	1.44267	0.0005591	1.61474	0.00167665	1.09097	0	1.56656	0	2	0	1	0	2	0	346517	#87CEEB,black	OR6V1	chr7	142749438	142750379	942	+	NM_001001667	protein_coding	GPR138	P23331	olfactory receptor family 6 subfamily V member 1	OR6V1
9092	HP	0.367308	0.0440902	4.16957	2.72464	4.68833	2.81662	3.86011	2.52092	3.77429	2.81665	24	6	12	5	13	7	3240	#87CEEB,black	HP	chr16	72088508	72094955	1431	+	NM_005143	protein_coding	BP|HP2ALPHA2|HPA1S|MGC111141	P34755	haptoglobin	HP
16025	CCR2	0.366239	0.00782828	1.4497	0.000559274	1.03055	0.00167717	1.67345	0	1.56656	0	1	0	2	0	2	0	729230	#87CEEB,black	CCR2	chr3	46395235	46402413	2672	+	NM_001123041	protein_coding	CC-CKR-2|CCR2A|CCR2B|CD192|CKR2|CKR2A|CKR2B|CMKBR2|FLJ78302|MCP-1-R|MGC103828|MGC111760|MGC168006	P22744	C-C motif chemokine receptor 2	CCR2
24626	IL3RA	0.365072	0.00097825	6.03569	4.58195	6.09888	4.46909	6.16273	4.74884	5.82344	4.51189	65	21	63	27	57	25	3563	#87CEEB,black	IL3RA	chrX	1455509	1501582	1710	+	NM_002183	protein_coding	CD123|IL3R|IL3RAY|IL3RX|IL3RY|MGC34174|hIL-3Ra	P23565	interleukin 3 receptor subunit alpha	IL3RA
12196	IZUMO1	0.364821	0.0107016	1.4553	0.000559424	1.61475	0.00167762	1.67346	0	0.981157	0	2	0	2	0	1	0	284359	#87CEEB,black	IZUMO1	chr19	49244145	49250166	1621	-	NM_182575	protein_coding	FLJ61440|IZUMO|MGC34799	P31362	izumo sperm-egg fusion 1	IZUMO1
18635	FSTL4	0.364821	0.0107016	1.4553	0.000559424	1.61475	0.00167762	1.67346	0	0.981157	0	2	0	2	0	1	0	23105	#87CEEB,black	FSTL4	chr5	132532152	132948223	5382	-	NM_015082	protein_coding		P28155	follistatin like 4	FSTL4
11033	C2CD4C	0.360824	0.0212614	2.63188	1.16125	3.03846	1.00766	2.45253	1.53922	2.29428	0.841972	7	1	4	2	4	1	126567	#87CEEB,black	C2CD4C	chr19	405443	409170	3124	-	NM_001136263	protein_coding	FAM148C|KIAA1957|NLF3	P9046	C2 calcium-dependent domain containing 4C	C2CD4C
14417	NCOR1P1	0.360715	0.0429642	2.16204	0.690973	2.61997	1.00609	2.11524	0	1.55897	0.87551	5	1	3	0	2	1	149934	#87CEEB,black	NCOR1P1	chr20	26084052	26094677	419	-	NR_003678	misc_RNA			nuclear receptor corepressor 1 pseudogene 1	NCOR1P1
20266	SUMO4	0.359487	0.025374	2.62559	1.1496	3.03844	1.00766	2.13938	0.950237	2.55884	1.43975	7	1	3	1	5	2	387082	#87CEEB,black	SUMO4	chr6	149721495	149722182	688	+	NM_001002255	protein_coding	IDDM5|SMT3H4|SUMO-4|dJ281H8.4	P31113	small ubiquitin-like modifier 4	SUMO4
3721	CALCA	0.357494	0.0436523	7.18356	5.69955	7.00079	5.46879	6.65737	5.85001	7.69413	5.75322	122	43	88	59	211	60	796	#87CEEB,black	CALCA	chr11	14988215	14993832	1626	-	NR_125898	protein_coding	CALC1|CGRP|CGRP-I|CGRP1|CT|KC|MGC126648		calcitonin related polypeptide alpha	CALCA
731	CCDC163P	0.356525	0.0110205	6.53037	5.04245	6.39674	4.65385	6.80781	4.51951	6.34009	5.66555	80	24	99	23	82	56	126661	#87CEEB,black	CCDC163P	chr1	45959598	45965751	2169	-	NR_033298		C1orf231		coiled-coil domain containing 163, pseudogene	CCDC163P
24509	KCNT1	0.351267	0.00883074	6.61865	5.10929	6.75586	5.17913	6.17838	5.26385	6.83677	4.85313	103	35	63	39	116	32	57582	#87CEEB,black	KCNT1	chr9	138594031	138684993	5021	+	NM_001272003	protein_coding	FLJ41282|KCa4.1|SLACK|bA100C15.2	P33824	potassium sodium-activated channel subfamily T member 1	KCNT1
17312	UCHL1	0.349553	0.0365274	6.14519	4.62877	6.2244	4.76414	6.54994	4.84862	5.45485	4.18853	71	26	83	29	44	20	7345	#87CEEB,black	UCHL1	chr4	41258898	41270446	1124	+	NM_004181	protein_coding	PARK5|PGP 9.5|PGP9.5|PGP95|Uch-L1	P2014	ubiquitin C-terminal hydrolase L1	UCHL1
16541	CHST13	0.347065	0.0350505	6.54629	5.01956	6.62535	5.0537	6.95601	4.89308	5.8455	5.10363	94	32	110	30	58	38	166012	#87CEEB,black	CHST13	chr3	126243131	126262134	1784	+	NM_152889	protein_coding	C4ST3|MGC119278|MGC119279|MGC119281	P35063	carbohydrate (chondroitin 4) sulfotransferase 13	CHST13
23753	LINC01241	0.345961	0.0332049	5.45559	3.92427	5.30244	4.09682	5.92979	4.02671	4.96467	3.60121	37	16	54	16	31	13	101929582	#87CEEB,black	LINC01241	chr9	25780054	25812966	1237	+	NR_121604	lncRNA			long intergenic non-protein coding RNA 1241	LINC01241
11340	ZGLP1	0.345675	0.00361836	3.55726	2.02475	3.74528	1.59512	3.59858	1.93998	3.29149	2.41939	12	2	10	3	9	5	100125288	#87CEEB,black	ZGLP1	chr19	10415479	10420233	1980	-	NM_001103167	protein_coding	FLJ39511|FLJ39703|GLP-1|GLP1	P20405	zinc finger, GATA-like protein 1	ZGLP1
4248	SSSCA1-AS1	0.342533	0.0380134	3.3341	1.78841	3.62768	1.59425	3.58872	1.52438	2.55144	2.15932	11	2	10	2	5	4	254100	#87CEEB,black	SSSCA1-AS1	chr11	65336691	65337884	1194	-	NR_038923	lncRNA			SSSCA1 antisense RNA 1 (head to head)	SSSCA1-AS1
16322	HTR1F	0.340908	0.00569047	1.91519	0.362645	1.62204	0.00297026	2.10309	0	1.97838	0.891639	2	0	3	0	3	1	3355	#87CEEB,black	HTR1F	chr3	88031726	88042919	3178	+	NM_000866	protein_coding	5-HT1F|5HT6|HTR1EL|MR77	P30342	5-hydroxytryptamine receptor 1F	HTR1F
1372	FAM231D	0.339951	0.00787477	1.91924	0.362639	2.03486	0.00297103	2.1031	0	1.56196	0.891625	3	0	3	0	2	1	644634	#87CEEB,black	FAM231D	chr1	149287451	149291743	1986	+	NR_111934	protein_coding			family with sequence similarity 231 member D	FAM231D
4060	GIF	0.329334	0.0324183	3.63753	2.03516	4.04282	2.33061	3.46817	0	3.29089	2.64751	15	4	9	0	9	6	2694	#87CEEB,black	GIF	chr11	59596746	59612974	1513	-	NM_005142	protein_coding	IF|IFMH|INF|TCN3	P19017	gastric intrinsic factor	GIF
13919	TMEM169	0.329099	0.00857346	2.54198	0.938577	2.84567	1.00724	2.13296	0.953025	2.56001	0.85114	6	1	3	1	5	1	92691	#87CEEB,black	TMEM169	chr2	216946589	216967506	3455	+	NM_001142312	protein_coding	DKFZp781L2456|FLJ34263	P6982	transmembrane protein 169	TMEM169
18873	SLC6A7	0.327863	0.0176021	3.26462	1.65578	2.85698	1.59397	3.13954	1.52621	3.67516	1.82934	6	2	7	2	12	3	6534	#87CEEB,black	SLC6A7	chr5	149569520	149590635	3739	+	NM_014228	protein_coding	PROT	P2409	solute carrier family 6 member 7	SLC6A7
19970	SRSF12	0.327831	0.0171307	1.60964	0.000668158	1.6167	0.00200355	1.09753	0	1.98138	0	2	0	1	0	3	0	135295	#87CEEB,black	SRSF12	chr6	89805678	89827800	3599	-	NM_080743	protein_coding	FLJ14459|FLJ33484|FLJ41221|RP11-63L7.3|SFRS13B|SFRS19|SRrp35	P13929	serine/arginine-rich splicing factor 12	SRSF12
24993	ALAS2	0.325229	7.82949e-06	1.62114	0.000668541	1.61671	0.0020047	1.67914	0	1.56532	0	2	0	2	0	2	0	212	#87CEEB,black	ALAS2	chrX	55035488	55057497	2134	-	NM_001037967	protein_coding	ALAS-E|ALASE|ANH1|ASB|FLJ93603|XLDPP|XLSA	P1969	5'-aminolevulinate synthase 2	ALAS2
9477	EFNB3	0.324084	0.0312323	1.62623	0.000668748	1.03281	0.00200532	2.0894	0	1.56532	0	1	0	3	0	2	0	1949	#87CEEB,black	EFNB3	chr17	7608520	7614693	3219	+	NM_001406	protein_coding	EFL6|EPLG8|LERK8	P33381	ephrin B3	EFNB3
3852	RAG2	0.322764	0.0223147	2.04928	0.417835	2.03632	1.00559	2.42347	0	1.56092	0	3	1	4	0	2	0	5897	#87CEEB,black	RAG2	chr11	36613493	36619829	2626	-	NM_000536	protein_coding	RAG-2	P34292	recombination activating gene 2	RAG2
12774	EMILIN1	0.322581	0.0361696	2.97605	1.34378	3.04291	0.00774957	2.4684	2.27744	3.29705	0.816321	7	0	4	4	9	1	11117	#87CEEB,black	EMILIN1	chr2	27301435	27309265	3932	+	NM_007046	protein_coding	DKFZp586M121|EMI|EMILIN|gp115	P3899	elastin microfibril interfacer 1	EMILIN1
24532	SNORA43	0.321987	0.00869609	2.03283	0.397908	2.0363	0.00328671	1.69934	0.963849	2.30064	0	3	0	2	1	4	0		#87CEEB,black	SNORA43	chr9	139620556	139620689	134	-	NR_002975		ACA43
6251	FRY	0.321343	0.0420285	2.98692	1.34911	3.4983	1.00885	2.72333	1.95219	2.55561	0.81617	10	1	5	3	5	1	10129	#87CEEB,black	FRY	chr13	32605437	32870776	10717	+	NM_023037	protein_coding	13CDNA73|214K23.2|C13orf14|CG003|bA207N4.2|bA37E23.1	P26129	FRY microtubule binding protein	FRY
17767	SLC7A11-AS1	0.3207	0.0108511	6.48649	4.84578	6.32346	5.29425	6.23879	4.09927	6.82518	4.9015	76	38	66	17	115	33	641364	#87CEEB,black	SLC7A11-AS1	chr4	139010168	139099331	4654	+	NR_038380	lncRNA			SLC7A11 antisense RNA 1	SLC7A11-AS1
13435	TFCP2L1	0.317882	0.0419298	2.98188	1.32845	3.49828	1.00884	2.46842	0.9424	2.77945	1.84797	10	1	4	1	6	3	29842	#87CEEB,black	TFCP2L1	chr2	121974164	122042778	9286	-	NM_014553	protein_coding	CRTR1|LBP-9|LBP9	P32160	transcription factor CP2-like 1	TFCP2L1
9167	SLC38A8	0.31729	0.0338152	3.46288	1.80676	3.84943	1.01092	3.14812	2.76026	3.29274	0.770002	13	1	7	6	9	1	146167	#87CEEB,black	SLC38A8	chr16	84043272	84075762	1425	-	NM_001080442	protein_coding		P6905	solute carrier family 38 member 8	SLC38A8
23023	SMIM18	0.316697	0.0220754	2.37299	0.714165	2.36107	0.00453496	2.69467	1.5452	1.97411	0	4	0	5	2	3	0	100507341	#87CEEB,black	SMIM18	chr8	30496117	30503469	793	+	NM_001206847	protein_coding		P22797	small integral membrane protein 18	SMIM18
24365	PIP5KL1	0.315726	0.00602215	3.70756	2.04431	3.63269	2.59326	3.47083	1.51549	3.97289	1.79936	11	5	9	2	15	3	138429	#87CEEB,black	PIP5KL1	chr9	130683808	130693076	1548	-	NM_173492	protein_coding	MGC46424|PIPKH|bA203J24.5	P7023	phosphatidylinositol-4-phosphate 5-kinase like 1	PIP5KL1
91	PRDM16	0.314879	0.00760429	4.84155	3.17442	5.09303	3.17997	4.5549	2.23897	4.8267	3.73344	32	8	20	4	28	14	63976	#87CEEB,black	PRDM16	chr1	2985742	3355185	13611	+	NM_199454	protein_coding	KIAA1675|MEL1|MGC166915|PFM13	P12320	PR domain 16	PRDM16
20380	UNC93A	0.310526	0.0139103	5.64876	3.96154	5.18675	4.46835	5.96029	3.84154	5.69559	3.35971	34	21	55	14	52	11	54346	#87CEEB,black	UNC93A	chr6	167704803	167729502	2111	+	NM_018974	protein_coding	MGC119395|MGC119397|Unc-93A|dJ366N23.1|dJ366N23.2	P3453	unc-93 homolog A (C. elegans)	UNC93A
20294	ESR1	0.310095	0.0191615	2.04927	0.360058	2.03631	0.00328935	2.42346	0	1.56093	0.886082	3	0	4	0	2	1	2099	#87CEEB,black	ESR1	chr6	152011631	152424408	7487	+	NM_001122742	protein_coding	DKFZp686N23123|ER|ESR|ESRA|Era|NR3A1	P24697	estrogen receptor 1	ESR1
14149	AGXT	0.309015	0.000593384	2.85075	1.1565	2.84986	1.00827	2.7162	1.53593	2.97464	0.828828	6	1	5	2	7	1	189	#87CEEB,black	AGXT	chr2	241808162	241818536	1598	+	NM_000030	protein_coding	AGT|AGT1|AGXT1|PH1|SPAT|SPT|TLH6	P26840	alanine-glyoxylate aminotransferase	AGXT
13602	LOC101929532	0.307233	0.000852701	5.72603	4.02343	5.83401	3.59599	5.52391	4.26148	5.80054	4.13049	54	11	40	19	56	19	101929532	#87CEEB,black	LOC101929532	chr2	162970951	163029243	3603	+	NR_110255	lncRNA			uncharacterized LOC101929532	LOC101929532
9144	PRCAT47	0.306995	0.0380464	3.35721	1.65349	3.62763	1.59424	2.48892	1.52446	3.67455	1.82443	11	2	4	2	12	3	100996425	#87CEEB,black	PRCAT47	chr16	80862632	80926493	2333	-	NR_131947	lncRNA			prostate cancer-associated 47	PRCAT47
18029	TERT	0.306435	0.000933469	6.95106	5.24471	6.71602	5.4015	7.01495	5.14843	7.09519	5.17034	100	41	114	36	139	40	7015	#87CEEB,black	TERT	chr5	1253287	1295162	4013	-	NM_001193376	protein_coding	EST2|TCS1|TP2|TRT|hEST2	P1532	telomerase reverse transcriptase	TERT
15227	SEPT5	0.306062	0.0404921	2.37616	0.66806	2.04163	0.00453492	2.9124	0.957415	1.97411	0.865387	3	0	6	1	3	1	5413	#87CEEB,black	SEPT5	chr22	19701987	19710845	2582	+	NM_002688	protein_coding	CDCREL|CDCREL-1|CDCREL1|H5|PNUTL1	P35115	septin 5	SEPT5
19852	COL21A1	0.301885	0.0222418	2.14589	0.417961	2.03769	1.00584	1.70391	0	2.56395	0	3	1	2	0	5	0	81578	#87CEEB,black	COL21A1	chr6	55921388	56112378	4173	-	NM_030820	protein_coding	COLA1L|DKFZp564B052|FLJ39125|FLJ44623|MGC26619|dJ682J15.1|dJ708F5.1	P18569	collagen type XXI alpha 1	COL21A1
12626	LINC01250	0.30179	0.0370652	2.46915	0.740761	2.36219	1.59128	2.91519	0	1.97332	0	4	2	6	0	3	0	101927554	#87CEEB,black	LINC01250	chr2	2898820	3129798	2344	-	NR_110228	lncRNA			long intergenic non-protein coding RNA 1250	LINC01250
13604	FAP	0.300094	0.0010011	5.73451	3.99799	5.80774	3.59599	5.52392	4.33276	5.85053	3.97182	53	11	40	20	58	17	2191	#87CEEB,black	FAP	chr2	163027194	163100045	2786	-	NM_001291807	protein_coding	DKFZp686G13158|DPPIV|FAPA	P35676	fibroblast activation protein alpha	FAP
1292	PHGDH	0.294649	0.000137662	11.8519	10.0889	11.7516	10.1324	11.8105	10.0631	11.9833	10.0703	3305	1115	3162	1109	4153	1204	26227	#87CEEB,black	PHGDH	chr1	120254419	120286849	2015	+	NM_006623	protein_coding	3-PGDH|3PGDH|MGC3017|PDG|PGAD|PGD|PGDH|SERA	P20811	phosphoglycerate dehydrogenase	PHGDH
12195	RASIP1	0.294559	0.0470144	4.40581	2.64244	4.44128	1.59855	3.63613	3.26631	4.8794	2.6044	20	2	10	9	29	6	54922	#87CEEB,black	RASIP1	chr19	49223842	49243970	3302	-	NM_017805	protein_coding	FLJ20401|RAIN	P3623	Ras interacting protein 1	RASIP1
9450	NLGN2	0.294546	1.30355e-05	3.55333	1.7899	3.50581	1.59488	3.59588	1.94133	3.55688	1.81245	10	2	10	3	11	3	57555	#87CEEB,black	NLGN2	chr17	7311502	7323183	4646	+	NM_020795	protein_coding	KIAA1366	P2645	neuroligin 2	NLGN2
7691	CHAC1	0.293004	0.000282502	10.2754	8.50436	10.4298	8.55532	10.1654	8.35093	10.2171	8.59512	1322	373	1011	338	1220	433	79094	#87CEEB,black	CHAC1	chr15	41245636	41248717	1425	+	NM_024111	protein_coding	MGC4504	P19591	ChaC glutathione-specific gamma-glutamylcyclotransferase 1	CHAC1
22229	ASNS	0.291935	0.00294538	12.1585	10.3822	12.0845	10.4419	11.9082	10.3731	12.4327	10.3295	4163	1382	3383	1375	5671	1441	440	#87CEEB,black	ASNS	chr7	97481429	97501854	2408	-	NM_001178075	protein_coding	TS11	P11168	asparagine synthetase (glutamine-hydrolyzing)	ASNS
1759	C1orf226	0.291622	0.000942751	2.71271	0.934887	2.62696	1.00766	2.92545	0.950197	2.55882	0.841917	5	1	6	1	5	1	400793	#87CEEB,black	C1orf226	chr1	162348696	162353501	1473	+	NM_001135240	protein_coding	FLJ13137|FLJ43132|FLJ55152	P28454	chromosome 1 open reading frame 226	C1orf226
2036	PTPRVP	0.291487	0.00441911	1.77927	0.000777207	1.61857	0.00233036	2.09419	0	1.56415	0	2	0	3	0	2	0	148713	#87CEEB,black	PTPRVP	chr1	202137179	202158577	4095	+	NR_002930	misc_RNA	ESP|OST-PTP|PTPRV		protein tyrosine phosphatase, receptor type V, pseudogene	PTPRVP
2298	PGBD5	0.291487	0.00441911	1.77927	0.000777207	1.61857	0.00233036	2.09419	0	1.56415	0	2	0	3	0	2	0	79605	#87CEEB,black	PGBD5	chr1	230457392	230561674	3354	-	NM_001258311	protein_coding	DKFZp761A0620|FLJ11413	P28661	piggyBac transposable element derived 5	PGBD5
1552	CHRNB2	0.291061	0.0221813	2.46621	0.685604	2.04286	1.0068	2.91516	0	2.29689	0.86051	3	1	6	0	4	1	1141	#87CEEB,black	CHRNB2	chr1	154540257	154552353	5718	+	NM_000748	protein_coding	EFNL3|nAChRB2	P11113	cholinergic receptor nicotinic beta 2 subunit	CHRNB2
17768	SLC7A11	0.289685	0.0366863	11.0338	9.24635	11.1373	9.41135	10.2246	9.12875	11.472	9.18311	2159	676	1052	580	2913	651	23657	#87CEEB,black	SLC7A11	chr4	139085248	139163503	9648	-	NM_014331	protein_coding	CCBR1|xCT	P8055	solute carrier family 7 member 11	SLC7A11
2637	MKX	0.288419	0.0160795	5.13341	3.33965	5.44114	3.81652	4.56558	3.09997	5.25456	2.94627	41	13	20	8	38	8	283078	#87CEEB,black	MKX	chr10	27961803	28034778	3636	-	NM_173576	protein_coding	C10orf48|IFRX|IRXL1|MGC39616	P19100	mohawk homeobox	MKX
18027	SLC6A19	0.284987	0.00457188	7.79137	5.98033	7.80612	5.98639	8.06699	5.96398	7.43145	5.9905	214	62	237	64	176	71	340024	#87CEEB,black	SLC6A19	chr5	1201710	1225230	5172	+	NM_001003841	protein_coding	B0AT1|FLJ20680|FLJ34635|HND	P30628	solute carrier family 6 member 19	SLC6A19
9093	HPR	0.282659	0.0251338	3.86423	2.04137	4.29074	2.59358	3.84209	1.51244	3.28916	1.79085	18	5	12	2	9	3	3250	#87CEEB,black	HPR	chr16	72097125	72111145	1242	+	NM_020995	protein_coding	A-259H10.2|HP	P27359	haptoglobin-related protein	HPR
22614	PRSS1	0.280444	0.00381722	5.45423	3.62002	5.26352	3.47013	5.33087	4.11113	5.72419	3.09126	36	10	35	17	53	9	5644	#87CEEB,black	PRSS1	chr7	142457319	142460927	817	+	NM_002769	protein_coding	MGC120175|MGC149362|TRP1|TRY1|TRY4|TRYP1	P25942	protease, serine 1	PRSS1
1747	FCGR2C	0.274606	0.00250288	3.78179	1.91722	3.63311	2.00969	3.60506	1.93671	4.06062	1.79725	11	3	10	3	16	3	9103	#87CEEB,black	FCGR2C	chr1	161551129	161571010	2488	+	NR_047648	misc_RNA	CD32|CD32C|CDW32|FCG2|FCRIIC|IGFR2		Fc fragment of IgG receptor IIc (gene/pseudogene)	FCGR2C
4997	GNB3	0.272088	0.0226249	3.66488	1.78703	4.04242	1.59524	2.97041	1.93933	3.77984	1.80587	15	2	6	3	13	3	2784	#87CEEB,black	GNB3	chr12	6950018	6956559	1727	+	NM_001297571	protein_coding		P35338	G protein subunit beta 3	GNB3
14774	SYCP2	0.267733	0.0332934	1.90202	0.000884063	2.35356	0.00265056	1.10977	0	1.97934	0	4	0	1	0	3	0	10388	#87CEEB,black	SYCP2	chr20	58438618	58507209	5480	-	NM_014258	protein_coding	SCP2	P8315	synaptonemal complex protein 2	SYCP2
21747	ABCB5	0.267733	0.0332934	1.90202	0.000884063	2.35356	0.00265056	1.10977	0	1.97934	0	4	0	1	0	3	0	340273	#87CEEB,black	ABCB5	chr7	20655245	20796637	7842	+	NM_001163941	protein_coding	ABCB5alpha|ABCB5beta|EST422562	P19887	ATP binding cassette subfamily B member 5	ABCB5
8697	CD19	0.267149	0.00439852	4.745	2.84072	4.63594	2.33403	5.04832	3.10713	4.49146	2.96949	23	4	29	8	22	8	930	#87CEEB,black	CD19	chr16	28943260	28950668	2051	+	NM_001178098	protein_coding	B4|MGC12802	P8511	CD19 molecule	CD19
13577	UPP2	0.266534	0.000503804	1.90849	0.000884332	2.03335	0.00265137	1.68969	0	1.97933	0	3	0	2	0	3	0	151531	#87CEEB,black	UPP2	chr2	158851691	158992666	2665	+	NM_001135098	protein_coding	UDRPASE2|UP2|UPASE2	P31047	uridine phosphorylase 2	UPP2
17699	NDST3	0.264128	0.0227715	1.92157	0.000885103	1.62035	0.00265368	2.41572	0	1.56303	0	2	0	4	0	2	0	9348	#87CEEB,black	NDST3	chr4	118955500	119179789	5947	+	NM_004784	protein_coding	HSST3|MGC130028|MGC130029	P11092	N-deacetylase/N-sulfotransferase 3	NDST3
12671	C2orf48	0.256929	0.0083401	4.82901	2.86845	4.37672	3.46857	5.05093	2.73684	4.97021	2.06087	19	10	29	6	31	4	348738	#87CEEB,black	C2orf48	chr2	10281509	10351856	1902	+	NM_182626	protein_coding	FLJ25102	P3403	chromosome 2 open reading frame 48	C2orf48
14703	FAM65C	0.255053	0.00663965	3.62691	1.65578	3.85073	1.595	3.15287	1.94066	3.78036	1.37463	13	2	7	3	13	2	140876	#87CEEB,black	FAM65C	chr20	49202645	49308067	5281	-	NM_080829	protein_coding	C20orf175|FLJ00360|FLJ32230|dJ530I15.2	P16570	family with sequence similarity 65 member C	FAM65C
5017	RBP5	0.253451	0.0414365	3.47934	1.49912	3.36778	1.01061	4.02594	1.94413	2.77513	1.38808	9	1	14	3	6	2	83758	#87CEEB,black	RBP5	chr12	7276280	7281466	940	-	NM_031491	protein_coding	CRBP-III|CRBP3|CRBPIII	P556	retinol binding protein 5	RBP5
23582	MAPK15	0.249023	0.00188999	2.35847	0.352821	2.35991	0.00422255	2.11898	0	2.56255	0.870451	4	0	3	0	5	1	225689	#00BFFF,black	MAPK15	chr8	144798507	144804633	1888	+	NM_139021	protein_coding	ERK7|ERK8	P4153	mitogen-activated protein kinase 15	MAPK15
12198	FGF21	0.242787	0.00269082	2.78343	0.741195	2.62697	1.592	2.92548	0	2.78243	0	5	2	6	0	6	0	26291	#00BFFF,black	FGF21	chr19	49259344	49261582	885	+	NM_019113	protein_coding		P12375	fibroblast growth factor 21	FGF21
20385	LINC01558	0.237841	0.0093979	2.97661	0.904684	3.20992	0.00718575	2.46334	0.944928	3.14505	1.42563	8	0	4	1	8	2	26238	#00BFFF,black	LINC01558	chr6	168185219	168197539	1650	-	NR_026773	lncRNA			long intergenic non-protein coding RNA 1558	LINC01558
11087	PLK5	0.235475	0.00678751	5.06744	2.98108	4.63977	3.01086	5.14953	3.52405	5.32805	2.04369	23	7	31	11	40	4	126520	#00BFFF,black	PLK5	chr19	1524073	1535455	1933	+	NM_001243079	protein_coding		P11374	polo like kinase 5	PLK5
5573	INHBE	0.233827	0.0002993	6.87318	4.77669	6.74294	4.65409	6.84092	5.10957	7.0217	4.49382	102	24	101	35	132	25	83729	#00BFFF,black	INHBE	chr12	57849096	57851791	2437	+	NM_031479	protein_coding	MGC4638	P4160	inhibin beta E	INHBE
7790	SHC4	0.227061	0.0254736	2.53325	0.394403	2.84384	0.00483398	1.72073	0.955938	2.78469	0	6	0	2	1	6	0	399694	#00BFFF,black	SHC4	chr15	49115934	49255641	4556	-	NM_203349	protein_coding	MGC34023|RaLP|SHCD	P2069	SHC (Src homology 2 domain containing) family member 4	SHC4
16030	RTP3	0.220465	0.0133522	3.81266	1.63128	3.63268	0.0129742	3.47079	2.26418	4.22221	1.79942	11	0	9	4	18	3	83597	#00BFFF,black	RTP3	chr3	46539485	46542439	817	+	NM_031440	protein_coding	LTM1|TMEM7	P24390	receptor (chemosensory) transporter protein 3	RTP3
1744	FCGR2A	0.219574	0.00306465	5.01596	2.82874	4.95758	2.01417	4.74398	3.10333	5.29271	3.11771	29	3	23	8	39	9	2212	#00BFFF,black	FCGR2A	chr1	161475205	161489360	2684	+	NM_021642	protein_coding	CD32|CD32A|CDw32|FCG2|FCGR2|FCGR2A1|FcGR|IGFR2|MGC23887|MGC30032	P13345	Fc fragment of IgG receptor IIa	FCGR2A
6234	LINC00365	0.21622	0.018645	3.91665	1.70722	4.29037	1.59593	3.32821	2.52933	3.97218	0	18	2	8	5	15	0	100874146	#00BFFF,black	LINC00365	chr13	30677315	30683012	2625	-	NR_046998	lncRNA			long intergenic non-protein coding RNA 365	LINC00365
15699	ADM2	0.211232	0.000688979	7.53445	5.29135	7.37059	5.01018	7.45836	5.43087	7.74701	5.39641	158	31	155	44	219	47	79924	#00BFFF,black	ADM2	chr22	50919985	50924866	4434	+	NM_024866	protein_coding	AM2|FLJ21135|dJ579N16.4	P24757	adrenomedullin 2	ADM2
8672	IL21R	0.20745	0.00897988	2.27037	0.00120322	2.03772	0.00360665	2.68524	0	1.97658	0	3	0	5	0	3	0	50615	#00BFFF,black	IL21R	chr16	27413483	27463363	5094	+	NM_181079	protein_coding	MGC10967|NILR	P16324	interleukin 21 receptor	IL21R
